# Supplementary material for: The salivary microbiome is altered in the presence of a high salivary glucose concentration
Source: PLoS One. 2017 Mar 1;12(3):e0170437. doi: 10.1371/journal.pone.0170437 (PMC5331956; doi:10.1371/journal.pone.0170437)
Supplement: S1 Table — (XLSX) [file pone.0170437.s001.xlsx]

## Sheet: Data
RECORDNO	AGE	SEX	GOV	WAIST	OBW	BMI	WHOCAT	OBWHO	OBOWWHO	DIABP	SYSBP	HIBP	HR	SALIVAFLOW	HIFLOW	FITNESS	SLEEP	DFPCT	DPCT	REDPCT	GLUCOSESALIVA	GLUCategory	A naeslundii	S constellatus	P nodatum	P gingivalis	A actinomycetemcomitans	F nuc vincentii	C rectus	T socranskii	L saburreum	P micra	V parvula	A viscosus	S anginosus	S sanguinis	A gerencseriae	S oralis	C ochracea	A israelii	S intermedius	T denticola	S mutans	P nigrescens	A odontolyticus	F nuc polymorph	C showae	F periodonticum	N mucosa
10104121	9.67671	1	5	106.68	1	42.2222	4	1	1	80	123	0	96	77.7429	1	13	9.5	4.16667	4.16667	66.6667	0.228863	3	1.10951	1.38387	0.476787	1.04965	1.98918	1.23599	0.73403	0.113799	1.07178	0.426157	5.77922	1.4991	1.18465	3.38268	1.05531	6.87947	1.61574	0.622449	1.6762	0.575329	1.33797	5.88057	1.66929	1.94887	1.43715	1.65019	16.3975
10104122	10.1836	0	1	76.2	0	21.5169	3	0	1	78	115	0	90	20	0	17	8.5	8.33333	0	100	0.241553	3	0.512996	1.57311	0.0591854	0.52256	0.269347	1.5701	0.0330776	0.0420993	0.388602	0.550458	2.52576	0.788267	0.177721	1.8253	0.333062	4.49209	0.227943	0.480237	0.188983	0.147879	0.304334	3.2893	1.44605	1.04363	0.160436	1.74369	1.20594
10105121	10.0822	0	3	50.8	0	15.4528	2	0	0	56	78	0	90	15.2	0	71	9.25	28.5714	14.2857	55.5556	0.0564258	1	0.591522	0.296895	0.258613	0.851905	1.0823	0.474498	0.10995	0.0948619	0.632586	0.607011	5.27116	1.37976	0.49806	0.959512	0.947112	3.69722	1.232	0.725121	0.487317	0.319658	0.712351	2.80203	1.4558	1.04089	1.02647	1.31802	7.92901
10105122	9.8411	0	3	53.34	0	16.568	2	0	0	64	81	0	101	31.6	1	54	8	16.6667	16.6667	100	0.961469	10	1.03294	1.40414	0.358639	0.98994	1.27318	0.942331	0.241139	0.189068	1.23633	1.05175	5.79468	1.22896	1.23885	2.97334	1.35727	7.01081	1.09179	1.05602	1.82337	0.568673	1.4545	2.61971	1.83788	1.57912	0.882266	1.66584	6.20103
10111111	9.13425	1	4	76.2	1	19.3414	3	0	1	75	116	0	90	27.9	1	31	9	26.3158	10.5263	100	0.169904	2	1.845	1.10168	0.302749	3.05252	0.46271	1.53651	3.1386	1.7513	1.13672	1.04029	5.99757	1.69248	1.4752	2.57413	1.46563	6.34868	1.20816	1.60355	1.31901	1.02374	0.571773	1.80562	4.94837	0.736877	1.51187	1.29541	6.90336
10204121	9.78904	1	5	81.28	1	28.3554	4	1	1	104	137	1	70	52.5	1	0	9	4	4	65.3333	0.159176	2	1.55693	2.39504	0.335295	1.62816	2.11012	2.27093	0.234843	0.161543	1.35374	1.34436	6.24345	2.01766	1.30306	3.99985	1.62179	11.5267	1.79315	1.56121	1.95556	0.521073	2.22674	9.16256	4.42861	3.06171	1.49698	3.57397	19.1767
10204122	10.0548	1	1	71.12	0	21.9388	4	1	1	78	123	0	88	15.9	0	46	8.5	13.6364	13.6364	100	0.2048	3	1.44957	1.54498	0.26472	0.658491	1.08441	1.67979	0.230077	0.089555	1.04539	0.52281	7.28053	1.6873	0.654048	2.48565	1.47566	5.97248	1.11155	1.21225	1.02143	0.178187	1.54449	4.29459	4.77638	1.8248	1.2007	3.8895	8.56739
10205121	9.59726	0	3	55.88	0	16.3944	2	0	0	64	90	0	112	45	1	0	10	0	0	54.1667	0.0454932	1	2.73403	2.51246	1.14774	2.59639	2.5282	2.58981	1.47771	1.17121	3.06185	1.64243	16.5223	4.83455	2.94468	3.89615	3.79457	10.8432	3.43643	2.35178	3.04154	1.0751	2.79662	16.9933	8.80851	4.82167	3.5252	8.74936	32.3809
10205122	9.45205	1	3	71.12	0	21.3251	4	1	1	68	115	0	90	39.7	1	37	9.25	27.2727	0	39.3939	0.0469806	1	0.477663	0.0463289	0.0172116	0.39209	0.360579	0.142352	0.0250898	0.0107727	0.164695	0.162655	3.44222	0.343196	0.154882	0.319618	0.591114	1.54879	0.4386	0.122037	0.208377	0.0033989	0.321079	1.75198	1.0796	0.6277	0.470469	0.458859	5.0428
10210111	9.15616	0	6	154.94	1	17.7515	2	0	0	79	97	0	105	77	1	34.5	9	26.3158	26.3158	19.2982	0.198566	2	1.6825	1.89258	0.546394	3.64477	0.538646	1.37057	0.734482	3.7829	1.12193	2.04556	5.3047	1.87656	0.427933	6.35244	1.68401	10.8773	1.52584	1.59461	0.906874	0.96714	0.923629	6.35092	2.82943	1.37677	2.06963	3.10521	6.02527
10304121	9.11507	0	5	88.9	1	32.2234	4	1	1	96	136	1	99	27.2571	1	22	9.5	0	0	37.1795	0.376331	4	4.40408	3.91263	0.72828	1.79346	2.10716	3.03322	0.895568	1.09039	2.36159	2.05484	13.8797	5.39149	2.43983	3.57877	6.13698	7.92097	3.06506	3.7415	3.32708	0.321722	2.68465	6.09635	18.2969	1.78066	2.62062	2.41542	44.2166
10304122	9.2274	1	1	93.98	1	33.0332	4	1	1	56	76	0	99	23.7	1	0	10	8.69565	8.69565	75.3623	0.742253	8	0.85937	3.14554	0.0182153	0	0.287562	1.21892	0.0062276	0	0.278703	0.654261	2.52582	1.32807	1.35818	1.46126	2.67008	6.80855	0.958677	0.260099	2.05333	0	2.08572	0.394012	2.12919	0.354557	0.566426	1.08155	16.4444
10305121	9.29315	1	5	93.98	1	32.8933	4	1	1	104	133	1	80	21.5143	0	49	9.5	4.54545	4.54545	34.8485	0.0520229	1	2.15618	0.662928	0.192208	3.56947	0.602718	0.673559	0.0944941	0.138835	1.1326	0.605428	8.76362	1.6124	0.697077	1.07657	2.03562	4.41469	1.46599	1.41041	1.39345	0.11516	1.33891	6.33326	3.84614	1.45955	1.02377	1.77089	8.11571
10403121	9.98904	0	5	66.04	0	20.545	3	0	1	104	193	1	83	24.3273	1	0	7	0	0	63.4921	0.0870566	1	3.27704	0.388209	1.10371	0.380811	5.21075	0.362414	0.570733	0.0990645	1.80479	0.373728	6.81456	1.73065	1.28167	0.419324	1.83775	1.17254	1.63288	1.0992	2.46541	0.468329	1.72399	0.965809	4.88223	0.669553	1.86879	1.71161	14.8311
10403122	10.7616	1	1	60.96	0	17.7515	2	0	0	66	90	0	80	17.1176	0	1.5	9	31.5789	26.3158	89.4737	0.140478	2	2.37361	0.181308	0.0636641	0.119597	1.03091	0.0821042	0.062879	0.0131027	0.497714	0.204022	1.74797	0.688702	0.250525	0.417208	0.799328	0.910844	1.09073	0.384131	0.648473	0.515992	1.20722	0.169328	1.15257	0.154067	0.486983	0.211389	6.44037
10404121	9.06849	0	5	53.34	0	16.225	2	0	0	72	119	0	153	13.3059	0	32.5	10	0	0	60.3175	0.170894	2	0.952207	0.27817	0.405052	0.179724	0.228719	1.8976	0.302983	0.0012743	1.33316	0.0878841	6.14576	0.669197	0.801652	0.880569	0.637593	1.17554	1.22423	0.181806	0.907305	0.0069102	1.37802	1.2277	1.26428	0.279017	0.735495	0.355586	12.2199
10404122	9.73973	0	1	53.34	0	15.747	2	0	0	58	85	0	99	19.6909	0	0	5.5	16.6667	16.6667	76.3889	0.194438	2	2.41194	1.02698	0.823561	0.765039	0.812032	2.81804	0.477203	0	1.49277	0.283499	6.33599	1.36422	1.35121	1.18596	1.41338	3.43207	1.38999	1.03383	1.65619	0.0145235	1.89088	1.89362	2.89027	0.955922	1.17204	1.8172	26.9114
10412111	8.83562	1	4	60.96	0	18.3603	3	0	1	60	101	0	101	30.9	1	36.5	8	17.3913	17.3913	98.5507	0.165229	2	1.34596	1.74224	0.211454	2.8678	0.31915	0.665511	1.96093	0.404425	1.02427	0.767961	3.67303	1.2574	0.525516	5.05353	1.19098	6.8224	1.49339	0.883241	4.29472	0.392668	0.531416	1.2886	1.20604	1.00302	1.46036	0.925901	8.97433
10503122	9.22466	0	1	60.96	0	17.6367	2	0	0	55	89	0	94	17.45	0	34	7	4.16667	0	62.5	0.113304	2	1.7139	1.5699	0.379571	0.82776	1.44055	1.04769	0.17216	0.277444	1.00184	1.51724	3.93274	1.10204	0.720634	2.40361	0.795045	4.91258	1.29532	0.599822	1.69933	0.537618	1.98334	2.49403	3.96799	1.07119	1.42073	1.50507	14.7945
10504122	9.31233	0	1	71.12	0	20.9184	3	0	1	95	111	1	134	16.2545	0	65	9	13.0435	13.0435	79.7101	0.177131	2	1.44111	2.41409	0.351944	1.09642	1.11641	2.81874	0.227154	0.744718	0.893968	2.23981	4.20111	3.07021	0.608642	4.63296	1.09726	11.9862	1.1945	1.88117	2.50314	0.191312	6.23229	2.01387	4.85947	1.06791	1.0754	3.27634	12.8172
10510111	8.96986	0	6	60.96	0	15.1384	2	0	0	54	93	0	86	29.4	1	0	10	12.5	0	13.8889	0.180029	2	13.3941	8.03502	1.77595	25.1638	2.45283	13.4842	18.61	9.21849	9.56956	12.18	92.6399	17.5795	8.52003	19.9069	14.0815	58.1587	10.8322	11.2019	7.24747	4.26437	5.33212	23.829	71.0068	11.5585	20.5181	29.6957	225.512
10512111	9.52877	1	4	88.9	1	24.7737	4	1	1	96	111	1	100	16.1	0	5.5	8	0	0	73.6111	0.123684	2	2.28879	1.58125	0.208046	5.04178	0.902183	1.36536	3.76473	0.553258	1.2075	1.22096	4.10778	1.79916	0.960958	4.05336	1.98195	6.15239	1.74467	1.60888	2.09226	0.376651	0.534246	1.80194	3.22467	0.715445	2.25536	1.52459	12.7921
10603121	9.53699	0	5	83.82	1	27.7053	4	1	1	76	119	0	95	30.3	1	44	7	0	0	48.7179	0.0840775	1	1.22237	0.710417	0.200665	0.679847	0.455583	0.706345	0.158806	0.234887	0.775629	1.01158	4.3463	1.12572	0.411372	1.79753	0.762638	2.06626	1.04027	0.547757	1.20714	0.446918	1.74024	2.06927	3.32536	0.915523	1.36288	1.22864	5.02866
10603122	10.2712	0	1	73.66	0	22.2222	3	0	1	91	107	1	100	39.24	1	47	11	16	16	74.6667	0.0837751	1	0.997725	1.54229	0.335605	6.44847	0.915702	1.17358	0.152062	0.249252	0.366996	0.988677	1.84859	0.534676	0.353466	1.57682	0.373079	5.45411	0.932374	0.376938	0.39659	1.20381	0.676768	3.98892	1.21875	1.5882	0.899027	2.63359	14.3562
10605121	9.74521	0	3	53.34	0	15.2637	2	0	0	75	94	0	100	37.2	1	0	10	9.09091	9.09091	66.6667	0.0521915	1	3.35474	1.82557	0.351473	3.23848	1.30418	0.65487	0.209465	0.222203	1.09237	0.661587	3.94192	3.14609	2.00013	2.81493	1.73352	9.3379	1.26043	1.37404	1.73147	0.320214	1.75171	1.23886	2.06266	1.27011	1.00583	1.42077	9.28911
10605122	10.3616	0	3	58.42	0	18.9349	2	0	0	87	120	1	88	6.42857	0	4.5	7	22.7273	9.09091	100	0.0354197	1	0.985951	0.461458	0.106418	1.60733	0.39458	0.213981	0.0735551	0.107886	0.77705	0.412689	7.09433	1.42716	0.696848	1.3983	1.25633	5.19918	1.0473	0.814369	1.01757	0.352903	1.07686	1.92118	1.67225	1.18629	0.512246	1.23143	7.53311
10703122	9.10411	0	1	68.58	0	21.809	4	1	1	46	90	0	74	26.775	1	1	11	10	10	63.3333	0.216573	3	2.75446	2.06849	0.412656	1.35935	1.12356	1.45522	0.500383	0.466208	1.22849	2.09645	11.3469	3.48191	0.762521	3.81114	1.91459	8.03449	1.74048	1.6275	0.974284	0.726155	0.994685	6.76081	3.76659	2.31908	1.50075	4.89959	14.2837
10705121	9.83288	0	4	71.12	0	22.006	3	0	1	84	122	0	110	10.9909	0	22	10	8	0	44	0.178979	2	2.32616	2.37257	0.595213	2.96401	0.943385	1.37435	0.179606	0.305541	1.13595	0.532745	5.47046	2.41343	2.43999	3.75159	2.83609	9.09654	0.850407	1.69602	3.12396	0.847063	1.95258	3.2727	3.4682	1.77842	0.384976	1.43832	9.86928
10705122	11.8274	0	4	60.96	0	18.6478	2	0	0	61	116	0	83	11.72	0	36.5	10.5	0	0	82.1429	0.0549341	1	9.69333	4.79486	1.93103	7.37498	2.03774	1.96072	1.12628	0.410026	3.28467	1.89793	15.7884	4.86811	2.87577	5.59169	4.44592	17.2064	2.83926	2.58415	3.94881	1.00505	1.97818	16.9212	9.63817	2.36663	1.90198	3.48244	39.8957
10712111	10.3699	1	4	78.74	0	22.8269	4	1	1	84	99	0	91	52.95	1	18	10	8.69565	8.69565	91.3043	0.172213	2	0.299722	0.179705	0.0658621	0.254139	0.42077	0.337288	0.456488	0.246193	0.27541	0.212364	2.418	0.154383	0.145202	0.284215	0.298834	0.788242	0.244327	0.113394	0.483788	0.0725116	0.0839904	0.673653	0.326085	0.560943	0.290434	0.537219	6.79451
10803121	9.29041	0	5	60.96	0	15.6241	2	0	0	69	99	0	96	5.50244	0	6.5	10.5	0	0	48.6111	0.20229	3	0.467778	0.937578	0.0428718	0.299624	0.199265	0.18753	0.0258273	0.0798301	0.167858	0.378895	2.15879	0.678229	0.130134	0.958073	0.25802	1.69172	0.311285	0.209536	0.205019	0.255986	0.349944	1.89297	1.05825	0.494522	0.233034	0.706818	9.52293
10804121	9.93699	1	5	53.34	0	17.1855	2	0	0	62	88	0	87	36.84	1	14.5	11	18.1818	18.1818	68.1818	0.0906123	1	1.79088	3.62919	0.475241	1.148	1.28841	0.657151	0.17004	0.0740782	1.16515	0.470828	6.12918	1.75744	1.3998	3.52782	1.16474	8.74263	1.29669	1.04512	1.6244	0.134686	1.50623	3.02823	2.7207	1.06831	0.442945	1.25305	6.21191
10804122	9.58904	0	1	55.88	0	17.8465	2	0	0	75	100	0	120	34.2	1	24	9	0	0	83.3333	0.0892125	1	1.56566	0.503663	0.385043	1.97835	1.26278	1.97507	0.584029	0.461346	1.55841	0.53168	7.1529	2.25408	0.746195	1.64927	2.18749	2.54779	1.34276	1.63825	0.989269	0.916498	0.943554	4.31276	4.42832	1.72454	1.47031	2.99654	4.45286
10805121	9.1589	1	4	58.42	0	18.3655	3	0	1	68	104	0	98	14.7818	0	19.5	10	8.33333	8.33333	69.4444	0.0531251	1	3.47689	1.36218	0.473226	3.88822	3.30696	1.82259	1.00526	0.506786	2.42213	1.07073	10.3724	4.98588	2.76647	4.13108	5.69182	12.0057	2.66487	2.87777	3.52053	1.0518	2.2414	6.29671	9.8746	2.72165	2.13942	3.34284	25.6555
10805122	9.5726	0	4	71.12	0	24.4898	4	1	1	103	133	1	75	15.1636	0	18.5	7	8.33333	0	55.5556	0.0625979	1	1.48387	1.44752	0.206508	3.7539	2.00493	1.77216	0.58238	0.287018	1.19376	1.11902	7.27252	2.24545	1.84268	1.84863	2.08658	6.96936	2.95705	1.11599	1.68585	1.09859	1.71257	5.13415	3.19933	3.42727	1.5888	4.93479	10.8384
10812111	8.90411	0	4	50.8	0	15.6087	2	0	0	78	97	0	108	13.24	0	0	10	27.7778	16.6667	100	0.164002	2	3.11705	2.78023	0.415013	2.44544	1.14135	1.64848	0.809203	2.45935	1.33353	1.42412	4.96274	3.11004	1.36318	2.80539	2.24107	6.86235	1.26519	1.87386	3.35925	0.628055	0.963306	3.42615	5.91928	1.95931	0.807946	1.66801	13.7372
10904121	9.58356	1	5	53.34	0	17.5583	2	0	0	81	98	0	83	30.9429	1	20	7	19.0476	19.0476	76.1905	0.0841485	1	1.48693	1.08382	0.514563	0.740496	0.574793	1.09973	0.176867	0.245009	0.811989	0.367577	3.17704	1.46566	0.444359	1.12097	1.36369	3.60192	0.471952	1.05105	0.748036	0.272763	1.15421	1.1918	3.5058	1.02785	0.978403	1.05856	5.00986
10904122	10.2685	0	1	60.96	0	19.6506	3	0	1	79	120	0	120	28.8	1	6.5	8	9.09091	9.09091	100	0.0731193	1	1.03727	2.0565	0.225821	1.39023	1.18799	1.6492	0.217883	0.281225	0.625613	1.31347	1.68533	1.42476	0.593257	1.11849	1.20536	5.93125	1.06129	1.11548	0.845342	0.540424	1.24431	2.24811	1.93899	1.611	1.20561	2.17415	12.0727
10905121	9.4411	1	4	71.12	0	22.317	4	1	1	78	118	0	66	23.4	1	42	9	0	0	21.7391	0.0474833	1	0.817714	0.551319	0.0037402	3.0947	1.30353	1.33774	0.0746233	0.0582267	0.879902	0.629656	3.30982	0.806292	0.955956	1.14319	0.966236	3.5312	1.55043	0	0.936149	0.0455282	0.882599	1.27176	1.59	1.017	0.249173	0.581207	5.60704
10905122	10.3479	0	4	78.74	1	23.2907	4	1	1	75	122	0	109	16.3	0	24.5	8	8.33333	0	83.3333	0.0413615	1	1.84572	0.867562	0.379003	5.04708	1.78421	1.18997	0.412469	0.379647	1.22509	1.00158	6.42484	1.46961	0.858874	1.49705	1.59587	4.31287	1.78804	1.24911	0.801643	0.789565	1.11602	3.19027	1.47386	1.62139	1.02592	2.09373	9.11831
10910111	9.28219	1	6	78.74	1	23.1481	4	1	1	64	104	0	108	12.32	0	7	10.25	0	0	33.3333	0.370613	4	0.198356	0.275835	0.020312	0.574214	0.0673285	0.127256	0.0459298	0.163359	0.0702253	0.156206	0.368556	0.191609	0.0688335	0.352357	0.174725	0.702348	0.11157	0.175244	0.0513112	0.0360502	0.0337855	0.156192	0.528369	0.0479899	0.168466	0.264461	9.38317
11004121	9.87945	1	5	60.96	0	19.7134	3	0	1	62	90	0	102	13.3	0	4	10.5	20.8333	8.33333	62.5	0.0770103	1	1.46788	1.30484	0.435906	2.2873	1.58008	1.95795	0.468708	0.579663	1.29324	1.50458	4.58785	1.90679	1.51124	1.9613	3.4007	9.49228	1.8376	1.42725	1.54912	1.01456	1.96318	4.12551	3.78346	2.42433	1.56244	2.92592	27.9014
11004122	12.5096	0	1	73.66	0	28.0689	4	1	1	66	100	0	91	48.48	1	7	7	23.0769	19.2308	100	0.457526	5	2.09725	2.15652	0.487673	1.24044	1.36109	1.25896	0.359444	0.174575	1.14247	1.00958	6.59362	2.24668	1.42105	2.71209	1.57791	8.07726	1.43379	0.858738	1.34511	0.369885	1.56262	1.70976	2.00877	1.26927	1.00105	1.35187	16.3411
11005121	9.18904	0	4	68.58	0	22.9874	4	1	1	75	98	0	109	16	0	40	6	8.69565	4.34783	62.3188	0.0624334	1	1.17129	1.5335	0.203702	3.25187	0.243866	0.458619	0.107373	0.214824	0.154771	0.830879	3.91468	1.34875	1.35412	1.74703	2.22926	4.55984	1.08864	1.34755	1.73961	1.13496	1.29518	2.65494	2.145	1.08031	0.797457	3.10053	6.75142
11005122	10.3616	0	4	55.88	0	15.9763	2	0	0	78	110	0	100	4.25625	0	59	9	15.3846	3.84615	89.7436	0.0681466	1	0.451505	0.310964	0.0260851	2.17981	0.0663598	0.0543608	0.0018792	0.0018659	0.0330215	0.102528	1.36264	0.153269	0.114148	0.477905	0.245079	2.02573	0.327048	0	0.255876	0	0.22758	0.798787	0.376541	0.169073	0.0558823	0.0727334	0.897654
11010111	9.36164	0	6	63.5	0	20.049	3	0	1	84	101	0	94	48.75	1	43	10	16.6667	16.6667	61.1111	0.198889	2	1.20582	1.28743	0.577178	1.79243	0.522235	0.844681	1.25764	0.690187	1.09158	1.08584	10.5575	1.57327	1.10954	6.80799	1.77704	7.12796	1.11445	1.27121	1.02084	0.425639	0.508915	3.86973	3.23658	0.389005	1.96984	1.30384	8.07119
11103121	9.27123	0	5	58.42	0	16.3161	2	0	0	74	98	0	90	35.9	1	62	11	0	0	22.2222	0.915362	10	0.340528	0.250746	0.151313	0.170874	0.216236	0.346913	0.094971	0.107944	0.45325	0.26142	1.62391	0.208148	0.161167	0.381316	0.206505	0.580242	0.377061	0.0866243	0.183859	0.132047	0.462035	0.664826	0.724636	0.611866	0.27789	0.946084	3.41458
11103122	9.49041	0	1	68.58	0	20.0043	3	0	1	56	102	0	91	15.4286	0	28	11	12.5	4.16667	87.5	0.0922243	1	0.585367	0.484565	0.119643	0.44853	0.338826	0.38582	0.0933597	0.035038	0.135896	0.307702	2.42569	0.92789	0.361845	1.64212	0.845603	2.74297	0.808459	0.315647	1.87046	0.47872	0.0014721	0.819823	1.90556	1.11531	1.19427	1.65045	7.41023
11104121	9.5863	1	5	73.66	0	27.1355	4	1	1	62	86	0	82	42.96	1	17.5	11	8.33333	0	36.1111	0.108403	2	0.975396	1.50462	0.28336	0.666579	0.778711	0.773409	0.076122	0.055362	1.17289	0.731561	5.5391	1.23905	1.15715	3.23759	0.818328	3.21427	0.883698	0.283159	1.2006	0.0651128	2.47855	1.39301	1.85207	1.23263	0.698276	1.25209	11.0219
11104122	9.90685	0	1	86.36	1	26.1751	4	1	1	66	123	0	89	28	1	29.5	9	8.69565	8.69565	84.058	0.162281	2	2.14895	1.20587	0.910009	0.786193	0.770451	0.705703	0.526951	0.113416	1.45754	1.17945	5.20324	2.20667	1.23052	2.89711	1.30077	9.18275	1.59079	1.32429	1.99644	1.05738	2.00677	2.30855	2.99523	2.51323	1.04516	2.65784	7.13845
11104123	9.21096	0	5	60.96	0	18.6478	3	0	1	80	112	0	78	32.8286	1	36	7.5	8.33333	8.33333	81.9444	0.0853814	1	4.67807	3.44846	1.29969	2.59989	1.98277	2.72243	0.368702	0.0592051	0.984924	0.565646	27.3248	7.12334	2.94426	8.96263	9.77144	51.7582	3.5797	4.18449	4.50511	1.2331	4.18109	17.6451	9.46079	5.11736	1.33533	27.5036	10.6247
11110111	9.48219	0	6	83.82	1	22.2556	4	1	1	89	120	1	102	17.9	0	63.5	10.5	0	0	66.6667	0.191864	2	4.07476	1.00941	0.497228	2.92951	0.728881	0.965815	1.6799	1.41981	0.784646	1.00643	9.07617	3.07007	0.932743	4.28639	2.48736	10.4679	1.32624	3.076	1.52965	0.848505	1.20539	3.25924	11.1604	1.2156	3.73926	2.32836	11.0454
11112111	9.13699	0	2	55.88	0	15.747	2	0	0	50	88	0	84	23.325	1	0	8	21.7391	13.0435	95.6522	0.160488	2	1.30033	0.709216	0.134219	0.46543	0.218583	0.950323	0.350561	1.83807	1.32489	0.613659	5.6033	0.731011	0.493221	1.73957	0.758952	4.04903	0.490324	0.445547	1.04004	0.346654	0.23137	1.29749	2.2587	1.09821	0.186988	1.19595	5.53714
11203121	9.0411	0	5	73.66	1	21.5291	3	0	1	73	110	0	98	8.0625	0	9	12	8.33333	8.33333	51.3889	0.0924187	1	2.78055	1.73556	0.347	0.632938	0.972925	0.528202	0.208565	0.226945	1.19379	0.908201	7.27953	2.30275	1.23426	3.34194	1.77763	6.25652	1.16748	1.51084	1.60317	0.285515	2.05243	1.81373	3.23945	1.064	1.04764	1.10414	10.6878
11203122	9.90137	0	1	63.5	0	23.0453	4	1	1	65	119	0	82	26.25	1	0	9.5	4.16667	0	84.7222	0.162578	2	1.8336	1.22697	0.308686	0.716221	0.816472	0.536807	0.183833	0.194133	0.619836	0.488854	6.84166	0.112489	1.1369	1.96746	2.38692	5.81379	1.24733	1.58963	1.2323	0.389429	1.67148	2.54307	3.18578	1.25095	0.680963	0.67826	4.06455
11204121	9.31233	0	5	63.5	0	19.6167	3	0	1	79	96	0	80	35.16	1	0	8	18.1818	0	56.0606	0.0853394	1	1.91813	2.79232	0.508164	4.16112	0.404432	0.691449	0.189735	0.212512	1.22475	0.775841	7.00123	1.32219	1.63414	4.39265	1.46103	9.77506	1.38004	1.15403	1.94977	0.349217	2.35989	1.67885	2.54081	1.07807	0.864139	1.07589	1.8333
11204122	10.5397	0	1	60.96	0	21.9479	3	0	1	62	117	0	80	26.8286	1	5.5	8	20	20	75	0.074867	1	1.56108	3.83672	0.456122	15.1747	1.57032	0.478049	0.319622	0.109383	1.99969	0.563324	15.6226	2.82094	2.5704	2.31938	8.34029	8.5148	2.35618	0.854178	3.69361	0.298918	5.26091	5.63577	25.7758	1.531	1.63477	2.31793	29.6423
11210111	9.14795	1	6	60.96	0	18.0278	3	0	1	89	123	1	94	38.76	1	27	9	43.75	25	79.1667	0.195148	2	2.42405	0.96592	0.67719	2.17017	1.59384	0.767927	2.38323	0.74012	0.590723	1.2767	7.32253	1.8596	0.549179	8.3205	1.47179	10.9324	1.66116	1.55896	1.00644	1.04585	0.518211	4.13546	4.50593	1.21136	2.70415	2.22062	14.3113
11212111	9.43836	0	2	78.74	1	24.4741	4	1	1	79	123	0	113	131.4	1	46	9.5	0	0	84.7222	0.159125	2	0.729957	0.759308	0.0437315	0.627088	0.265175	0.411382	0.0747204	0.153022	0.259506	0.501874	2.74611	0.364878	0.167729	1.75528	0.256007	2.21132	0.518772	0.215579	0.320666	0.0994914	0.0781835	2.30336	0.344475	1.07416	0.362903	1.18151	2.62488
11302121	9.85205	0	2	58.42	0	13.9229	2	0	0	89	105	1	90	42.9	1	34.5	10.5	21.7391	4.34783	71.0145	0.132118	2	0.328356	1.48539	0.0755607	2.57993	0.44705	1.63835	0.043155	1.13	0.288365	0.847112	3.17083	1.50409	0.183685	4.33688	0.460044	7.3556	0.394906	0.674448	0.930651	1.1989	0.81717	4.31069	1.40637	2.2187	0.41711	3.30657	13.4471
11303121	10.2192	0	5	55.88	0	14.2661	2	0	0	76	95	0	100	32.4	1	3.5	8.25	20.6897	3.44828	34.4828	0.180668	2	2.24005	0.98902	0.171169	0.307747	0.799935	0.316976	0.0705538	0.125564	0.753429	0.34516	2.46316	1.10526	0.536831	0.89723	1.03899	2.44479	1.06652	0.718756	0.594885	0.0619187	1.18723	0.698176	2.54199	0.587882	0.258418	0.54228	4.827
11305121	9.41918	1	3	81.28	1	25.7888	4	1	1	69	126	0	111	10.4143	0	11.5	11	4.54545	0	50	0.0659278	1	2.55694	0.779017	0.369784	2.2455	0.349709	0.511401	0.179044	0.138459	0.289968	0.384078	6.91272	1.69516	0.414119	1.72519	2.20847	2.46219	1.14885	1.32479	0.818116	0.232366	1.07099	2.14129	4.02571	0.952555	0.471959	1.15749	5.19763
11310111	8.92877	1	6	68.58	0	17.301	2	0	0	60	98	0	78	13.8375	0	19.5	7	33.3333	12.5	87.5	0.218753	3	0.444671	0.563911	0.161224	2.89284	0.293359	0.759963	0.987238	0.808291	0.57421	0.465834	4.42968	1.25567	0.437326	2.09883	0.992074	3.38204	0.593272	0.633675	0.426653	0.30974	0.225085	0.687023	3.43292	0.200308	1.52047	1.0365	18.8558
11311111	10.5205	0	4	68.58	0	21.6206	3	0	1	76	110	0	112	8.07	0	21	6.25	14.8148	3.7037	98.7654	0.185038	2	3.42386	3.36886	0.908423	5.38079	1.30652	1.38091	4.58906	2.31935	3.82934	1.44017	11.0096	2.80102	2.24857	5.92246	3.313	10.9436	1.99044	2.61381	6.2503	1.22854	1.70354	2.93558	10.8197	1.62201	3.38178	3.40891	17.3555
11312111	9.66027	0	2	58.42	0	15.2637	2	0	0	77	100	0	109	10.9429	0	84	9	8.33333	8.33333	100	0.135472	2	0.554717	0.291584	0.0841899	0.306606	0.219833	0.286107	0.0896943	0.0596584	0.716213	0.256622	6.38995	0.440946	0.313174	0.719393	0.479753	1.12154	0.502762	0.338827	0.893818	0.049371	0.226221	1.99039	1.50426	0.306225	0.441713	0.603084	6.37865
11402121	9.30137	0	2	60.96	0	15.3635	2	0	0	47	91	0	83	31.1	1	39.5	12	4.54545	4.54545	87.8788	0.144288	2	8.2016	13.098	1.62506	12.2587	2.70009	11.2995	1.38955	2.36957	2.48726	3.28279	17.0499	11.8715	2.93905	14.0286	4.63573	51.1206	6.39772	8.24585	11.0182	4.80026	6.44738	29.9392	23.035	17.8309	1.73122	32.3522	33.1604
11403121	10.6438	1	5	68.58	0	20.8247	3	0	1	80	131	1	113	9.33333	0	81.5	10	13.6364	4.54545	54.5455	0.160189	2	0.628565	0.260453	0.0786532	0.122555	0.539616	0.169294	0.0411009	0.0228731	0.20207	0.15596	6.16379	0.190198	0.112593	0.420511	0.286927	0.614957	0.30033	0.147676	0.173293	0.0231951	0.399492	0.679374	0.595669	0.251925	0.270563	0.770105	6.65575
11403122	10.3123	1	1	71.12	0	23.9757	4	1	1	68	108	0	78	19.2	0	38	9	0	0	79.7101	0.122429	2	3.66075	1.37959	0.558902	1.38344	4.50926	1.34055	0.242035	0.219633	1.04976	0.630564	8.49312	2.77741	1.15478	3.00013	2.70712	9.82383	1.49814	1.73425	1.05424	0.212418	1.26314	3.50988	6.0403	1.89	1.32027	4.47554	22.6567
11405121	11.0384	1	3	58.42	0	18.107	2	0	0	73	105	0	85	39.75	1	21.5	8.5	0	0	48.6111	1.01627	11	1.06158	0.601617	0.243845	2.0596	0.731072	0.531596	0.110613	0.235515	0.699658	0.81486	3.42471	1.09735	0.966444	2.40499	1.09445	1.91838	1.03377	0.468495	1.07508	0.23468	1.05557	1.19002	1.41639	1.27413	1.01662	1.09721	9.23199
11405122	9.29315	0	1	55.88	0	17.7916	2	0	0	76	124	0	89	27.3429	1	0	12	37.5	29.1667	100	0.0173758	1	2.44903	1.72127	0.502641	3.87044	1.68326	1.068	0.692578	0.579729	1.57647	0.798154	9.03545	1.48721	1.63908	3.95489	1.51198	6.60049	1.53505	1.10331	1.78606	0.575061	1.7651	3.83362	1.80019	2.20616	1.44412	1.38539	12.0545
11411111	8.68219	0	4	66.04	0	18.3655	3	0	1	67	120	0	106	12.4667	0	21	8.75	33.3333	20.8333	97.2222	0.249707	3	2.48119	1.21351	0.29238	3.92009	1.13886	0.649521	2.80215	1.08405	1.6234	1.01747	9.10705	2.55296	1.82002	3.32484	2.15063	7.71541	2.22138	2.51508	3.74705	1.16129	1.3876	2.34441	8.51576	1.07136	3.76436	1.52125	13.1786
11412111	8.87945	1	2	78.74	1	22.6347	4	1	1	98	117	1	84	32.7	1	0	6.25	10	0	55	0.163883	2	1.49111	1.37795	0.131319	0.465424	0.428859	1.02117	0.134108	0.158288	1.00048	0.681234	8.71184	0.712698	0.619256	2.64687	0.713484	4.97464	1.0606	0.513974	3.71583	0.184023	0.287761	1.38944	0.881003	1.41236	0.589726	0.570249	10.6256
11412112	8.9863	1	2	58.42	0	16.8988	2	0	0	63	89	0	92	15.3692	0	0	10	10	0	85	0.15559	2	3.34042	2.51102	0.554572	4.59907	1.21203	2.65996	0.514789	1.76186	1.4193	1.12124	9.50654	1.6419	1.4056	5.46757	1.43368	7.23621	2.11427	1.28673	2.26939	0.818724	0.717707	4.41238	1.69059	2.85991	1.39022	5.02611	20.2929
11502121	9.32877	1	2	78.74	1	26.2845	4	1	1	94	115	1	104	31.875	1	10	7.5	4.34783	4.34783	76.8116	0.102344	2	5.43231	1.93545	1.27334	2.14699	1.10207	1.11309	0.444089	1.09658	1.52	1.04703	7.60685	5.65697	1.15386	3.12293	8.40063	6.99822	1.293	7.68283	2.04046	1.81069	1.31874	3.93055	15.268	1.97233	1.80168	1.83537	21.7302
11502122	9.09863	1	2	60.96	0	17.36	2	0	0	77	108	0	108	53.88	1	67.5	7	19.0476	19.0476	74.6032	0.126911	2	3.1324	1.97937	0.338668	0.784132	1.18049	0.642858	0.256597	0.544558	1.14584	0.993077	5.69415	2.26746	0.857074	2.12367	2.31431	4.11645	1.96673	2.18847	2.59815	0.777792	1.63093	1.8042	3.57708	0.88882	0.899114	1.1693	8.71452
11503121	9.66849	1	5	81.28	1	28.8444	4	1	1	61	130	1	83	12.28	0	42.5	8.5	0	0	51.3889	0.092808	1	1.98722	1.70215	0.365304	1.12555	1.77317	1.09111	0.41732	0.601782	1.1808	1.06321	6.7627	3.3054	0.990656	2.71034	1.91096	7.24073	1.86449	2.36974	1.10901	0.572272	1.19445	7.32939	7.14309	1.87412	1.763	3.11231	14.0743
11503122	9.05753	0	1	58.42	0	18.9352	3	0	1	86	108	1	98	31.56	1	0	10	14.2857	4.7619	73.0159	0.0872328	1	2.58411	1.90473	0.885798	1.22414	2.37323	1.05343	0.443177	0.32765	1.24425	0.780827	10.4662	2.05184	1.37047	3.48999	1.78342	7.69666	1.87382	1.5133	1.36336	0.34186	2.11959	7.54142	4.74376	1.84007	1.67635	3.27372	12.4534
11504121	9.13425	1	5	53.34	0	15.6791	2	0	0	76	80	0	90	15.04	0	28	8	9.52381	0	34.9206	0.077561	1	3.28329	5.03558	1.19432	4.70766	3.27147	1.73959	1.19729	0.735163	3.59502	1.69084	14.5386	2.69377	4.11607	4.5715	2.84288	8.53241	2.69242	2.26157	3.69074	0.684914	3.75937	4.71827	8.10604	2.39172	1.93693	2.91114	18.4375
11504122	10.0356	1	1	63.5	0	19.5609	3	0	1	73	99	0	93	11.2941	0	5.5	10	12.5	4.16667	100	0.066149	1	1.61366	2.9084	0.395142	2.02829	2.63857	0.477976	0.677764	0.21984	1.72754	0.485924	18.2559	3.29243	2.21046	1.9045	5.14761	5.04043	3.31189	2.51705	2.92316	0.314405	2.60699	4.91007	15.1435	1.85322	2.28126	1.32871	17.5482
11505121	9.64658	1	5	81.28	1	25.0413	4	1	1	83	109	0	93	32.52	1	54.5	11	12.5	8.33333	86.1111	0.0394024	1	2.70891	0.800068	1.0489	4.31576	1.04189	1.33053	0.364156	0.171149	1.418	1.09602	2.1387	2.08298	1.03184	1.44005	2.70445	1.91913	1.11296	1.36844	0.58503	0	1.00358	1.74829	5.13242	1.07921	1.22712	1.1537	6.48597
11511111	10.4877	0	4	66.04	0	16.8032	2	0	0	62	78	0	99	15.45	0	44.5	9.5	4.54545	0	80.303	0.18254	2	0.202834	0.191457	0.0255936	3.27038	0.125314	0.118991	0.447477	0.268155	0.184059	0.0859316	4.20929	0.0854106	0.143056	0.574664	0.0934247	1.38582	0.215522	0.0667453	0.410796	0.0468023	0.0839233	0.485834	0.305867	0.0667883	0.207353	0.197926	19.2756
11512111	9.35616	1	2	58.42	0	19.4444	3	0	1	51	81	0	91	15.2	0	10.5	9.75	4.16667	4.16667	100	0.193246	2	1.04028	0.915519	0.0894696	1.11589	0.569855	0.74343	0.167262	0.256494	0.46845	0.519504	2.33441	0.809298	0.254109	0.606141	0.421325	3.72278	0.556409	0.504989	0.658191	0.225561	0.156823	3.05483	1.29838	1.22571	0.476443	1.62782	9.87847
11602122	9.72603	0	2	93.98	1	31.1224	4	1	1	76	127	0	81	6.15556	0	0	10	4.16667	0	45.8333	1.00075	11	3.74899	8.50619	1.0349	2.03454	1.71758	3.16976	0.553731	1.50317	1.30326	1.81636	9.10271	3.89677	1.95191	7.10417	3.38977	10.2716	1.06848	3.6478	3.14952	1.1903	1.67103	7.12715	6.58047	2.65061	1.0391	4.67823	16.61
11604121	10.9863	1	5	88.9	1	31.2974	4	1	1	100	158	1	62	20.16	0	25	8	12.5	12.5	80.5556	0.146506	2	2.59173	3.27499	0.932942	13.9025	1.98718	1.61336	1.11741	0.732664	4.65549	1.58756	18.2888	4.0314	2.75791	4.72531	3.5785	16.045	3.30265	2.97534	3.36835	0.652591	2.73342	13.0548	7.69203	2.13219	2.22332	2.5536	29.9316
11604122	9.50959	0	1	60.96	0	17.8536	2	0	0	66	97	0	87	9.6	0	14	10	4.34783	4.34783	86.9565	0.110776	2	0.636985	0.383788	0.470309	2.69467	1.50223	0.775383	1.02017	0.447662	0.775476	0.842664	0.398722	0.9006	0.291455	0.415095	0.93243	3.975	2.24096	1.1232	1.10413	0.859175	1.39756	3.08748	1.88911	1.69958	1.41182	2.72849	15.6937
11610111	9.14247	1	6	58.42	0	16.225	2	0	0	82	122	0	102	27.0667	1	64	7.5	8.33333	0	65.2778	0.144661	2	1.19772	0.555287	0.179363	0.757063	0.830168	0.237108	0.615882	0.923842	0.643845	0.757856	2.10872	1.52046	0.353603	3.79774	0.490548	2.73802	0.373153	0.401075	0.469264	0.186528	0.232765	0.452032	1.41137	0.167566	0.70008	0.341027	6.63059
11611111	9.36438	1	4	58.42	0	17.4815	2	0	0	55	86	0	80	37.8	1	0	7	21.7391	21.7391	100	1.81199	11	1.50192	2.72666	1.00892	5.00524	1.72747	1.63161	7.2587	3.12568	2.69761	1.59501	9.10062	1.07355	1.73804	2.99543	1.40522	10.3116	2.05623	0.738661	3.29141	0.501903	0.830184	1.33899	2.80322	0.553854	1.45581	1.51316	9.0869
11704121	9.44658	1	5	60.96	0	16.225	2	0	0	43	58	0	79	10.1727	0	21	8.5	0	0	16.6667	0.207659	3	0.252233	0.25839	0.0755994	1.22528	0.819625	0.155107	0.0166137	0.014525	0.130466	0.37945	0.936809	0.169306	0.0932624	0.773731	0.330197	1.30965	0.285724	0.0921178	0.318423	0.0506419	0.424963	0.19334	0.606685	0.420364	0.194088	0.65961	2.81913
11710111	9.42466	1	6	81.28	1	23.3056	4	1	1	96	120	1	96	25.5	1	0	11	0	0	59.7222	0.138034	2	3.93194	2.6554	1.05499	1.85679	1.39995	1.99949	1.95221	3.96657	2.63519	2.0864	10.2835	4.41809	1.4479	6.46019	2.27892	7.02945	1.52953	1.55277	1.80333	1.38768	1.77698	3.38579	5.85185	1.61348	2.04741	2.18913	9.71237
11711111	9.68219	1	4	55.88	0	15.2588	2	0	0	65	91	0	81	11.0625	0	0	8	45.4545	45.4545	100	0.181053	2	3.11802	2.03193	0.412868	3.96351	1.07704	0.949361	3.16404	1.66967	1.70473	0.997535	10.494	2.56476	1.42949	4.413	1.75056	9.64948	1.87098	1.82292	5.51962	0.534602	2.30938	3.14691	5.32638	0.404365	1.62083	1.10965	12.2473
11804121	10.211	1	5	86.36	1	29.8997	4	1	1	106	160	1	90	40.7	1	55	9	19.0476	0	87.3016	0.110133	2	1.4744	2.68036	0.26932	5.75509	1.11621	2.02859	0.238375	0.373098	1.06166	1.15607	7.9451	1.35806	1.30611	1.36589	1.40417	1.93107	1.29438	1.06278	2.44871	0.243493	1.88863	1.97512	3.73259	1.39335	1.15069	1.85367	2.73022
11804122	9.9863	0	1	58.42	0	16.7604	2	0	0	57	97	0	80	16.92	0	11	8	26.087	26.087	76.8116	0.0939119	1	1.24835	2.58388	0.54014	4.35506	1.30661	1.45935	0.256778	0.271231	1.14722	1.13839	5.2022	1.24888	1.66964	2.75404	1.3884	5.85691	1.39211	1.0786	1.9184	0.293555	1.57715	2.163	1.95998	1.29537	1.25664	4.64659	6.72685
11810111	9.47397	0	6	101.6	1	33.6422	4	1	1	74	138	1	130	6.46452	0	34.5	7.5	8.69565	8.69565	73.913	0.1995	2	1.0051	1.07337	0.616606	1.23089	1.17958	1.02167	1.14303	2.49909	1.06094	1.32912	1.76347	1.06502	0.664027	2.21923	0.745034	2.53221	0.459091	0.603195	0.675404	0.0089694	0.185173	0.345196	1.29518	0.290148	1.00917	1.09935	7.7876
11812111	8.79726	1	2	63.5	0	18.6326	3	0	1	79	116	0	80	1.73438	0	57	9	45.4545	31.8182	98.4848	0.17536	2	1.83873	1.18505	0.156354	0.632454	0.545908	0.837893	0.130596	0.235888	1.03203	0.85417	4.92104	1.50466	0.982596	2.65064	1.45727	4.29622	0.93824	1.16364	2.25504	0.405187	0.690349	1.5657	2.53153	1.2679	0.487457	1.94099	10.0077
11902121	9.30685	0	2	63.5	0	17.7916	2	0	0	67	106	0	94	10.0091	0	41.5	10	8.69565	4.34783	89.8551	0.10779	2	3.56728	7.7767	0.821925	1.79056	0.827477	1.65218	0.639847	1.141	1.56935	1.50685	11.9746	3.66223	2.20789	8.51559	3.02527	9.89148	1.60675	3.39216	3.33911	1.80559	2.60267	12.7421	4.28068	3.21665	1.95371	2.00337	5.37598
11902122	9.83562	0	2	68.58	0	22.3773	3	0	1	73	121	0	90	10.2333	0	13	8	12	4	74.6667	0.141235	2	8.19416	4.81624	0.409351	1.9233	4.2856	2.89165	0.827423	1.5356	1.43616	1.26836	15.1476	14.1788	3.70391	10.1106	12.5854	12.3297	2.86522	11.7443	7.5617	0.795421	4.71777	9.18408	15.9333	4.85586	3.9296	4.83279	17.309
11903122	9.94521	0	1	86.36	1	29.2601	4	1	1	72	110	0	92	16.75	0	44.5	10.5	5	5	66.6667	0.210926	3	2.60981	1.89503	0.553575	1.61105	1.64136	1.23866	0.44978	0.296444	1.48075	1.0161	14.6841	3.30882	1.17564	2.49817	2.16823	5.53563	1.72925	1.51355	1.61085	0.34016	2.14048	4.66933	4.92742	1.67587	1.81771	2.32374	27.0152
11904121	9.48219	1	5	58.42	0	21.2351	4	1	1	69	116	0	96	15.1	0	0	10	4.54545	4.54545	59.0909	0.548993	6	1.6879	1.97274	0.750731	3.89515	1.59393	1.61126	1.00628	0.639317	1.37459	1.50522	19.4079	2.25525	1.97655	3.87282	2.61893	8.22989	4.16116	1.39382	2.48381	1.85293	2.60671	2.70202	4.05168	2.79994	2.47187	2.50227	38.6738
11904122	9.33425	0	1	53.34	0	15.0231	2	0	0	48	87	0	87	13.248	0	32.5	9	8.33333	0	79.1667	0.0810889	1	3.97659	0.591475	0.182168	1.21454	1.29495	0.466589	0.14784	0.172387	0.797596	0.428864	8.54671	4.44073	0.863616	2.81334	4.405	3.24764	1.1728	2.03229	1.17737	0.1308	1.31551	1.00448	5.82436	1.17904	0.932423	0.962464	4.16569
11910111	8.61918	0	6	71.12	0	16.8032	2	0	0	75	93	0	88	21.1091	0	30	12.5	27.2727	27.2727	59.0909	0.197223	2	0.48809	1.00437	0.199371	5.35523	0.5578	1.68089	1.39345	1.50804	1.22028	0.637698	3.51269	0.887035	1.10335	1.58361	1.12272	2.58658	1.37406	0.716928	1.15391	1.17808	0.890668	3.06683	1.76417	0.678491	1.4014	2.07457	9.92027
11912111	9.23836	1	2	60.96	0	18.6557	3	0	1	67	120	0	103	56.1	1	68.5	11	15	15	50	0.17204	2	0.678579	1.55679	0.0635601	1.06631	0.471903	0.815555	0.0306919	0.166559	0.399737	0.662495	0.797674	1.09475	0.469525	3.18295	1.07026	5.47633	0.513028	0.638821	1.33379	0.304924	1.13086	1.04651	3.16346	1.37215	0.666784	1.77853	13.3845
11912112	9.29589	1	2	76.2	1	24.8702	4	1	1	82	131	1	111	16.9091	0	34.5	11	27.7778	27.7778	100	0.151825	2	0.757462	0.832193	0.104144	0.997488	0.975256	1.17945	0.146298	0.229594	0.712011	0.938352	2.78395	1.16544	0.386184	1.66486	1.09289	3.59859	1.04691	1.18059	1.48998	0.427392	1.14093	2.35843	2.69475	1.84398	1.0278	2.50326	15.6528
12002121	9.20548	1	2	63.5	0	20.917	4	1	1	90	133	1	120	25.2	1	63.5	9	27.2727	4.54545	80.303	0.104878	2	3.27326	3.54752	0.442831	1.29981	3.38384	2.10458	0.491457	0.900761	1.03284	0.981159	8.10297	2.72616	1.63638	3.71936	2.38569	8.19786	2.15732	2.0001	2.99136	0.862061	2.25965	7.0323	2.73004	2.09938	1.86109	3.67331	30.1474
12002122	8.9726	1	2	60.96	0	16	2	0	0	89	103	1	90	41.6	1	96	8	0	0	90.2778	0.101901	2	2.61255	1.99617	0.493558	1.58078	1.88924	1.25906	0.333522	0.896765	1.07006	0.992413	1.71136	1.90249	0.505185	1.7091	1.67471	3.04711	1.096	1.78443	1.54262	0.841069	1.12939	2.04605	3.24562	0.871081	0.905069	1.71787	10.9095
12003121	9.73973	0	5	71.12	0	22.9592	4	1	1	72	111	0	80	23.3333	1	1.5	9	26.3158	10.5263	45.614	0.132677	2	2.26932	0.929248	0.181355	1.04687	0.590213	0.463967	0.206822	0.190423	0.872829	0.330707	6.71547	3.21144	1.20442	3.2824	2.02654	9.83143	1.26941	1.22454	1.55418	0.337091	1.62745	3.13975	3.92932	1.0912	0.961617	1.27241	12.2184
12003122	9.89589	0	1	66.04	0	20.3619	3	0	1	66	86	0	120	14.1176	0	11.5	9	0	0	86.3636	0.504035	6	0.700474	2.10572	0.0734123	0.154621	0.321478	0.373953	0.0362498	0.141104	0.42614	0.278309	2.64381	1.19744	0.738938	3.02912	1.19948	7.94356	0.60659	0.488267	0.801197	0.133891	0.889555	1.3349	2.75593	0.697809	0.425982	1.06364	9.9002
12010111	9.47945	0	6	73.66	0	21.6333	3	0	1	99	119	1	104	41.64	1	58	12	16.6667	12.5	34.7222	0.306781	4	1.00753	2.38459	0.0430032	10.672	0.162359	1.80828	1.01931	3.56894	2.35035	0.38699	13.9079	1.3853	2.21796	1.4705	2.16772	3.07515	2.46531	1.03917	2.38758	1.1776	1.73244	1.80817	4.53256	0.212685	1.22844	1.78327	4.88922
12011111	8.73973	1	4	58.42	0	16.3923	2	0	0	43	83	0	90	18.06	0	9.5	10	20.8333	8.33333	76.3889	1.10692	11	1.01344						1.41646	1.25491	1.24923	1.36253	3.38826		0.235564	1.21494		2.21565	1.13925		1.3361	0		0.324776	1.43701	0			1.95726
12012111	10.0329	0	2	91.44	1	29.9688	4	1	1	106	140	1	90	14.16	0	8	13	14.8148	0	83.9506	0.706954	8	0.177278	0.985452	0.0123354	0.27223	0.0180762	0.31355	0.0069634	0.0624951	0.141466	0.573835	2.20387	1.34445	0.395457	2.79642	0.313939	2.76675	0.263146	0.227242	0.509738	0.252683	0.686211	0.936786	0.81802	1.08069	0.273992	0.458345	1.98415
12103121	9.7726	0	5	73.66	0	23.473	4	1	1	69	110	0	86	12.6	0	0	9	0	0	65.2778	0.0929471	1	1.31144	0.671579	0.218091	0.337754	0.896084	0.337697	0.0977947	0.0262159	0.66659	0.223532	3.16058	0.538042	0.413428	0.915906	0.574337	1.99706	1.00332	0.288904	0.445832	0.166638	0.946377	1.40588	1.17077	0.679376	0.541974	1.06601	7.20769
12103122	9.7863	1	1	71.12	0	21.416	4	1	1	52	117	0	109	42.36	1	12.5	9	4.54545	4.54545	100	0.0978413	1	0.135131	3.45497	0.143625	3.01115	0.329295	1.87339	0.0380976	1.27648	0.0879511	2.11981	5.98387	1.71371	0.654206	8.20256	1.00469	12.6961	1.13911	1.00381	0.924264	1.50833	1.35476	10.847	2.04906	1.78768	0.540383	2.94102	4.38808
12111111	10.4274	1	4	78.74	0	23.7889	4	1	1	79	107	0	75	5.06087	0	29	7.75	8.69565	0	100	0.169049	2	1.69859	1.7529	0.365346	3.26447	0.823971	1.06531	1.93487	0.606605	0.874062	1.11854	3.91761	1.30455	1.14676	3.43055	1.51198	6.8325	1.18127	1.35404	2.39175	0.671968	0.711533	1.94089	3.94211	0.779877	1.25727	1.3775	9.14623
12112111	9.62192	0	2	50.8	0	15.1506	2	0	0	73	102	0	90	23.8	1	10	6	38.0952	38.0952	100	0.276109	3	0.517714	0.413009	0.499145	1.3024	0.319757	1.22222	0.059658	0.12287	1.10479	0.385269	5.26602	0.481546	0.753917	1.43749	0.578446	6.34913	1.03159	0.251218	2.12082	0.245789	1.20495	1.03255	0.673163	0.655788	0.479254	1.10303	4.3827
12203122	9.31507	0	1	83.82	1	30.2768	4	1	1	76	136	1	109	10.24	0	46.5	9	8.69565	8.69565	79.7101	0.0822221	1	0.939652	4.47762	0.0190611	2.10217	0.61489	1.90325	0.0102338	1.31685	0.120629	1.18632	3.02119	2.90877	0.22674	6.44171	1.08344	11.7841	0.041154	1.58216	0.559754	0.908013	0.898326	2.78138	1.25313	1.45705	0.166264	1.55716	3.67999
12204121	9.92877	0	5	66.04	0	22.2556	3	0	1	94	111	1	90	57.2	1	17	6	12.5	8.33333	84.7222	0.108007	2	0.689499	1.49339	0.168047	2.45757	0.806048	0.675235	0.279227	0.203478	0.625359	0.693358	5.4234	1.10568	0.936085	2.91618	1.33596	4.07267	0.978375	0.500544	1.07248	0.241514	1.88757	2.01856	1.70073	0.879417	0.740287	1.37269	15.8608
12204122	9.76164	0	3	60.96	0	16.2197	2	0	0	53	86	0	94	11.76	0	57.5	10	4.16667	0	100	0.118756	2	2.41856	1.89757	2.33392	3.05816	0.929778	1.23533	0.218431	0.222632	0.64643	0.575036	11.3457	2.97355	0.996413	2.89829	5.34861	9.00514	1.36439	1.37386	1.58295	0.291456	1.86265	9.10511	4.09009	1.56073	0.896651	2.82585	6.53871
12211111	9.40274	1	4	58.42	0	15.8163	2	0	0	58	81	0	85	22.75	0	4.5	9	13.0435	4.34783	84.058	0.184439	2	4.5993	2.15609	0.611328	8.41581	1.50964	1.96962	5.47769	1.59327	2.11477	2.53413	9.0674	7.31135	1.84783	4.78597	5.2115	8.52128	2.15735	5.0965	2.76818	1.21156	1.0769	4.2545	16.6304	1.62003	3.8816	2.07863	18.9673
12212111	9.50685	1	2	78.74	1	20.8505	3	0	1	66	112	0	84	21.7091	0	0	9.75	0	0	48.6111	0.14902	2	1.6812	0.654384	0.443744	1.39233	1.11993	1.07413	0.469919	0.325691	1.42547	0.718003	7.46952	1.6906	1.20591	3.48521	1.88714	3.54739	1.73962	1.20674	1.63819	0.325916	1.13114	1.51437	4.8699	1.36447	2.3051	2.09326	10.6554
12212112	9.5589	0	2	78.74	1	22.8129	4	1	1	80	99	0	77	45	1	46.5	10	0	0	72.4638	0.165392	2	1.70168	1.25276	0.456576	2.17489	2.18853	2.14443	0.409809	0.697658	1.3399	0.995111	6.00651	1.29719	1.31218	3.74176	1.50901	5.8193	1.71393	1.23188	1.77462	0.354542	1.34369	2.06364	2.07198	1.89755	1.38857	3.07069	32.6975
12304121	10.389	0	5	63.5	0	17.1225	2	0	0	71	97	0	80	52.08	1	35.5	9	0	0	29.1667	0.0507175	1	0.487193	0.372117	0.147632	1.67318	0.726663	0.258623	0.134539	0.0618217	0.480459	0.354366	3.16444	0.819057	0.342978	1.01583	0.636109	2.55433	0.902215	0.393266	0.585669	0.13571	0.820628	1.98444	1.26601	0.631762	0.356263	0.934499	5.01493
12304122	9.96438	0	3	68.58	0	20.4082	3	0	1	76	111	0	88	11.92	0	0	7.25	20.8333	0	87.5	0.221693	3	1.09781	0.634847	0.140266	0.968927	0.958341	0.388386	0.115694	0.0958343	0.575957	0.266724	6.38816	1.41335	0.931052	3.64163	1.94508	3.26893	1.40914	1.18348	1.14627	0.173669	0.995415	2.11062	2.4591	1.02647	1.00637	3.35162	9.60611
12310111	9.02192	0	6	71.12	0	14.5868	2	0	0	64	91	0	87	12.24	0	3.5	9	20.8333	4.16667	38.8889	0.202587	3	1.99795	1.95531	0.814686	6.49439	1.14138	1.52854	1.61751	2.48533	1.54788	1.3129	12.2885	1.99049	1.65461	2.70821	1.89277	6.81184	1.47423	1.45795	1.80855	1.41519	1.26941	4.78343	5.42166	1.16417	2.4838	2.3029	4.67943
12311111	9.84932	1	4	53.34	0	13.8806	2	0	0	67	120	0	121	12.8	0	0	8	40	35	100	0.195713	2	2.86322	2.17649	0.414242	4.95637	1.19609	1.35455	2.6749	1.34798	1.47131	1.76201	8.26947	2.6793	2.34405	8.29953	2.22402	11.0795	3.50633	2.41945	5.1476	1.10595	1.14409	3.22898	6.42186	1.36934	2.06914	1.56433	23.108
12404122	10.3233	0	3	78.74	1	25.6837	4	1	1	79	108	0	98	23.4	1	13	8.5	0	0	76.5432	0.16658	2	0.445452	0.250994	0.264251	0.677535	0.891014	0.0464742	0.102697	0.0002473	1.10555	0.150482	1.53802	1.32456	0.233491	2.75299	0.552436	7.7939	0.313214	1.02405	0.434437	0.304972	0.434625	2.17051	0.765431	0.206186	0.0966325	0.222687	2.44782
12410111	9.56438	0	4	71.12	0	21.6333	3	0	1	60	77	0	85	32.6	1	56.5	11	8.33333	4.16667	97.2222	0.433669	5	1.53387	1.05677	1.64482	9.2283	1.21097	1.56017	10.393	3.0811	1.62028	1.0367	3.48064	0.94896	2.33208	2.88851	1.33636	2.81743	3.60039	1.02413	1.85088	1.56315	0.870915	1.11418	2.39219	1.06738	4.94347	1.19022	17.715
12411111	8.72603	1	4	53.34	0	16.3769	2	0	0	56	94	0	93	25.6667	1	33.5	8.75	26.3158	15.7895	100	0.16312	2	2.5344	2.09696	0.498083	4.99511	1.05103	1.44201	2.98586	1.17808	1.33583	1.23472	6.88964	1.6279	1.23248	2.9386	1.65376	7.36209	1.40956	1.79691	3.49281	0.854347	1.05292	2.40615	4.33354	0.973974	1.98976	1.53327	4.58018
12503121	9.87671	0	5	78.74	1	25	4	1	1	70	107	0	88	30.5143	1	60	8	0	0	50	0.0867809	1	2.56755	3.82075	0.173625	1.68151	1.15005	2.2128	0.0842769	0.593988	0.937055	1.51452	6.98145	2.22877	1.03057	6.92871	1.55649	16.562	1.04821	1.78083	1.49039	0.73477	2.32056	5.56145	4.4416	2.21252	0.964887	3.66171	12.9345
12503122	9.9589	0	1	55.88	0	15.9763	2	0	0	47	75	0	85	17.7818	0	52	6	18.1818	18.1818	100	0.163364	2	3.35057	3.92493	0.485984	2.28482	1.90711	2.84119	0.0377802	0.548157	1.90012	1.63492	7.52174	3.91738	1.38934	5.37205	2.58095	9.50157	1.41563	2.0521	1.63153	0.363349	1.98434	6.29608	4.24602	1.90101	1.0432	3.98581	12.5343
12504121	10.1096	1	5	63.5	0	18.3105	2	0	0	70	87	0	104	37.44	1	50	4	17.3913	0	69.5652	0.136582	2	2.65146	2.18123	1.2269	3.32298	1.72207	0.76852	0.622801	0.346063	1.9701	1.02626	6.1463	2.46737	0.942116	1.71628	2.27942	5.95714	1.53947	1.78554	1.13467	0.844645	1.29735	7.2137	5.32383	1.28197	1.20286	1.18316	6.92738
12504122	9.55616	0	3	60.96	0	19.7863	3	0	1	70	97	0	87	20.58	0	28	7	13.6364	9.09091	65.1515	0.0270948	1	0.870415	0.349835	0.516739	1.97126	1.54953	0.137059	0.348356	0.0585176	1.45417	0.414575	3.65927	1.40107	0.376503	4.19837	1.09304	5.48558	0.344972	1.19839	0.489605	0.492872	0.370987	1.5557	2.00041	0.282902	0.203678	0.544143	7.5183
12510111	10.0712	0	4	73.66	0	19.898	3	0	1	68	125	0	96	11.925	0	59.5	7	20.8333	16.6667	38.8889	0.0992924	1	2.04647	1.08251	0.486515	4.50685	1.63471	1.33463	3.76894	1.99493	1.1928	0.592167	6.75605	1.40759	1.56476	4.61674	1.45919	4.9668	2.1888	1.22827	1.64267	1.78454	0.715705	3.29639	4.99462	0.817956	2.2238	1.25955	10.2886
12512111	8.89315	1	2	60.96	0	15.0368	2	0	0	68	112	0	99	25.8	1	0	8.5	0	0	53.6232	0.163598	2	1.68657	1.06997	1.44952	1.62766	1.92554	1.89132	0.802988	0.473005	3.28967	1.0695	35.0039	3.81201	2.87621	7.55177	4.15932	12.7185	3.81775	1.7606	6.71419	0.65438	3.04683	3.56378	12.9884	2.1646	2.24722	2.83006	32.7458
12603121	9.67945	0	5	63.5	0	20.4789	3	0	1	61	102	0	73	19.14	0	0	10	4.16667	0	36.1111	0.148532	2	1.26747	2.48433	0.230681	1.26029	0.622544	2.83864	0.122638	0.414411	1.23372	1.78365	4.71301	1.51829	0.707283	3.18838	1.05098	5.09005	1.23239	1.06351	0.970638	0.684476	2.10952	8.36666	2.43668	2.23533	0.984302	2.29722	16.3785
12603122	10.9041	0	1	71.12	0	20.7789	3	0	1	67	95	0	80	12.4	0	0	11	4.16667	0	90.2778	0.183617	2	2.78871	2.43333	0.992853	1.06978	1.61464	2.20087	0.246281	0.349031	2.03935	2.00595	10.1127	1.78349	1.54672	5.30596	1.8423	7.12012	2.22991	1.2144	1.91806	0.977839	2.48945	2.21359	3.58128	2.14116	1.38766	2.99207	11.8707
12604121	9.42192	0	5	96.52	1	39.8199	4	1	1	93	133	1	103	20.175	0	33.5	5	0	0	66.6667	0.0572904	1	1.73434	0.863961	0.335352	1.65243	2.06164	0.785789	0.51153	0.196458	1.34956	0.453438	7.73997	2.79222	1.20848	7.68109	4.08939	11.7175	2.49909	2.85114	1.20809	1.02434	1.18873	5.38843	8.31885	1.15887	1.39695	2.61341	11.9847
12604122	9.38082	1	3	73.66	0	25.2401	4	1	1	91	114	1	84	34.2	1	53.5	8	12.5	0	58.3333	0.113345	2	0.71525	0.380318	0.104704	1.08509	0.818994	0.243771	0.0670965	0.0601602	0.368182	0.395871	1.48303	0.298164	0.155335	1.06011	0.783335	1.74171	1.22185	0.258062	0.294176	0.150503	0.507519	0.618715	1.46428	0.421272	0.222123	1.16884	7.57204
12610111	8.72055	0	4	66.04	0	17.0799	2	0	0	64	101	0	88	36.5	1	28	11	0	0	85.5072	0.188414	2	3.84908	2.47853	0.87946	4.92463	1.42085	2.95152	7.58747	4.38011	1.37042	1.20649	7.97528	2.57628	2.01501	4.167	2.29259	7.82425	2.65403	2.26942	2.06103	3.65866	0.766655	3.92396	13.069	1.88964	4.18962	3.95026	16.4949
12612111	9.16712	0	2	53.34	0	15.747	2	0	0	104	120	1	76	41.1	1	49.5	7.75	16.6667	16.6667	100	0.163866	2	3.10514	1.66569	1.01416	2.30553	1.73638	2.11263	0.612239	0.698907	1.31066	1.06484	4.21649	1.59167	1.67231	2.94975	2.06552	7.61154	1.72906	1.37789	3.00997	1.53817	1.6928	5.88038	2.34023	2.28319	1.37034	2.45613	23.3918
12612112	9.29589	1	2	53.34	0	17.8465	2	0	0	86	102	1	51	21.9	0	0	7	25	25	100	0.15309	2	3.7668	1.46355	0.443151	1.02017	1.36744	0.724134	0.175909	0.155611	0.823214	0.349918	13.9866	4.03778	2.26959	5.84303	3.41932	13.3025	1.82604	1.26972	4.14076	0.147502	1.84485	2.32715	4.23571	1.3747	0.940933	2.00425	22.7076
12703121	9.32055	1	5	58.42	0	14.4798	2	0	0	68	90	0	112	10.6588	0	0	9.5	17.3913	8.69565	63.7681	0.0835828	1	2.26777	0.632661	0.292288	0.560465	1.11377	1.05217	0.435764	0.234073	1.30516	0.618987	5.47257	2.28883	1.07929	1.95491	1.74195	5.72598	1.48707	1.30108	1.13249	0.217794	2.13373	4.0483	3.44065	1.58195	1.6433	1.61307	10.9233
12703122	9.24932	1	1	58.42	0	14.492	2	0	0	61	93	0	88	19.7455	0	18.5	12	29.1667	29.1667	70.8333	0.0896554	1	2.09392	0.686437	0.130414	0.714333	1.41955	0.551904	0.289874	0.13641	1.60499	0.227231	7.36744	1.38798	0.945728	2.0787	1.35663	6.79372	2.85459	0.949679	1.64341	0.198974	2.34852	4.99286	4.06957	2.55882	1.32602	4.73766	28.1803
12710111	9.73973	0	4	60.96	0	16.4609	2	0	0	68	94	0	120	10.0105	0	70	10.75	0	0	71.0145	0.177327	2	1.22485	2.18891	0.531632	5.55434	1.47876	1.96579	8.71806	2.28612	1.20831	0.894526	5.79743	1.03015	1.91495	3.66187	1.26308	8.7236	2.18868	0.881236	1.99251	2.84848	0.767226	2.26417	2.37832	1.02923	3.5888	2.13949	10.6351
12712111	9.16712	1	2	63.5	0	19.7863	3	0	1	84	133	1	91	49.8	1	0	5.5	15	15	98.3333	0.15944	2	1.76892	2.20673	0.488078	4.00611	1.72984	2.36039	0.46118	0.720053	1.53113	1.94553	12.2144	2.01745	1.76702	3.71338	2.53559	11.853	2.6095	1.81914	4.45583	0.933559	3.10431	6.15001	5.95101	4.6585	2.24643	12.2982	24.2629
12802121	9.57808	0	2	55.88	0	14.2012	2	0	0	74	99	0	88	26.1	1	5.5	9.5	27.2727	27.2727	65.1515	0.106013	2	3.07535	1.56662	0.292667	0.939838	2.64485	1.08726	0.486089	0.156042	1.28308	0.33045	9.33212	1.85704	4.27233	2.10372	2.03499	4.69421	2.20455	1.58578	3.19897	0.554292	3.13738	2.73857	4.11526	0.839751	1.37444	2.87767	16.3408
12803121	9.18904	1	5	101.6	1	33.1633	4	1	1	105	137	1	108	18.54	0	75	8	4.16667	0	65.2778	0.142867	2	3.04513	1.52788	0.40198	0.623644	1.70793	0.728828	0.130672	0.181858	1.24371	0.476215	14.2997	2.34449	1.03224	2.70155	1.93037	5.70333	0.805985	1.28298	1.02239	0.149523	1.61389	1.66185	5.84335	1.0099	0.858532	1.63757	3.32835
12803122	9.68219	0	1	63.5	0	16.1506	2	0	0	78	121	0	88	13.7455	0	0	10	4.16667	4.16667	72.2222	0.0705862	1	0.908559	0.564373	0.174026	0.515586	1.25061	0.594162	0.0720511	0.0714065	0.771957	0.260633	3.95772	0.621129	0.410348	0.779917	0.537352	2.7763	0.803084	0.344782	0.488327	0.0572433	0.765925	1.79562	1.98624	0.731559	0.483386	1.427	15.5261
12811111	9.67123	0	4	73.66	0	22.0542	3	0	1	71	104	0	77	20.7333	0	14.5	9	0	0	100	0.167407	2	2.98207	3.21489	0.926108	17.1761	1.31222	5.03231	6.00932	2.3015	1.81518	2.46499	11.7584	4.40883	1.52214	4.50007	3.43406	12.3691	2.85501	3.2763	3.30046	1.59851	0.690239	5.6534	11.4122	3.11749	4.07391	9.97497	17.3279
12812111	9.23836	0	2	58.42	0	17.36	2	0	0	60	97	0	87	18.9	0	33	8	15	5	100	0.109899	2	1.31203	1.80854	0.0247966	1.5104	1.72178	1.37919	0.174205	0.334971	0.555547	1.04194	3.63265	1.669	0.348065	5.07011	1.43418	11.356	1.39527	1.26454	1.82814	0.403508	0.994829	3.99346	2.36471	2.58135	1.10662	4.65457	25.0564
12903121	9.36164	1	5	66.04	0	23.4131	4	1	1	80	119	0	87	29.6	1	19.5	10.5	12.5	4.16667	50	0.0600922	1	1.6255	0.87538	0.234535	0.655862	0.866422	0.584061	0.314142	0.19323	1.89634	0.420039	8.7999	2.19672	2.09635	4.07016	2.43874	8.73931	1.90541	1.41453	1.98125	0.191883	2.31444	4.74234	4.23698	1.53642	0.822284	2.20002	8.26681
12903122	9.83014	0	1	60.96	0	17.0799	2	0	0	61	97	0	93	65	1	12.5	6	0	0	98.6111	0.177158	2	4.17357	2.20563	0.622882	1.53224	1.47927	3.30905	1.17243	1.05488	1.69092	1.88067	15.7949	7.86174	1.78037	2.75632	4.3049	3.90882	3.15184	2.38153	1.84421	1.27707	2.41674	9.58711	16.7587	3.39938	4.60937	6.29483	46.3386
12904121	9.82192	1	3	53.34	0	14.08	2	0	0	77	100	0	68	5.21818	0	0	10	26.087	4.34783	46.3768	0.799604	8	0.173054	0.328633	0.153402	0.517108	0.146974	0.100568	0.0171118	0.0223172	0.338839	0.757644	4.02437	0.322836	0.267073	1.54837	0.273825	1.6562	0.482286	0.109799	0.178112	0.118654	0.698919	0.794693	0.431437	0.358272	0.0640576	0.320095	2.55243
12904122	9.29589	1	3	55.88	0	15.3061	2	0	0	87	123	1	90	13.5857	0	31.5	10	21.7391	21.7391	92.7536	0.105824	2	0.698579	0.917528	0.283016	0.834502	0.543656	0.283538	0.174964	0.101055	1.00666	0.459495	3.02119	1.19714	1.10843	2.18729	0.942455	9.16081	0.784985	0.684663	1.10487	0.523737	1.37672	1.51695	1.33691	0.460803	0.444534	0.704369	8.31031
12911111	10.6466	0	4	78.74	1	23.1481	3	0	1	73	118	0	90	8.17143	0	0	8	3.84615	3.84615	100	0.157581	2	1.61857	1.85111	0.328197	5.42825	1.05345	1.31187	3.11529	0.57405	1.33448	1.03211	6.60339	1.3947	0.986023	3.57409	1.4045	5.60511	2.67638	1.11035	3.69343	0.765444	0.65422	3.27911	1.81295	1.09674	4.42501	1.94181	16.289
12912111	9.98904	0	2	58.42	0	18.8606	2	0	0	68	92	0	100	36	1	0	9.5	18.1818	13.6364	78.7879	0.151481	2	2.12182	3.13913	0.831322	1.84158	2.04426	1.85139	0.576723	0.772605	2.58751	1.83291	9.68765	2.01273	1.60432	3.09325	2.04605	6.22415	2.91153	1.70491	3.99443	1.34024	2.56452	4.1255	5.83014	5.15855	2.40149	12.9023	69.2024
13004121	9.15616	1	3	58.42	0	15.9122	2	0	0	62	91	0	86	11.52	0	35	12	4.16667	0	50	0.0530964	1	1.49704	1.15584	0.525005	1.51942	1.44174	1.04292	1.02007	0.340319	1.38494	0.867399	5.02945	1.65509	1.36002	2.10686	1.72018	7.04336	1.45876	1.27749	1.22574	0.517342	1.48728	2.36033	2.21704	1.28029	1.31395	1.59422	10.4551
13004122	9.20548	0	3	68.58	0	23.1934	4	1	1	79	103	0	104	35.52	1	31	7.5	13.0435	0	71.0145	0.0589758	1	1.02578	0.663707	0.61626	1.17114	1.18726	1.0916	0.444951	0.309318	1.11481	0.538493	4.46652	1.2968	0.695366	1.28068	1.4245	3.41129	1.53745	1.40356	0.949514	0.329337	1.07244	2.77366	3.49008	1.71301	1.30039	2.66149	3.88627
13011111	9.55616	0	4	76.2	1	26.8861	4	1	1	74	109	0	76	39.96	1	54.5	9	0	0	48.6111	0.169702	2	1.2301	1.21127	0.217074	3.83067	0.455158	0.836334	2.06196	0.38318	1.0236	0.909643	4.5991	1.43926	0.553618	4.61922	1.94477	6.60056	1.50265	1.27852	2.51343	0.493348	0.384316	2.31997	2.21857	1.04024	1.62575	0.933743	10.4571
13110111	10.1671	0	4	71.12	0	18.6326	2	0	0	87	129	1	99	24.4	1	48	9.25	4.34783	4.34783	56.5217	0.169268	2	2.1997	2.45477	0.787008	12.6053	1.80278	2.56067	10.8387	3.19065	1.62944	1.00253	9.88538	1.78638	1.86483	5.6025	1.90777	11.7884	3.16172	1.51354	2.29544	4.91992	0.948683	5.34949	6.18602	1.52301	3.396	2.88576	18.2445
20104122	10.2	0	1	78.74	1	27.2763	4	1	1	51	107	0	98	22.95	1	84	10	0	0	100	3.44196	11	0.27903	1.13528	0.0289131	0.169429	0.158213	0.870116	0.0205007	0.0084714	0.167068	0.607761	1.06345	0.475506	0.0930422	2.75716	0.171009	1.67751	0.132197	0.236999	0.124121	0.0583312	0.218569	1.04708	0.588731	0.581787	0.104369	1.08124	5.04175
20105121	9.52055	0	3	60.96	0	20.7861	3	0	1	69	124	0	87	7.77	0	46	8	4.34783	4.34783	73.913	0.184661	2	0.019897	0.104853	0.0092105	0.0525004	0.324416	0.0069654	0	0	0.0483045	0.196809	1.08856	0.142799	0.188034	0.398945	0.187719	2.20363	0.803959	0.0726784	0.185421	0.0733284	0.243218	0.437483	0.204689	0.239105	0.103307	0.995838	5.90472
20105122	10.063	0	3	81.28	1	30.2768	4	1	1	71	130	1	101	38.16	1	13.5	10	4.54545	4.54545	84.8485	0.0591432	1	1.04421	1.07099	0.174867	0.842207	1.21468	0.644929	0.0915968	0.103885	1.0683	0.560063	3.27201	1.09872	0.719266	1.1654	1.09024	5.39326	0.897556	0.618674	1.00672	0.42316	1.10724	1.96645	1.80809	0.837916	0.386034	1.6728	10.2081
20111111	8.99726	1	4	58.42	0	18.3105	3	0	1	76	105	0	120	16.7538	0	20	9.5	21.7391	17.3913	89.8551	0.470341	5	1.56845	0.969679	0.329535	3.50235	0.323426	1.50612	3.73537	2.28471	0.946852	1.05824	4.14197	1.39796	1.04362	2.24145	1.27518	4.54728	1.27003	1.24112	1.10181	0.990912	0.384416	2.28856	4.31231	0.540313	1.60005	1.11443	5.95993
20112111	9.96986	0	4	60.96	0	16.5166	2	0	0	75	94	0	120	42.4286	1	0	8	0	0	87.5	0.150741	2	0.976149	0.712023	0.0900402	2.42029	0.503127	1.3086	2.73014	0.611636	1.04864	1.08272	3.09002	1.12515	0.239239	1.08009	1.04912	1.57034	1.7671	1.01157	1.47516	0.405753	0.246537	2.12008	1.84645	1.32067	4.16197	2.49975	8.4563
20204121	10.074	1	5	50.8	0	15.0368	2	0	0	56	82	0	83	20.94	0	0	6	28.5714	23.8095	55.5556	0.163708	2	1.02924	1.40652	0.16753	0.479596	0.893398	1.45169	0.0795298	0.0005742	0.730082	0.887243	4.97094	1.07545	0.776023	2.30629	0.761446	4.19527	1.04293	0.478004	1.04923	0.0399147	1.29715	3.31831	2.06751	1.47421	0.74608	1.36121	8.49964
20205121	10.0822	0	3	68.58	0	19.4287	3	0	1	100	118	1	102	36.2	1	35	11	8.69565	8.69565	49.2754	0.0616782	1	2.50112	2.10347	0.393403	3.00378	1.03559	0.283984	0.309742	0.311053	0.960689	0.151752	8.15014	2.50065	0.736639	1.90877	3.24715	5.27188	1.55635	1.71709	1.84963	0.438879	0.9405	3.39446	5.91583	1.95966	1.09579	2.2553	8.38014
20205122	9.53151	1	3	53.34	0	15.2637	2	0	0	66	91	0	94	10.9636	0	10.5	8	0	0	60.3175	0.0525144	1	1.03457	0.252841	0.0624036	0.514449	0.373854	0.33262	0.0896917	0.0756105	0.435773	0.330331	4.11064	0.911542	0.489005	1.68419	1.32089	3.05705	0.570962	0.548895	0.706426	0.0240343	0.725225	1.83603	2.21946	0.909483	0.846069	0.836361	7.00913
20210111	8.90685	0	6	58.42	0	16.9095	2	0	0	59	88	0	88	25	1	0	9	42.8571	42.8571	66.6667	0.232506	3	2.02896	6.51612	0.490495	7.97521	0.678968	2.76701	1.60806	3.93926	1.22325	2.6536	10.013	2.83573	1.34289	9.93187	2.539	26.7119	1.84213	2.51328	2.92514	1.86163	1.88712	9.56379	4.50529	1.95184	3.77276	4.15645	23.6703
20211111	9.58356	0	4	60.96	0	15.6487	2	0	0	79	118	0	98	8.69091	0	26	9	0	0	94.8718	0.206748	3	0.31961	0.11101	0.0128818	3.15948	0.0490923	0.0423611	0.906329	0.340037	0.286426	0.0901587	2.46498	0.356217	0.143368	0.319473	0.259544	2.96597	0.24367	0.202396	0.579478	0.155688	0.128058	2.93177	0.782391	0.0691489	1.86869	0.349053	11.7581
20304121	9.08767	0	5	53.34	0	16.6437	2	0	0	78	90	0	100	33.6	1	38	6	4.16667	4.16667	73.6111	0.233201	3	3.05489	2.64462	0.511068	1.24426	1.47362	2.84149	0.361712	0.731488	1.94164	1.72896	13.1542	3.38085	1.39083	2.0881	2.73485	3.95155	3.21216	1.61478	1.86219	0.199942	1.6762	6.61432	6.50792	2.17494	1.89876	2.46885	21.0183
20304122	9.1863	1	1	66.04	0	18.8776	3	0	1	55	104	0	110	19	0	0	10	4.7619	4.7619	82.5397	0.224993	3	2.22911	4.06883	0.0777591	1.01374	1.28891	2.67177	0.153874	0.0420065	1.15594	1.31646	6.14603	3.68642	2.81997	5.28219	5.0608	10.5836	2.12606	2.19237	4.84199	0.158957	3.47379	1.59387	9.10714	1.55019	1.78359	2.58522	27.3517
20305121	9.63562	1	5	63.5	0	20.1183	3	0	1	54	103	0	91	35.3	1	57.5	10	20.8333	4.16667	56.9444	0.445217	5	1.15623	0.524179	0.042331	1.64423	1.37247	0.323734	0.0470804	0.040934	0.444077	0.297963	5.33786	0.934161	0.512984	1.05437	1.40138	6.44021	1.01444	0.527987	0.855985	0.0024856	1.18129	1.10286	1.9195	1.01192	0.354125	0.656666	6.70674
20305122	10.2795	0	1	58.42	0	17.313	2	0	0	77	109	0	94	17.2	0	37.5	9	8	8	69.3333	0.0506189	1	2.5988	1.21742	0.430231	3.69755	2.00347	1.44745	0.770505	0.599225	1.58017	1.08058	8.95821	2.69304	2.04452	2.5358	3.122	8.42367	1.71562	1.80352	2.09181	1.00415	1.70062	3.20594	4.85764	1.55949	1.41118	1.68073	12.2653
20403121	9.46575	0	5	93.98	1	28.0618	4	1	1	51	78	0	97	61.5	1	67	9	13.0435	0	62.3188	0.0861902	1	8.24133	0.644174	1.65735	0.754842	5.59957	0.53565	1.06116	0.250001	3.0057	0.414854	12.5683	3.76406	2.58247	0.950687	3.95754	1.91044	3.5705	2.64831	4.47567	0.489481	2.86249	3.25479	14.7985	0.638147	3.33956	1.86893	26.5509
20403122	10.7178	1	1	68.58	0	24.8742	4	1	1	69	119	0	104	11.04	0	25	7	0	0	81.1594	0.273042	3	4.01027	0.548799	0.328098	0.428447	1.45581	0.236596	0.403429	0.0972108	1.24931	0.275453	4.17656	0.950199	0.59391	1.41029	1.38758	1.76559	1.50654	0.963542	1.93555	0.542272	2.22184	0.721071	2.8592	0.473524	1.45049	0.797049	16.9382
20404121	9.26849	0	5	50.8	0	14.0571	2	0	0	73	90	0	120	15.6	0	0	9	4.54545	0	57.5758	0.17279	2	0.888409	0.631928	0.409113	0.197492	0.638299	2.86629	0.394422	0.0049792	1.38831	0.116448	6.33489	0.714609	1.38048	0.977467	0.898812	3.21672	1.63944	0.231295	1.35753	0.0263007	1.94237	0.736666	1.2913	0.656113	1.02775	1.01997	12.9033
20404122	9.16986	0	1	60.96	0	13.7857	2	0	0	67	123	0	78	9.96	0	1.5	10	38.0952	33.3333	100	0.210392	3	5.38914	2.16315	1.38088	1.91514	1.4118	3.37958	0.928456	0.166098	2.46639	0.876702	11.6887	3.58154	2.47362	2.84277	3.32028	9.18411	2.86975	2.32478	2.52471	0.40489	4.66799	3.95983	7.48779	1.47586	1.57334	2.02167	26.0323
20412111	9.93151	1	4	78.74	1	25.4291	4	1	1	98	125	1	74	10.5158	0	95.5	8.5	3.84615	3.84615	84.6154	0.554224	6	1.62951	1.62127	0.255173	2.39212	0.218138	0.676216	1.7808	0.403798	1.04147	1.08328	3.73372	1.35067	0.559371	2.97642	1.31193	3.61718	1.58142	1.06529	2.98264	0.861103	0.453147	0.699079	1.09032	1.11552	1.29505	0.839982	4.01455
20503121	9.68219	0	5	71.12	0	21.1257	3	0	1	105	159	1	75	19.4571	0	0	8	8.69565	8.69565	55.0725	0.123236	2	3.19566	3.32884	1.0132	2.2219	3.76479	0.676364	0.838527	0.609526	2.03887	0.842968	10.9744	4.36373	2.52334	3.33739	3.386	5.74346	1.43979	2.72853	3.18008	0.820112	2.60116	4.09627	8.16218	1.38465	2.35992	1.34645	16.3296
20503122	9.8411	0	1	71.12	0	21.7014	3	0	1	70	115	0	91	21.8727	0	66.5	8	20	5	83.3333	0.118931	2	4.86649	2.18447	0.611362	1.55687	2.82378	1.4576	0.747873	0.548404	1.53473	1.84645	9.88536	4.93796	1.69187	5.42801	2.26486	9.29423	2.29217	2.30262	3.04584	1.13096	5.06108	5.72289	12.5018	1.6472	2.76512	2.86218	34.1389
20504121	10.5233	0	5	55.88	0	18.6326	2	0	0	74	112	0	94	12.0667	0	1.5	8	4.34783	4.34783	94.2029	0.0940335	1	0.671882	0.609708	0.115507	0.992388	1.1795	1.17856	0.254021	0.205203	0.791167	1.01369	4.00538	2.13236	1.02062	3.93261	1.20614	7.79088	1.53821	1.28465	1.66691	0.241303	1.78108	7.51767	4.81675	1.72018	1.47393	7.71463	14.7497
20504122	10.1589	0	1	66.04	0	19.5556	3	0	1	78	122	0	84	51.36	1	0	10	8.69565	4.34783	100	0.15749	2	0.947124	1.08454	0.158762	0.484698	0.551725	0.755526	0.0862315	0.24294	0.475327	1.59113	2.8595	1.67808	0.396926	3.66654	0.868416	9.47621	0.78764	1.261	1.52926	0.164138	3.19353	1.79523	1.95812	0.42207	0.539825	1.32411	5.57572
20510111	9.40822	0	6	71.12	0	20.6612	3	0	1	73	120	0	100	37.8857	1	0	10	17.3913	17.3913	59.4203	0.193402	2	4.36894	4.08843	1.71923	52.6535	2.50576	12.0508	17.036	6.02653	8.32425	12.2887	109.089	6.18061	3.98609	6.23707	5.45023	30.2345	7.07763	4.19838	3.77654	3.03917	3.12523	50.6691	33.0253	8.6048	11.2662	28.4475	113.755
20512111	8.95342	1	4	71.12	0	21.1628	4	1	1	81	134	1	104	36.9	1	79.5	9	0	0	86.1111	0.154348	2	0.581227	0.776461	0.0755451	1.52861	0.495596	0.436238	1.42042	0.251451	0.536759	0.662487	1.15423	0.284096	0.232823	1.71994	0.352642	2.39076	1.09549	0.170274	0.804138	0.106264	0.0836984	0.293828	0.259181	0.127331	0.847476	0.651669	7.14456
20603121	9.91233	0	5	73.66	0	26.1593	4	1	1	73	118	0	75	31.8857	1	64	10	4.54545	4.54545	77.2727	0.283518	3	1.10236	0.894258	0.21182	0.362961	0.471701	0.923846	0.159843	0.161123	0.409278	0.760822	1.99788	0.827751	0.493107	2.1803	0.521607	3.25627	1.17379	0.454784	1.53725	0.259638	1.63308	1.20555	2.07753	1.02249	1.4555	1.37469	10.2099
20603122	10.3726	0	1	78.74	1	23.473	4	1	1	84	124	0	98	47.55	1	31	7.5	13.0435	0	86.9565	0.0881497	1	0.794661	1.21637	0.109902	0.752583	0.750436	1.00083	0.102607	0.165254	0.484251	0.870409	3.06096	0.556047	0.289859	1.4373	0.32446	3.72709	0.673259	0.309355	0.363767	0.847007	0.500402	4.1421	1.07957	1.32802	0.522149	2.3368	15.2427
20605121	9.1589	0	3	53.34	0	15.8636	2	0	0	57	77	0	84	19.08	0	40	11	27.2727	4.54545	60.6061	0.0372743	1	2.19717	0.996816	0.281384	3.58656	1.34513	0.592579	0.291493	0.242889	1.04114	0.596876	5.30783	1.9887	1.10134	2.06769	1.59399	6.7579	1.26647	1.2396	1.13127	0.323343	1.31446	2.1166	2.09911	1.2053	1.03606	1.48763	9.82918
20605122	10.7288	0	3	58.42	0	18.8455	2	0	0	54	85	0	53	23.1818	1	37	9	40.9091	0	98.4848	0.0445631	1	1.69638	0.788189	0.235128	2.99191	1.1098	0.738274	0.412756	0.22809	1.21711	0.609354	8.31593	2.14719	1.33443	2.25234	2.11861	7.5065	1.94276	1.57566	1.74135	0.792468	1.38058	3.1599	3.61637	3.078	1.94724	3.93459	15.9938
20610111	9.29041	1	6	63.5	0	16.3161	2	0	0	77	97	0	76	12.4	0	43	10	12.5	8.33333	11.1111	0.456302	5	2.44545	2.17182	0.355964	1.94706	1.31985	1.23854	1.24672	0.586979	1.20836	1.29441	7.38155	1.87921	1.26338	3.16926	1.86548	9.01374	1.44235	1.84913	1.50515	1.07753	1.22456	3.15601	4.62426	1.13045	1.68309	1.97052	20.4877
20612111	10.3041	1	4	63.5	0	18.2222	2	0	0	68	117	0	66	39.7714	1	36.5	7	13.6364	13.6364	83.3333	0.173091	2	0.675435	1.83958	0.124423	8.82563	1.17341	1.89528	4.66733	5.66284	0.552356	1.20345	1.7974	1.06693	0.283573	1.97089	0.868046	4.70211	1.33678	0.925073	0.740433	1.11619	0.504532	8.10601	1.87814	1.55514	5.64767	2.63089	15.6675
20703121	9.1589	0	5	58.42	0	17.7583	2	0	0	60	99	0	96	15.5	0	15.5	9	4.7619	4.7619	46.0317	0.0997939	1	0.866992	1.029	0.188006	0.197651	0.485285	0.350051	0.0610641	0.0975715	0.415779	0.576883	5.19488	0.774525	0.649594	3.59558	0.642723	3.29544	0.923681	0.413165	0.859176	0.323674	1.44003	1.40296	1.01581	0.820154	0.561408	0.938841	9.09454
20703122	9.6137	0	1	83.82	1	27.0329	4	1	1	71	123	0	98	30.1714	1	5	9.5	0	0	79.7101	0.462825	5	0.831494	1.14276	0.0804483	0.401779	0.997761	0.620048	0.0616544	0.0858163	0.516281	1.04382	2.50366	0.750249	0.276226	2.586	0.349375	3.04792	1.00418	0.128963	0.49332	0.433171	0.674349	1.03193	0.610941	0.964708	0.343325	1.17297	4.44436
20705121	9.68493	0	4	58.42	0	15.3635	2	0	0	66	86	0	106	17.44	0	30.5	10	12.5	12.5	100	0.152507	2	1.30535	1.30766	0.233396	2.58015	0.73962	0.903863	0.0776734	0.125053	0.576873	0.415111	3.56815	1.14561	1.18692	2.267	1.18619	4.88033	0.528232	0.344418	1.26093	0.186323	1.28676	2.14917	1.17602	1.27646	0.248621	1.04968	9.57179
20705122	11.0466	0	4	58.42	0	17.2644	2	0	0	65	99	0	97	47.85	1	5.5	7	17.3913	8.69565	84.058	0.0462179	1	4.99757	6.80453	1.47307	9.27045	2.0033	2.64382	1.28559	0.891042	3.29583	1.38579	19.1399	2.95008	2.96429	7.55483	3.14668	20.3401	2.24568	1.38312	3.7195	1.24826	3.15913	13.347	3.14792	3.02667	2.09454	3.47796	33.1431
20712111	9.95068	1	4	58.42	0	17.6367	2	0	0	75	109	0	100	56.4	1	56.5	11	8.33333	8.33333	98.6111	0.158062	2	0.352306	0.148484	0.067841	0.0675535	0.132678	0.16503	0.247454	0.236698	0.280083	0.193846	4.8156	0.334488	0.142297	0.46946	0.35055	0.523822	0.114253	0.236901	0.437463	0.0822051	0.0670033	0.191561	0.183354	0.127972	0.0674115	0.117781	2.56862
20803121	9.77534	0	5	60.96	0	16.3658	2	0	0	92	107	1	105	43.1333	1	14.5	8	0	0	39.1304	0.203808	3	0.483488	1.13641	0.0552607	0.541315	0.239638	0.439106	0.0480701	0.0805919	0.144029	0.433363	1.18024	0.353326	0.193029	2.31846	0.470959	2.145	0.489306	0.216266	0.321353	0.258813	0.475278	2.59235	0.97475	0.882924	0.428048	1.40894	11.5322
20804121	9.89863	1	5	76.2	0	28.6865	4	1	1	90	141	1	94	17.3333	0	0	3	8.69565	8.69565	76.8116	0.0842835	1	1.52218	1.90887	0.497331	1.53383	1.17844	0.918358	0.188885	0.100073	1.19602	0.66071	7.44206	1.8393	0.67864	1.54253	1.30228	3.73268	1.06896	1.00326	0.76508	0.204253	1.00441	4.75656	2.32166	1.13544	0.638336	1.60206	10.8901
20804122	9.22192	0	1	45.72	0	14.1201	2	0	0	67	89	0	113	12.04	0	11	10	13.0435	13.0435	95.6522	0.110005	2	5.78753	1.57563	0.739738	1.79659	2.23785	2.41702	1.05078	0.906351	2.54577	0.754498	10.5065	7.98838	3.1902	5.53313	6.67264	21.3488	2.41776	5.42128	3.44368	0.646658	2.27279	7.20568	10.915	3.00014	2.70727	9.18765	37.022
20805121	9.68493	1	4	63.5	0	18.3655	3	0	1	61	95	0	90	13.7143	0	40	7.5	20	10	81.6667	0.0465575	1	2.9215	1.37464	0.449179	4.05152	2.0733	1.31956	0.319828	0.236465	1.8262	0.706495	8.4719	2.73433	1.82985	2.52287	3.35072	9.50946	2.1832	1.51123	1.89865	0.3283	1.5469	7.08514	4.6495	1.84873	1.19918	1.62533	15.055
20805122	10.0055	0	4	91.44	1	29.278	4	1	1	76	109	0	93	53.25	1	12.5	9	0	0	89.3333	0.0747749	1	1.48387	1.44752	0.206508	3.7539	2.00493	1.77216	0.58238	0.287018	1.19376	1.11902	7.27252	2.24545	1.84268	1.84863	2.08658	6.96936	2.95705	1.11599	1.68585	1.09859	1.71257	5.13415	3.19933	3.42727	1.5888	4.93479	10.8384
20904121	9.19726	1	5	53.34	0	17.7002	2	0	0	76	114	0	90	14.05	0	23	11.5	22.7273	13.6364	60.6061	0.249113	3	1.21939	0.846148	0.408939	0.762994	1.04209	0.626187	0.268249	0.265646	1.04026	0.493984	3.18535	1.22978	0.464484	1.28659	1.26745	2.75568	1.00183	1.05975	0.903775	0.392307	1.12218	1.3712	2.66696	1.23827	1.05241	1.54267	3.70513
20904122	10.389	0	1	83.82	1	29.3847	4	1	1	68	113	0	87	18.96	0	22.5	6	0	0	91.6667	0.111724	2	2.65259	5.7811	1.46769	4.74052	1.53407	3.24772	1.05817	1.27706	3.19976	2.90876	11.9589	4.95192	2.24059	3.18539	3.9454	7.55339	1.72609	4.13801	2.82444	1.18103	2.69295	17.0377	7.77567	3.04084	2.31024	2.9734	3.99776
20905122	10.8384	0	4	88.9	1	27.7008	4	1	1	91	127	1	93	8.32174	0	21.5	6	0	0	63.8889	0.0398627	1	1.67916	0.846413	0.43769	5.69908	1.60349	1.20219	0.455924	0.326268	1.19432	0.797956	5.11031	1.119	0.668745	1.21963	1.30237	4.43658	1.42159	1.11634	0.823886	0.503132	1.18306	4.25615	1.19188	1.34563	0.943839	1.7289	9.4921
20910111	9.3863	1	6	81.28	1	63.3995	4	1	1	76	130	1	86	38	1	28	11	4.16667	4.16667	37.5	0.216483	3	0.152077	0.287813	0.0183733	0.626211	0.057743	0.183018	0.103884	0.171611	0.0681911	0.134832	0.439906	0.171883	0.0745857	0.371375	0.16385	0.863794	0.135244	0.151859	0.0531482	0.0300947	0.0445029	0.27421	0.711611	0.158041	0.391389	0.712189	2.51684
21004121	9.13425	1	5	73.66	0	24.5085	4	1	1	96	156	1	86	16.44	0	0	7	4.16667	0	54.1667	0.0719325	1	1.17174	1.22832	0.402608	1.3984	1.20436	1.67596	0.310716	0.413672	1.05736	1.72405	4.20174	1.40368	1.4272	2.61571	2.01153	8.4354	1.53246	1.10085	1.44824	0.776101	1.82719	2.13436	2.03669	1.99483	1.27291	1.835	21.1363
21004122	9.56164	0	1	86.36	1	27.4077	4	1	1	79	140	1	84	18.6	0	36	9	0	0	86.1111	0.0755097	1	3.12399	2.86748	1.11103	2.07594	3.2	1.79397	1.06336	0.428854	1.52166	1.22375	10.017	2.85889	1.96935	4.46579	2.70375	11.8262	2.22792	1.6558	1.96442	0.485524	1.92112	4.90575	5.43	1.91618	1.74796	2.19666	11.1433
21005121	9.32877	0	4	68.58	0	23.594	4	1	1	70	88	0	108	16.9636	0	17	7	16.6667	4.16667	87.5	0.0458374	1	1.19256	1.71494	0.310734	3.42429	0.343968	0.782669	0.230749	0.413532	0.348748	1.00624	10.6345	2.30111	1.89152	2.15479	3.33659	6.31222	1.65118	2.74469	2.28125	1.11525	1.35499	5.49568	3.89988	1.37101	1.91454	3.56075	22.7555
21005122	10.4356	0	4	71.12	0	27.551	4	1	1	90	105	1	97	10.5	0	27.5	7.25	0	0	80.5556	0.0888664	1	1.71166	1.97834	0.36124	2.71449	0.269997	0.717496	0.560523	0.316542	0.611325	0.438484	11.7805	4.66714	2.32385	5.42316	3.49692	13.8878	2.35856	3.15631	5.90299	1.98048	2.64672	9.6658	8.30517	1.66929	2.30189	1.87175	8.78051
21010111	9.47945	0	6	63.5	0	18.1077	2	0	0	64	91	0	77	17.5091	0	53	8.5	17.3913	13.0435	50.7246	0.253907	3	2.56781	1.72034	0.866207	2.00209	0.865944	0.95417	1.5419	1.11047	1.1114	1.04678	9.67229	1.88437	1.06215	6.63636	1.93243	7.74072	1.47519	1.41225	1.38265	0.800921	1.07506	3.26777	2.85998	0.457697	2.27173	1.35445	9.11749
21103121	9.1726	0	5	68.58	0	19.5133	3	0	1	90	86	1	111	63	1	2	9	8.69565	4.34783	63.7681	0.0933421	1	0.993785	1.04879	0.277823	0.367275	1.0716	0.499888	0.204721	0.147326	0.953389	0.440671	4.28837	0.749702	0.853143	1.80426	0.813695	7.1445	1.20148	0.296119	0.902907	0.200767	1.19582	1.43002	1.62322	1.03934	0.486687	1.29512	5.947
21103122	9.78356	0	1	73.66	0	23.473	4	1	1	69	114	0	89	7.752	0	80.5	9	4.16667	4.16667	54.1667	0.102934	2	0.494781	0.454627	0.0613692	0.257191	0.453208	0.14974	0.0404879	0.0072766	0.0412371	0.281704	3.3171	1.07057	0.25318	0.788852	0.854248	1.7623	0.824538	0.316871	1.92412	0.231627	0	0.52142	1.24367	0.817971	0.650971	1.21881	5.19948
21104121	9.97534	1	5	50.8	0	16.7075	2	0	0	87	119	1	80	48.6	1	21.5	6.5	14.2857	9.52381	58.7302	0.0723722	1	0.494973	0.942553	0.253914	0.899426	0.863961	0.763091	0.10018	0.0309796	0.945245	0.676019	3.63118	0.775223	0.739584	1.68162	0.839805	4.64745	1.16772	0.0521973	0.799336	0.170093	1.60228	1.8281	1.20535	1.18494	0.658987	1.08827	16.5808
21104122	9.55342	0	1	48.26	0	14.781	2	0	0	58	87	0	90	16.4727	0	6	9	28.5714	28.5714	100	0.179399	2	3.57358	2.64671	1.30656	1.64526	1.56954	1.92169	1.302	1.03684	1.84984	1.81741	6.89076	3.03632	2.14899	4.29904	1.88834	18.1919	2.1607	2.66069	2.85193	1.69228	3.26676	3.18362	5.40262	3.68192	2.72302	3.75961	21.3355
21104123	9.09589	0	5	66.04	0	21.1628	3	0	1	65	98	0	83	15.4286	0	22	12	29.1667	29.1667	86.1111	0.157132	2	2.45067	1.06711	0.0697127	0.712121	1.20426	0.121725	0.24237	0.0204739	0.669039	0.0949037	1.8146	0.107554	0.467788	0.215823	0.248174	0.580669	1.10047	0.0157911	1.08861	0.0021995	1.15648	0.363979	1.40462	0.192648	0.291421	0.123969	4.0812
21110111	8.71781	0	6	53.34	0	15.4528	2	0	0	67	109	0	98	30.5	1	0	8	0	0	66.6667	0.186744	2	2.60569	1.15347	0.441967	2.90026	0.383621	0.853278	1.65404	1.30437	0.767929	0.84279	8.87381	2.13572	0.950242	2.98134	1.77192	8.14488	1.11382	1.90245	1.53694	0.797005	1.17681	2.76229	6.52991	0.97259	3.32454	1.52441	7.8279
21112111	9.38356	0	2	63.5	0	18.6	3	0	1	59	99	0	87	14.9538	0	51	7.5	25	10	100	0.180391	2	2.42439	2.06499	0.271034	1.47619	0.875995	2.01722	0.801776	3.65361	2.31575	1.5499	10.955	2.50991	1.11521	4.65813	1.75198	9.96607	1.77159	1.16481	2.93879	1.05832	0.633809	3.30242	2.45946	3.12063	1.23368	2.35793	21.6899
21203121	9.21644	0	5	76.2	1	21.7778	4	1	1	64	107	0	83	36.6	1	54	11	14.2857	4.7619	53.9683	0.141362	2	1.63315	0.482691	0.472306	0.733058		3.09495	0.0754318	0.0483273		0	2.15073	1.00883	0.053603	1.19967		3.09244	0		0.90089	0	1.09673	1.61294	3.51373	0	0		3.39615
21203122	9.20548	0	1	58.42	0	15.829	2	0	0	67	98	0	81	7.24138	0	26	10	54.1667	54.1667	100	0.17579	2	1.9524	1.01869	0.22435	0.617836	1.19475	0.554618	0.182357	0.170475	0.760535	0.46907	8.06736	0.204423	0.872943	2.1526	2.65506	6.76785	1.94143	1.526	1.06134	0.351002	1.91751	2.63292	1.82139	1.32082	0.624493	0.563174	11.7188
21204121	9.64384	0	5	76.2	1	26.732	4	1	1	79	116	0	80	22.75	0	32.5	9	0	0	58.3333	0.157173	2	0.718726	3.48999	0.640925	0.970842	2.09693	1.21841	1.38619	0.287475	1.83272	1.20022	12.8933	1.17379	2.85254	2.30128	1.29835	5.84963	2.975	0.451064	4.42366	0.41986	3.19736	1.34847	5.32528	1.62087	2.48805	2.34514	30.6836
21204122	10.2164	0	1	55.88	0	12.9758	1	0	0	76	123	0	88	11.6333	0	13	8	31.8182	13.6364	100	0.0664436	1	0.0846459	0.292709	0.107412	5.52889	0.261819	0.0453597	5.99e-05	0	0.0111035	0.0701929	0.523763	0.0919809	0.167011	0.185396	0.047495	0.959056	0.0873541	4.75e-05	0.238946	0.0065599	0.861381	0.281488	0.389447	0.133325	0.0072352	0.253076	9.982
21210111	9.09589	1	6	53.34	0	14.781	2	0	0	56	90	0	86	11.9143	0	21.5	11.5	41.6667	33.3333	55.5556	0.248128	3	0.776696	0.45506	0.364455	3.72081	1.21351	0.487097	1.64643	0.520745	0.260676	0.637838	2.36566	0.47791	0.153302	2.15386	0.463265	5.97218	0.746846	0.40481	0.353787	0.882165	0.206781	3.95328	1.52629	0.491438	1.70137	1.55827	7.80297
21212111	9.43014	0	2	58.42	0	15.4528	2	0	0	65	98	0	96	55.875	1	0	8	25	25	100	0.191803	2	2.5814	1.64714	0.0764842	0.684012	0.306443	0.577852	0.0919005	0.203818	0.560418	0.540176	4.7708	1.87622	0.443955	4.15942	1.08551	9.30287	0.49917	0.825815	0.782238	0.159378	0.239784	4.24402	1.45036	1.46308	0.348737	1.12021	9.19425
21302121	9.74795	0	2	63.5	0	20.6059	3	0	1	66	100	0	80	37.2	1	53.5	9	23.0769	15.3846	96.1538	0.252504	3	0.051263	0.148651	0.0012658	0.148939	0.0003578	0.0701692	0	0.0299311	0	0.171274	0.0669292	0.0613675	0.0110529	0.458681	0.021471	0.738397	0.0328649	0.0062923	0.0385802	0.100182	0.0363994	0.212325	0.04585	0.136739	0.0060466	0.191803	1.34092
21303121	10.8603	0	5	60.96	0	16.3944	2	0	0	58	92	0	96	36.3	1	0	11	9.09091	9.09091	89.3939	0.194078	2	4.2675	3.22053	0.57537	1.71151	1.39848	1.62776	0.420162	0.404386	1.42838	0.848432	12.4051	3.01665	3.0955	3.18467	3.18827	10.4761	2.37637	2.04028	2.2814	0.472218	2.46806	6.53605	11.7174	2.75723	1.37162	4.97931	37.0674
21303122	9.96164	1	1	78.74	1	21.6413	4	1	1	64	109	0	70	12.5625	0	0	10.5	25	25	88.8889	0.358196	4	1.38608	0.728828	0.113269	0.241837	0.913703	0.406947	0.0595971	0.15707	1.01749	0.920863	8.0621	2.17931	0.755354	4.05006	0.855576	2.75538	0.894571	0.354147	0.84346	0.161704	1.85723	0.987079	1.6471	0.652941	0.45268	1.11233	12.7692
21305121	9.62192	1	3	73.66	0	22.317	4	1	1	87	121	1	88	87.4	1	12	9	0	0	61.1111	0.0820902	1	1.15753	0.569745	0.219151	2.18332	0.29732	0.509715	0.131052	0.056904	0.229127	0.363949	4.62564	0.688015	0.22773	1.31387	1.04477	1.58599	1.03885	0.0500978	0.477799	0.0146446	0.615374	1.90188	1.022	0.804347	0.324661	1.34488	0.829712
21305122	9.19726	0	4	60.96	0	16.6597	2	0	0	83	123	0	81	12.225	0	25.5	8	17.3913	17.3913	98.5507	0.152405	2	0.983761	0.900642	0.0736311	1.64964	1.16566	0.423878	0.0563457	0.0093105	0.382227	0.259214	1.39868	0.0572807	0.544877	0.697468	0.475454	3.69799	1.07251	0.115711	0.791365	0.0590838	1.02994	1.09946	0.723383	0.642226	0.572224	0.620641	11.5438
21310111	9.26575	1	6	55.88	0	16.3769	2	0	0	64	82	0	90	30.9	1	38.5	11	31.8182	0	72.7273	0.213388	3	1.26377	0.973872	0.20801	4.22292	0.37214	0.701613	1.22592	1.27279	0.872937	0.634653	11.5152	2.76445	0.742952	3.066	2.71357	6.58175	1.00124	1.75903	0.870985	0.128934	0.518577	2.78875	14.282	0.47508	1.95143	0.843174	22.8657
21311111	9.86301	0	4	73.66	0	22.9592	4	1	1	89	140	1	110	45.15	1	77.5	8.75	12.5	4.16667	59.7222	0.143613	2	1.51433	1.00554	0.231973	3.68101	1.06324	1.03983	2.28679	1.93916	1.52719	0.646463	6.30438	1.1267	0.717976	1.61912	1.14932	1.60813	1.19708	1.11323	2.11003	0.324459	0.551269	1.60954	2.95603	0.725912	1.69499	1.85018	7.25299
21312111	8.98356	0	2	58.42	0	19.2917	1	0	0	89	123	1	100	39.84	1	48.5	7.5	11.1111	0	44.4444	0.140701	2	0.582106	0.613975	0.0652192	0.153762	0.38563	0.207096	0.0463973	0.0562944	0.427559	0.230885	3.5932	0.611668	0.839807	1.70511	1.0495	11.5941	0.599169	0.327374	2.98301	0.0678872	0.569661	0.396051	0.898488	0.294823	0.224821	0.980367	10.5621
21402121	9.09041	0	2	55.88	0	17.1855	2	0	0	54	77	0	110	38.88	1	0	9	28.5714	19.0476	100	0.268347	3	2.24817	7.2536	0.276823	2.23547	1.11922	2.4447	0.176033	0.840728	0.736139	1.33558	2.46218	1.99784	0.535574	6.11508	1.10239	18.783	3.07088	1.27616	4.33204	1.5292	2.3855	2.90002	7.95783	2.81877	0.464511	3.20345	28.152
21403121	10.3342	1	5	60.96	0	18.0903	2	0	0	77	132	1	82	21.9333	0	43	9.5	9.09091	9.09091	42.4242	0.163395	2	3.70575	7.21586	0.98552	3.3245	6.27228	2.44635	0.572045	1.15221	1.89822	1.59595	11.4982	4.17496	2.19435	9.3563	2.67716	20.7381	2.89451	3.46579	3.01627	1.16056	4.36539	11.0404	4.43248	4.14486	1.75969	8.62757	23.6106
21403122	10.8767	1	1	68.58	0	16.8032	2	0	0	78	117	0	89	17.475	0	0	9	0	0	85.1852	0.0968502	1	2.34586	1.65088	0.430427	0.954513	1.62856	0.696227	0.153706	0.162774	1.07297	0.548109	5.16199	1.07379	0.62852	2.41821	1.2036	4.32593	1.07113	0.737178	0.668943	0.0165158	1.43282	2.73804	2.41092	0.815514	1.05164	1.47599	4.66865
21405121	11.0658	1	3	53.34	0	15.9763	2	0	0	62	79	0	105	23.3333	1	47.5	8	8.33333	8.33333	66.6667	0	1	1.3508	0.499798	0.319399	2.41134	1.32798	1.09938	0.346098	0.363266	0.994589	0.750095	3.64233	1.19601	0.790904	1.08811	1.25139	1.53547	1.28081	0.85811	0.862605	0.301017	1.09262	1.97998	1.70083	1.35545	1.29245	1.43554	11.6911
21405122	10.0767	0	1	66.04	0	21.6287	3	0	1	78	121	0	83	22.1143	0	15.5	9	4.7619	0	85.7143	0.0294526	1	4.58237	1.89107	0.76131	3.51027	1.80072	1.40365	0.675038	0.548152	1.92562	0.66077	9.75777	3.66513	1.82636	7.03232	3.22219	7.91732	1.2006	2.25868	2.1441	0.512739	1.34622	4.88735	8.68858	1.89685	1.34356	2.3941	8.17887
21411111	9.31781	0	4	58.42	0	15.36	2	0	0	63	95	0	105	11.4333	0	33	9	16.6667	8.33333	100	0.274654	3	2.66638	1.15582	0.834007	12.9794	1.12439	1.02446	4.99127	1.626	1.89901	1.00667	6.85819	2.16595	1.54509	2.87652	2.04269	5.59266	3.05329	2.63221	4.07325	1.06221	1.11859	4.63797	10.524	1.7297	7.66245	3.38453	13.5062
21412111	10.3644	1	2	71.12	0	21.6287	3	0	1	74	114	0	78	22.8667	0	54.5	9	0	0	100	0.434392	5	0.801639	0.788403	0.0865481	0.302475	0.436016	0.38954	0.0673962	0.0694366	0.573049	0.301889	3.25032	0.203415	0.505801	1.99115	0.319221	4.61586	0.641751	0.179629	1.82809	0.0998551	0.190904	0.431495	0.249611	0.844396	0.206412	0.320942	7.4523
21412112	9.40548	1	2	73.66	0	26.6397	4	1	1	81	97	0	88	35.8286	1	68	8	13.0435	8.69565	79.7101	0.212349	3	1.28426	1.03348	0.146567	0.658278	0.116104	0.447261	0.0472191	0.407397	0.394551	0.504734	1.14195	0.353839	0.276765	1.52465	0.320326	2.22498	0.796059	0.261709	0.53975	0.163575	0.0903644	0.378093	0.502035	0.529472	0.11429	0.453008	7.32668
21502121	9.03014	1	2	58.42	0	16.1247	2	0	0	73	104	0	127	30.6	1	54	9	29.1667	29.1667	100	0.0907648	1	2.3672	1.84223	1.06406	2.20352	1.2758	1.37338	0.270796	0.93815	1.37393	1.48509	5.67453	2.12113	1.30923	3.1677	2.23747	7.76975	1.50826	2.08921	1.46277	1.32112	1.46311	4.31196	3.22271	1.49976	1.22095	4.80601	12.6967
21502122	9.72329	1	2	91.44	1	28.3554	4	1	1	74	119	0	90	40.8	1	0	10.5	4.16667	4.16667	44.4444	0.100291	2	3.72627	1.27756	0.385458	0.940161	1.39653	0.685659	0.505815	0.571701	1.16728	0.937924	9.11553	2.92643	0.768983	1.94251	2.25249	2.05032	2.03015	2.28727	2.52491	0.847905	1.623	4.48941	3.25273	0.842601	1.19996	1.18362	4.16481
21503121	9.93699	1	5	60.96	0	17.827	2	0	0	65	82	0	90	26.3333	1	43.5	9.5	15.7895	10.5263	68.4211	0.367196	4	0.511346	1.51269	0.714077	0.194	0.372943	0.984578	0.0204085	0.262721	0.62907	1.65912	2.16598	0.437767	0.0634169	1.25266	0.258326	0.76788	1.19342	0.294244	0.192964	0.3702	1.93654	1.13623	1.28072	1.2192	0.310898	1.41139	3.21192
21503122	9.69589	0	1	66.04	0	22.2556	3	0	1	89	108	1	87	23.3455	1	0	11	4.16667	4.16667	94.4444	0.0826854	1	1.16353	0.970879	0.215472	0.273143	0.915655	0.30268	0.10326	0.0965635	0.840142	0.843539	0.904656	0.734837	1.27473	1.88961	0.835907	5.45458	2.29	0.699484	1.31119	0.439966	1.38779	0.865867	1.38401	0.639963	0.397565	1.20645	16.0455
21504121	9.3863	1	5	63.5	0	22.583	4	1	1	59	106	0	95	19.4667	0	15.5	11	8.33333	8.33333	86.1111	0.226523	3	2.27184	3.86438	0.698228	4.98183	4.49429	1.62234	1.33158	0.452767	1.8693	1.16872	6.86518	1.54912	2.42589	2.04457	1.91598	6.66928	2.38707	1.29598	2.24199	0.885497	2.72887	3.65965	5.26506	2.64244	2.04724	4.34654	15.324
21504122	9.18356	1	1	58.42	0	19.5312	3	0	1	61	102	0	105	30.825	1	22	10.75	0	0	88.8889	0.065696	1	0.396684	0.920495	0.146347	0.976776	1.88796	0.267018	0.501336	0.0383094	0.677334	0.0850676	2.88182	0.58519	0.800917	1.12883	1.11444	1.1162	1.75138	0.410303	1.00129	0.0202917	1.34686	0.797942	2.80063	0.875318	1.30263	0.906685	13.7641
21505121	9.79178	1	5	53.34	0	14.08	2	0	0	63	92	0	90	52.6	1	0	10	12.5	0	72.2222	0.244493	3	1.00157	0.232184	0.246056	1.88451	0.0691905	0.731616	0.0271187	0	1.01936	1.06269	1.24349	0.874772	0.167579	0.746288	1.0006	0.721346	0.274978	0.014759	0.155809	0	0	0.628269	1.0536	0.680481	0.258073	0.995617	2.69768
21511111	9.76986	0	4	55.88	0	18.0278	2	0	0	97	113	1	72	15.2727	0	29	9	6.66667	6.66667	71.1111	0.202725	3	4.29826	2.23076	1.72498	38.9147	3.18877	2.64634	7.94397	2.46108	3.97322	1.39507	12.9162	2.31814	2.38934	3.84036	2.12083	13.8178	3.23278	1.77188	4.91144	1.33716	1.67269	6.75322	8.94572	1.31777	6.70315	2.58055	12.3092
21512111	9.40822	1	2	63.5	0	16.5166	2	0	0	66	112	0	97	47.1	1	55	8.75	19.0476	19.0476	63.4921	0.445723	5	0.136222	0.202905	0.0006936	0.0965527	0.0077939	0.0204277	0.0004215	0.0324903	0.0639315	0.199983		0.0185144	0.0229773	0.107418	0.0028118	0.303918	0.0721622	0.000319	0.169285	0.0194171	0.0030998	0.0085935	0.0208814	0.104446	0.0079686	0.0361978	2.21605
21602121	9.65479	0	2	71.12	0	24.3296	4	1	1	61	97	0	84	20.1333	0	82	9	0	0	65.2174	0.103806	2	2.595	1.83015	0.557313	1.36682	1.23897	1.21159	0.661615	0.71706	1.44556	1.03567	8.46931	3.21702	1.457	3.24855	3.26395	7.1772	1.45073	2.84893	2.1158	0.942674	1.66372	5.2723	5.19817	1.92031	1.51923	3.58796	14.0144
21602122	9.69315	0	2	66.04	0	17.2644	2	0	0	58	78	0	90	9.76667	0	93	8	8.69565	0	81.1594	0.10628	2	2.50741	5.38318	0.767996	3.12854	2.20211	3.06665	0.637656	1.54638	1.37301	1.70309	9.26272	2.90125	1.22392	6.75234	2.60739	10.0337	1.08343	2.34102	1.70202	1.00096	1.36173	6.92465	3.74253	3.73945	1.50797	5.12023	16.9187
21604121	10.1918	1	5	86.36	1	30.2519	4	1	1	50	88	0	79	14.84	0	13	8	4.16667	4.16667	38.8889	0.143808	2	1.75191	1.9313	0.414713	7.70611	1.88522	0.935206	0.229776	0.223616	1.41824	1.07394	3.61315	1.74733	1.45644	2.42276	1.53666	10.6209	1.53097	1.09329	1.64198	0.346141	2.225	0.729926	2.44293	1.23667	0.691594	1.59957	23.5669
21604122	9.51233	0	1	60.96	0	18.3105	2	0	0	55	76	0	88	28.2857	1	1	9	4.34783	0	94.2029	0.15896	2	0.516573	0.43646	0.354319	1.58505	0.370403	0.348041	0.368565	0.269791	0.649093	1.06754	0.367755	0.821813	0.332253	0.386926	0.642742	6.38283	1.34706	1.07963	1.17412	0.583379	1.40905	1.72111	1.6687	1.17018	1.04857	1.60967	2.70098
21610111	8.93973	1	6	73.66	0	18.3256	3	0	1	77	102	0	85	26.3333	1	0	10	22.7273	0	78.7879	0.138769	2	0.141804	0.111405	0.0325931	0.0326885	0.197585	0.1257	0	0.49791	0.242365	0.327036	0.717134	0.0699446	0.0233753	1.06941	0.0507892	0.112002	0.0992106	0.0185831	0.0691311	0.0482593	0.0419014	0.0526836	0.17514	0.0651055	0.238199	0.15193	2.91907
21611111	9.01096	1	4	71.12	0	21.3117	4	1	1	83	97	0	89	22.26	0	17	11	50	50	100	0.198147	2	2.38013	5.37411	1.35575	7.26073	1.8519	1.9312	7.88823	2.70808	3.37741	2.06516	17.9488	2.18304	3.17878	6.50128	2.13258	18.6789	2.1511	1.28086	5.68998	1.05444	2.23659	2.55435	4.16177	1.11908	2.18062	2.30844	4.69398
21704121	10.0301	1	5	76.2	0	25.4291	4	1	1	81	108	0	87	26.25	1	0	9.5	8.69565	0	86.9565	0.144423	2	0.983229	2.97358	0.453454	3.01988	1.63904	0.917573	0.824652	0.215684	0.872074	0.473056	2.82338	1.06379	0.968768	3.10476	1.74825	7.95032	1.28744	1.02393	2.21624	0.410946	2.73187	3.14826	2.55211	1.6181	1.92669	2.18523	11.287
21704122	10.9507	0	1	58.42	0	16.5623	2	0	0	89	100	1	88	31.8	1	18.5	9.5	14.2857	4.7619	77.7778	0.155651	2	1.32161	0.701284	0.285238	1.12168	0.986683	0.522338	0.198166	0.165249	1.03301	0.381289	3.45525	1.41282	0.903461	1.2485	1.60647	3.12001	1.1904	1.10371	1.0294	0.183796	0.938696	1.74485	2.0239	0.84866	0.880597	1.62831	10.1576
21710111	9.51233	1	6	63.5	0	18.0278	2	0	0	76	134	1	93	66.9	1	329	10	10.5263	5.26316	64.9123	0.142912	2	4.044	2.7693	1.08812	2.37398	1.95557	2.0728	2.66298	2.70063	2.14601	1.5374	8.95725	4.16235	1.40109	4.75691	2.58755	9.41493	2.20838	1.76257	1.74797	1.49729	1.7024	5.28613	5.74648	1.81358	3.0249	3.02081	20.8808
21711111	10.6219	1	4	63.5	0	20.7029	3	0	1	78	131	1	106	30.4286	1	28	9.5	4.16667	4.16667	93.0556	0.178298	2	1.97381	1.44074	0.413234	7.69967	1.53466	1.11106	3.40659	1.78118	1.5796	0.987599	7.84621	1.85564	1.23959	2.52248	1.85382	10.7456	1.67623	1.72958	4.19557	0.623708	0.972544	4.47878	6.89181	0.677968	2.2007	1.45058	8.28358
21804121	10.3342	1	5	68.58	0	20.545	3	0	1	66	112	0	95	26.4	1	21.5	10	16.6667	8.33333	58.3333	0.10751	2	0.297984	0.838959	0.0825655	4.23406	0.143835	1.11888	0.0097716	0.0406264	0.114669	0.466186	1.78653	0.274615	0.138833	0.260775	0.273339	0.271166	0.701801	0.0821175	0.452626	0.0094012	0.756572	0.228482	1.14583	0.44779	0.270766	1.52884	2.87826
21804122	9.51507	0	1	66.04	0	17.6048	2	0	0	67	124	0	88	7.33333	0	0	10	13.6364	4.54545	74.2424	0.093208	1	0.570467	1.27	0.305423	4.25545	1.04165	1.13252	0.119071	0.0775044	0.772035	0.952552	1.67766	0.426468	0.924073	1.12101	0.592483	2.70826	1.16609	0.237519	1.03289	0.0772763	1.05895	1.14453	1.18519	1.11791	1.04574	2.29193	3.56665
21812111	9.80548	1	2	58.42	0	15.6087	2	0	0	78	102	0	90	4.968	0	0	10	18.75	18.75	97.9167	0.360898	4	0.304633	0.178224	0.0025238	0.0503233	0.0042013	0.0173564	0.0235893	0.042947	0.253742	0.272101	0.572732	0.189779	0.114196	0.494205	0.0653616	0.957168	0.193521	0.0378455	0.54417	0.0619977	0.0534083	0.0936502	0.0577106	0.0746844	0.02571	0.178865	2.13564
21902121	9.64932	0	2	60.96	0	14.4798	2	0	0	67	91	0	72	21	0	10	10	37.5	37.5	80.5556	0.0925678	1	1.66994	2.8185	0.336603	1.20874	0.734057	1.02128	0.16058	0.787393	0.579821	0.90632	4.47747	1.49887	0.572442	2.28544	1.26724	6.06135	0.783183	1.36449	1.00754	1.09233	1.11112	7.8801	2.05684	1.5983	0.925214	1.33443	2.50482
21903122	9.16986	0	1	71.12	0	22.4966	4	1	1	70	108	0	88	7.39091	0	25	6.5	8.69565	4.34783	85.5072	0.133478	2	3.71714	1.45896	0.598804	1.11053	1.38297	1.12504	0.260186	0.252344	1.36574	0.931787	8.90981	3.02739	1.0195	1.78636	2.89672	4.53655	1.17921	1.68468	1.24354	0.293541	1.46006	2.22322	9.29739	1.54687	1.28555	1.99426	12.1815
21904121	9.20548	1	5	55.88	0	18.0278	3	0	1	77	105	0	82	2.45	0	0	9.5	0	0	52.7778	0.288197	3	1.17751	1.41372	0.479718	2.62386	1.32777	1.23156	0.371911	0.220061	1.17326	1.33038	3.16639	1.12126	1.5137	2.39936	1.88639	5.51223	1.75742	1.03637	1.56443	0.545954	2.04607	1.58374	3.57127	1.79472	1.77746	2.45511	8.13768
21904122	9.72329	0	1	81.28	1	26.1069	4	1	1	81	97	0	100	95.7	1	42.5	8	7.40741	7.40741	100	0.274511	3	0.638741	0.300304	0.0581738	1.01436	0.473279	0.176068	0.0047381	0.0001939	0.175236	0.233556	3.68632	0.575841	0.258378	1.48264	0.659505	1.9249	0.564575	0.0061885	0.398055	0.0026879	0.878926	1.21787	1.15774	0.63228	0.0681373	1.2845	9.53538
21910111	9.35342	0	6	63.5	0	18.6287	3	0	1	97	109	1	88	21.0923	0	35	9.5	0	0	31.9444	0.269661	3	0.42726	0.74465	0.139773	2.63787	0.548844	1.31613	1.1065	1.06211	1.00414	0.385176	2.27799	0.424913	0.617482	1.27991	0.68991	2.07654	1.18898	0.275562	1.04863	0.910567	0.577327	1.37203	1.0724	0.450829	1.10122	1.68571	3.75846
21912111	9.29041	1	2	88.9	1	26.635	4	1	1	101	118	1	111	7.87826	0	0	10	21.7391	21.7391	100	0.195465	2	1.57211	1.48716	0.15364	1.21077	0.351158	1.21535	0.223643	0.397248	1.23897	1.53012	4.12857	2.19287	0.88825	3.5668	1.72889	3.98764	0.636242	1.91787	1.77252	0.707578	1.50402	4.49809	10.4887	2.8131	1.71376	2.7156	8.99593
21912112	9.32329	1	2	81.28	1	24.3296	4	1	1	106	161	1	80	11.4333	0	0	6	27.2727	27.2727	96.9697	0.167402	2	1.48774	2.10582	0.253933	1.42156	1.09497	1.59888	0.388186	0.380138	1.24488	1.26249	6.54349	2.79369	1.56952	6.53914	2.54255	12.5964	1.72171	2.59588	3.96956	1.10365	1.95907	6.18323	6.11662	2.80107	1.54884	3.85226	18.3154
22002121	9.58082	1	2	53.34	0	14.4798	2	0	0	53	83	0	80	53.1	1	57	10	10	10	83.3333	0.0941085	1	3.9197	2.37743	0.372305	1.08025	2.4135	0.831895	0.190392	0.822487	1.0224	0.932318	9.1445	3.28542	1.33618	2.91547	2.97697	6.84724	1.4458	2.78139	2.76824	0.800878	2.44045	4.62495	4.5922	1.09829	1.07139	1.32834	29.0206
22002122	9.72055	1	2	58.42	0	20.6227	3	0	1	68	112	0	102	28.6286	1	9	6.5	4.34783	4.34783	98.5507	0.115693	2	7.84538	3.23021	1.22533	3.65434	3.1771	1.75232	1.04388	1.48955	1.70231	1.36331	8.20754	4.96931	2.35116	4.158	6.51995	7.10689	1.75923	7.48592	3.17032	1.19013	1.93257	9.74705	13.1528	2.0635	1.60988	3.28834	15.8549
22003121	9.42192	0	5	58.42	0	16.568	2	0	0	78	121	0	80	22.62	0	29	6	0	0	48.6111	0.112147	2	0.954395	0.63267	0.204105	0.890046	0.745347	0.518358	0.206433	0.15594	1.01342	0.34975	5.54396	0.605212	0.593907	1.2346	0.786671	4.33449	0.956376	0.381353	0.802006	0.282463	0.868572	2.48828	1.58147	1.06551	0.941227	1.68309	9.39265
22003122	9.78904	0	1	66.04	0	22.7076	4	1	1	58	98	0	78	37.8	1	7.5	8	0	0	90.2778	0.119289	2	0.47217	1.46269	0.0637305	0.295377	0.689104	0.379425	0.0336355	0.0907983	0.280726	0.287382	0.711036	0.378757	0.205649	0.912712	0.363942	2.61634	0.834296	0.154453	0.179284	0.114925	0.535041	1.1343	1.06072	0.794527	0.40874	1.27775	11.2402
22010111	8.71233	0	6	66.04	0	18.9209	3	0	1	75	118	0	85	15.64	0	25.5	11	27.2727	9.09091	48.4848	0.177621	2	1.0643	2.51665	0.139598	8.46749	0.162743	1.73058	1.1252	4.26523	2.86103	0.387373	13.8448	1.48315	2.23652	1.34237	2.72629	2.78151	1.81073	1.28392	2.23934	1.10841	1.6913	1.61617	8.16187	0.33321	1.32158	1.85039	4.67553
22011111	9.05479	1	4	60.96	0	18.9394	3	0	1	78	97	0	109	8.97	0	8	11.5	29.1667	20.8333	100	1.12894	11	1.32168						1.39372	0.348515	1.07965	1.12252	7.12123		0.813466	2.16565		3.86278	1.20151		1.3993	0.250698		1.34912	1.45104	0		1.00174	7.14752
22012111	8.99452	0	2	60.96	0	19.22	3	0	1	64	146	1	80	7.75862	0	40	9.5	8.33333	8.33333	52.7778	0.176991	2	0.51647	1.16842	0.0688551	0.999556	0.299469	1.37406	0.15206	0.211869	0.93497	0.828753	6.53223	3.05569	0.731244	1.69106	0.797861	5.54297	0.991736	1.01941	0.690077	0.31961	1.11241	5.79306	4.71409	2.72216	1.48718	3.16272	7.7452
22103121	9.85205	0	5	88.9	1	31.5556	4	1	1	90	128	1	67	25.8667	1	0	9	0	0	38.8889	0.29447	3	1.46816	0.673836	0.169836	0.232152	0.510249	0.220545	0.0446575	0.0078387	0.453829	0.140704	2.40254	0.601223	0.47979	1.17933	0.454582	2.69965	0.922426	0.229322	0.559221	0.0848777	0.856321	0.318878	0.936154	0.578286	0.332844	0.622846	5.71724
22103122	9.49589	1	1	58.42	0	16.568	2	0	0	67	75	0	70	25.575	1	19	11	12.5	8.33333	84.7222	0.0864233	1	2.00185	8.68084	0.725026	5.87191	1.10787	4.0671	0.763001	2.32346	1.61979	4.22914	26.8411	11.3886	1.87889	19.1661	5.95765	33.0789	2.32612	8.92008	1.89318	2.74829	2.37765	58.6894	17.5489	6.44223	2.01275	9.61767	12.5612
22112111	9.33973	0	2	58.42	0	16.3944	2	0	0	69	110	0	85	15.6857	0	36	10	20	15	73.3333	0.160159	2	1.97794	1.55909	1.09194	1.97141	1.49254	3.07704	0.452861	0.600656	1.84008	1.39117	21.2384	2.80615	2.57925	2.78982	2.31035	10.9968	1.95021	1.18651	3.80774	1.01298	1.96827	2.35362	3.66546	2.53773	1.48863	3.56798	25.0765
22202121	9.07671	0	2	66.04	0	20.1562	3	0	1	62	115	0	108	52.44	1	8.5	4	8.69565	0	97.1014	0.113668	2	10.4897	5.39676	1.80213	6.01844	4.32537	8.11528	1.89169	1.62197	2.59966	2.43936	19.5197	8.29322	3.20012	7.2868	9.6556	7.29081	3.14847	9.25435	4.44175	1.45273	3.92443	15.4361	20.6472	7.64015	3.9417	14.367	15.6866
22203122	9.80822	0	1	58.42	0	16.2591	2	0	0	63	108	0	102	18.72	0	52	11	16.6667	4.16667	86.1111	0.108817	2	1.39734	3.45842	0.119447	1.82344	1.31248	1.93222	0.178016	0.961836	1.00155	1.20095	5.86713	3.75838	0.684889	4.77475	2.48333	11.9044	0.340675	2.74156	0.704765	1.23374	0.771122	7.23519	4.00981	1.43276	0.715931	2.26499	4.42126
22204121	9.41644	0	5	53.34	0	16.0958	2	0	0	82	119	0	88	18.5455	0	0.5	10	20.8333	20.8333	69.4444	0.124289	2	2.03818	1.92848	0.348916	5.24373	2.59197	2.1194	0.609731	0.597899	1.50843	0.95546	19.9415	3.30505	1.88844	2.75807	2.87541	9.03969	2.25209	1.60613	1.83196	0.442172	2.18275	6.56685	3.00303	1.74805	1.14361	2.25641	29.447
22204122	10.1096	0	3	48.26	0	13.4372	1	0	0	65	94	0	91	12.45	0	23.5	10	0	0	87.3016	0.12587	2	2.93627	2.41358	1.61534	3.28207	1.19467	1.72286	0.504119	0.271098	0.969863	0.693528	12.6462	5.95233	1.87328	5.12927	6.30059	13.9583	1.84368	1.9577	2.67201	0.4374	2.58356	13.3984	7.27843	1.85696	1.33782	3.9279	6.03124
22211111	10.126	1	4	58.42	0	15.4321	2	0	0	65	124	0	89	34.92	1	5	12	25	12.5	100	0.260758	3	2.08447	1.90924	0.286598	6.70763	1.76153	1.57705	8.45589	1.52687	1.36727	1.89389	3.18059	2.34815	1.4386	3.89544	1.86347	8.00919	2.36142	2.01788	2.42352	1.53354	0.752331	3.61886	3.58164	1.3896	7.29196	1.54941	12.9281
22212111	10.0521	1	2	58.42	0	17.8213	2	0	0	72	114	0	88	18.4154	0	0	6	8.69565	8.69565	94.2029	0.137164	2	1.47249	0.90883	0.37636	1.4642	1.08067	1.02992	0.167535	0.302129	1.25977	0.794386	5.68053	1.26805	1.46177	3.87599	1.49129	6.18058	1.4023	0.832368	2.15304	0.253292	1.25196	1.90179	1.92818	1.25272	1.16512	1.67128	23.4688
22212112	9.14795	0	2	58.42	0	15.9122	2	0	0	57	96	0	65	19.52	0	0	10	4.34783	0	95.6522	0.186249	2	8.41683	1.2657	1.51413	3.93992	1.80895	2.6189	1.75352	1.00849	2.60705	1.30304	20.67	5.67509	5.04179	9.05019	7.02869	12.2802	4.05284	2.85089	4.20139	0.688763	2.8562	6.0712	25.7742	2.11444	4.58206	2.18563	37.4529
22304121	10.3288	0	5	66.04	0	21.3018	3	0	1	65	119	0	88	11.6571	0	0	10	20.8333	16.6667	65.2778	0.0730891	1	0.813272	1.40147	0.271232	1.91529	1.27837	0.731105	0.219074	0.157159	1.07125	0.51953	4.12998	1.09351	1.2999	3.20425	1.17092	7.09668	1.26862	0.595822	1.46574	0.186462	1.5427	2.34276	1.48504	1.23948	0.821696	1.85089	9.24179
22304122	9.13151	0	3	78.74	1	24.1546	4	1	1	78	129	0	88	14.4	0	8.5	7.75	0	0	97.1014	0.137001	2	0.850555	0.313664	0.196309	0.953583	0.700594	0.392559	0.193806	0.104394	0.492789	0.272259	3.09843	1.02586	0.362633	0.67199	1.47937	1.45492	1.02596	1.02917	0.462711	0.119372	0.518358	1.28103	2.56045	0.833854	1.11797	2.50063	8.28767
22310111	9.5863	0	6	60.96	0	15.3635	2	0	0	54	89	0	74	19.2	0	0	10	16.6667	4.16667	100	0.206721	3	2.14585	2.02688	0.779276	7.88198	1.80924	2.11338	1.57757	3.13712	1.75966	1.6734	9.84721	1.78438	1.70873	4.98076	2.15282	8.21185	1.85616	1.9029	2.15993	1.86965	1.36619	3.43949	6.38402	1.3076	2.16661	2.33839	10.7421
22311111	9.7863	1	4	58.42	0	16.3161	2	0	0	78	121	0	111	11.5364	0	12	10.5	8.69565	8.69565	100	0.174216	2	1.48592	1.24282	0.310689	3.88501	1.11546	1.23224	2.67417	1.1827	1.13596	1.18747	4.44185	1.29031	1.18291	3.86678	1.28964	4.92319	2.17668	1.298	3.23149	0.530359	0.712192	2.3417	2.24106	1.06109	1.79299	1.60537	20.0422
22404121	9.43288	1	5	53.34	0	17.0068	2	0	0	58	76	0	86	15.7	0	46.5	8	20	8	54.6667	0.51869	6	3.82738	1.48616	1.39817	3.61495	1.67921	1.36774	1.0068	0.544024	2.49972	1.26502	11.199	4.46313	1.46803	2.66182	4.39372	8.3657	1.8051	3.22196	1.66107	0.475291	1.5734	9.31842	9.25178	2.2288	1.69285	5.57283	11.1404
22404122	10.526	0	3	55.88	0	15.3739	2	0	0	76	104	0	93	21.6545	0	9.5	10	0	0	100	0.210536	3	0.464947	0.211926	0.307561	0.900354	1.39493	0.099745	0.173019	0.0039327	1.10775	0.134606	2.31152	1.37738	0.255032	6.00221	0.850074	3.50815	0.442551	1.19519	0.415481	0.225548	0.300157	2.39197	1.74253	0.262126	0.078253	0.361286	0.932059
22410111	9.74521	0	4	73.66	0	21.3117	3	0	1	63	84	0	84	21.6	0	1.5	9	48	40	93.3333	0.517189	6	1.36494	1.11352	1.1035	10.2008	1.40342	1.5667	7.4848	2.79298	1.97657	0.809336	5.40518	1.0777	2.51201	2.05801	1.2634	5.8234	2.21424	1.07038	1.96154	1.78739	1.11241	3.90805	3.00803	0.784986	2.25651	1.15008	12.9812
22411111	8.86575	1	4	53.34	0	18.2102	3	0	1	78	103	0	101	7.175	0	32.5	10.5	20.8333	0	100	0.184195	2	3.55066	1.54979	0.610891	6.58696	1.10913	1.95275	3.77714	1.06182	1.36409	1.39921	10.5347	3.76806	1.25816	2.98437	3.75768	5.88472	2.21988	3.68573	3.00173	1.10757	1.05424	7.4581	11.5895	1.56485	3.55136	3.60062	17.3709
22503121	9.54521	0	5	66.04	0	20.1853	3	0	1	77	115	0	101	46.65	1	64.5	9	4.7619	0	66.6667	0.114923	2	1.89376	2.42878	0.117757	0.83738	0.288848	2.28388	0.0634161	0.366424	0.516513	2.17121	4.66906	2.2508	0.461496	4.05159	1.20628	7.86239	0.646964	1.32381	0.533894	0.409629	1.08642	4.13647	3.66521	2.22211	0.91183	3.32	6.28513
22503122	9.23836	0	1	63.5	0	18.115	2	0	0	64	112	0	110	33.825	1	18	11	26.087	26.087	82.6087	0.196754	2	1.73006	2.77324	0.234082	0.970599	0.399733	1.78278	0	0.132774	1.27482	1.28882	6.32313	1.98052	1.15499	4.52355	1.53772	5.23926	0.816913	1.09472	1.34847	0.0710064	1.57138	2.99308	2.38019	1.27287	0.627674	2.10134	4.76699
22504121	10.0356	1	5	96.52	1	31.7397	4	1	1	83	123	0	76	11.0333	0	17.5	6.25	4.16667	0	40.2778	0.145789	2	3.30183	3.03651	1.09007	4.16724	2.15252	1.54537	1.07621	0.533339	1.61204	1.00373	7.35499	3.46858	1.31862	2.66572	3.61163	8.68378	2.13083	2.25205	1.4222	1.38681	1.37589	7.80488	7.74828	2.47517	2.744	3.05384	20.3425
22504122	9.56438	0	3	66.04	0	20.6612	3	0	1	61	94	0	108	31.9	1	54	9	0	0	64.2857	0.031122	1	1.88737	1.0952	1.12696	3.39126	5.94899	0.75846	1.26977	0.615987	3.38905	0.980128	5.46498	3.66036	1.2238	6.33775	2.53596	19.9336	1.73296	2.44282	1.76859	1.32532	1.36477	6.52211	4.24179	1.43507	1.30385	2.82409	31.1267
22510111	9.66027	0	4	66.04	0	19.5133	3	0	1	83	97	0	96	22.26	0	48	9	4.16667	4.16667	62.5	0.0978044	1	1.42225	0.839797	0.46145	8.01281	1.58515	1.50461	5.88734	2.52252	1.06855	0.603362	5.40738	1.12387	1.14991	2.24188	1.13942	4.55602	2.56908	0.998696	1.08538	1.76231	0.421737	3.32668	2.81801	1.16245	5.37399	1.90033	10.8848
22512111	8.88493	1	2	66.04	0	19.7531	3	0	1	59	101	0	96	35.0571	1	28	6	41.6667	41.6667	100	0.1908	2	0.999921	0.598688	1.05725	1.18142	3.48176	1.34857	0.661709	0.278719	2.06701	0.768742	11.0618	1.8606	2.07336	3.94977	2.18432	14.6811	3.43533	1.14456	5.01812	0.460923	2.12196	1.82479	4.53859	1.50116	2.08228	1.63341	60.8521
22603122	10.7973	0	1	58.42	0	14.4222	2	0	0	47	77	0	82	30.6	1	25	9	26.087	0	79.7101	0.186653	2	2.97642	3.37714	0.651073	1.61632	3.14307	2.09152	0.228834	0.160003	1.6641	1.40842	7.51698	2.61728	1.60554	3.2344	2.47051	9.47091	2.18794	1.3654	1.82731	0.365818	1.98858	4.06585	3.08721	1.97882	1.78096	3.85206	26.2906
22604121	9.52329	0	5	73.66	0	24.6914	4	1	1	76	121	0	101	32.1429	1	2.5	10	12.5	12.5	43.0556	0.0447684	1	2.17952	0.398922	0.372577	2.57852	1.54531	0.739925	0.615182	0.205065	1.25183	0.375683	7.58605	3.45764	0.508045	1.69423	5.79118	3.8302	1.937	3.00189	0.634346	0.566264	0.737209	8.15173	8.67652	1.23621	1.30723	2.96564	5.50395
22604122	9.38082	1	3	58.42	0	17.301	2	0	0	47	67	0	87	48.3	1	35.5	10	29.1667	29.1667	94.4444	0.062004	1	1.7779	1.70605	0.286274	2.03714	1.76529	0.756932	0.537071	0.214177	1.15119	0.732575	3.0577	1.3228	0.823048	1.89877	2.13537	6.31176	1.7701	1.22634	1.22177	0.502751	1.41127	3.6806	4.14401	1.30569	1.34268	2.2104	11.947
22610111	9.60548	0	4	101.6	1	34.7206	4	1	1	71	124	0	84	12.675	0	0	10.5	0	0	64.1026	0.185629	2	2.93812	2.47521	0.504084	3.42341	1.00709	1.70744	4.65773	3.24625	1.23921	0.966799	10.9122	2.71029	2.35482	4.93597	1.68107	9.41333	1.62048	1.67564	2.20321	3.17491	1.04035	4.29465	5.89154	1.08488	1.92111	1.40304	5.66138
22612111	9.43836	0	2	83.82	1	19.9538	3	0	1	86	131	1	113	23.55	1	21	6.5	8.33333	0	100	0.171348	2	2.44711	1.39907	1.60997	2.50064	6.89027	2.64565	0.740471	0.43783	3.52986	1.12759	51.2558	5.31976	14.3935	10.783	7.03978	18.9038	7.18919	2.13238	11.212	0.495751	9.51969	5.64832	27.3601	2.70301	5.88169	4.20484	46.8944
22612112	8.96438	1	2	53.34	0	14.3637	2	0	0	63	95	0	74	30.375	1	26	11	13.0435	8.69565	100	0.232756	3	1.33846	0.653105	0.454472	1.13116	1.25408	1.05413	0.295793	0.149625	0.795318	0.32653	5.67661	0.913058	0.894259	2.20515	1.60811	5.04047	1.50762	0.646433	1.81045	0.17869	0.900926	2.95576	2.07234	1.71472	1.68896	3.8249	20.5033
22703121	9.05753	1	5	71.12	0	24.4141	4	1	1	82	101	0	68	15.55	0	39.5	11	0	0	56.5217	0.291452	3	0.557161	0.200916	0.0790771	0.0416343	0.167255	0.24737	0	0.0244572	0.272088	0.15366	0.55033	0.100539	0.0210598	0.192454	0.15701	0.464485	0.339198	0.0003625	0.125919	0.0019186	0.550311	0.0652996	0.261666	0.122833	0.261519	0.0914947	3.4131
22703122	9.78904	1	1	68.58	0	19.5609	3	0	1	78	107	0	109	31.7	1	43		25	20	100	0.0791728	1	1.87494	0.790986	0.137137	0.647499	0.611751	0.413493	0.142114	0.108541	1.48024	0.206385	11.7709	1.43402	1.22798	5.06547	1.75678	5.99391	1.91241	0.705867	2.18958	0.324896	2.58941	6.26888	2.46918	1.54823	0.630811	2.12593	22.7344
22710111	9.85205	0	4	71.12	0	20.4789	3	0	1	73	90	0	102	14.52	0	23.5	9	13.0435	13.0435	79.7101	0.17728	2	1.22717	1.4429	0.362974	3.8967	1.18849	1.12188	5.46194	1.67106	0.958446	0.614312	2.81286	1.01878	1.34378	2.86404	1.17087	5.48464	1.24738	0.77111	1.60866	2.08503	0.483773	1.25187	2.53511	0.404842	1.48004	1.17018	15.5851
22712111	9.57808	1	2	68.58	0	19.7134	3	0	1	76	95	0	131	65.4	1	29.5	10	35	20	83.3333	0.146781	2	2.81952	2.82631	0.42349	2.5949	1.53012	1.5929	0.256785	0.672321	1.85585	1.91768	20.9436	4.20084	2.16805	7.6615	3.65876	12.25	1.84134	2.88747	5.65166	0.745412	3.7963	5.28374	7.98122	2.4319	1.37424	5.30997	18.079
22712112	9.16712	1	2	66.04	0	21.1628	4	1	1	78	103	0	109	15.45	0	63.5	6	10	0	66.6667	0.140775	2	1.21994	2.2437	0.128589	0.887649	0.308075	1.63592	0.093322	0.278897	0.789302	1.73855	4.81735	1.4274	0.62642	4.765	1.36568	7.87466	1.05374	1.42265	2.99141	0.567838	1.12803	3.04402	2.62954	1.4447	0.479263	1.4024	7.39495
22802121	9.58356	0	2	88.9	1	28.764	4	1	1	83	117	0	90	62	1	0	8	27.2727	22.7273	75.7576	0.0938648	1	0.986091	0.201148	0	0.301332	1.37817	0.0135997	0.079422	0.0434917	1.08282	0.156788	6.65434	1.44635	1.00642	0.609402	1.16693	2.65138	1.11901	0.253944	1.22481	0.485085	1.65545	0.334465	1.89361	0.128379	0.461089	0.0936755	8.55371
22803121	9.80548	1	5	83.82	1	24.3948	4	1	1	94	121	1	100	22.86	0	33.5	11	16.6667	12.5	63.8889	0.127097	2	1.57211	0.709241	0.398134	0.903736	0.785102	0.876424	0.660903	0.15661	3.55259	0.781604	14.3543	2.04936	2.06792	5.05167	2.91511	13.8737	3.48957	1.22649	2.92717	0.641764	7.44301	10.1543	3.32861	2.50281	1.19897	3.38262	12.0648
22803122	9.26301	0	1	63.5	0	21.3018	3	0	1	98	122	1	100	18.9333	0	24	11	0	0	100	0.0458392	1	3.40981	2.12196	0.352536	0.866205	1.26294	0.938234	0.229898	0.171836	1.43269	0.46384	15.0591	3.89993	2.21851	4.16237	1.98509	11.8344	2.41407	1.22753	2.0886	0.19937	2.23717	4.52221	4.92243	1.87317	1.11665	2.208	11.2364
22811111	8.72055	0	4	83.82	1	25.6395	4	1	1	89	119	1	110	23.6182	1	6	13	8.33333	8.33333	100	0.390016	4	1.61692	2.21074	0.193043	7.52233	0.862998	1.8707	2.34632	1.32897	1.13034	1.5704	4.32358	1.91964	1.00701	3.57493	1.55327	11.0116	1.71373	1.57552	2.96367	1.36643	0.371869	3.14688	3.42051	1.10905	1.76266	2.87316	24.0497
22812111	9.1589	0	2	63.5	0	18.0903	2	0	0	80	111	0	92	32.025	1	26	10	40.9091	13.6364	100	0.410877	5	0.690184	1.3091	0	0.646876	0.386382	0.423808	0.0446891	0.126469	0.0026495	1.04151	1.319	0.456721	0.105331	2.50845	0.37315	6.16881	0.974494	0.254858	0.768358	0.163242	0.512157	1.48413	0.29071	1.12887	0.429482	1.10684	9.41366
22812112	9.56438	1	2	58.42	0	19.84	3	0	1	89	129	1	102	26.25	1	7.5	10	12.5	12.5	98.6111	0.131185	2	7.10836	8.04567	1.19058	12.4762	3.2331	10.4694	3.01199	2.99257	3.17162	4.29972	27.3459	12.3944	2.35849	10.9326	6.49598	24.8988	3.35056	4.96049	2.9528	5.17688	2.71188	56.8653	15.2029	36.0051	7.27547	125.593	51.7988
22902121	9.19452	1	2	53.34	0	16.7966	2	0	0	74	93	0	96	17.8667	0	6	9	0	0	91.6667	0.236064	3	0.646505	0.0623052	0.0074154	0.0260927	0.0813562	0.000417	0.017589	0	0.202895	0.242163	0.901758	0.974342	0.129166	0.0478832	0.437196	0.0791141	0.246152	0.242066	0.218253	0.177048	0.170386	0.0249895	0.416227	0.0244757	0.0973926	0.0135726	2.50423
22903121	9.46575	1	5	71.12	0	26.1556	4	1	1	90	114	1	112	9.74483	0	0	9.5	8.33333	4.16667	38.8889	0.0480994	1	0.208418	0.0887896	0.0346628	0.0629491	0.158161	0.122301	0.0176791	0.0035394	0.633342	0.0756551	1.13229	0.173576	0.155845	0.372892	0.200395	0.816527	0.937439	0.0550586	0.213969	0.0178657	0.467841	0.848955	0.636997	0.357764	0.124738	0.520687	4.02613
22903122	9.71781	0	1	63.5	0	19.9538	3	0	1	78	121	0	99	27.8571	1	32	7	8.33333	4.16667	95.8333	0.202418	3	3.56381	2.38756	0.594064	2.0647	2.45627	2.87979	1.64292	1.24107	2.49046	1.76407	21.8577	10.3731	2.4629	4.1139	5.94855	9.14775	4.73466	2.92433	2.48902	0.756202	3.21213	12.674	12.6327	3.6387	7.71769	5.02559	64.0818
22904121	9.45205	1	3	63.5	0	18.115	2	0	0	71	101	0	98	44.5	1	5.5	9	0	0	31.9444	0.189965	2	0.224734	0.21863	0.072614	0.302675	0.234179	0.0448037	0.0053264	0.0055164	0.170842	0.416287	2.00029	0.250748	0.20534	1.03597	0.217841	1.58888	0.139936	0.0743053	0.174691	0.028925	0.437785	0.33078	0.80861	0.166511	0.0294697	0.146054	2.95053
22904122	10.1068	1	3	58.42	0	19.5266	3	0	1	78	123	0	78	20.82	0	37.5	9	21.7391	0	63.7681	0.0538662	1	0.450084	0.465284	0.182495	0.82615	1.3312	0.219878	0.214661	0.0837782	0.728785	0.48486	1.63634	0.684441	0.484327	2.54831	0.602921	3.30756	0.866319	0.411152	0.465592	0.233565	0.975407	1.00023	1.29121	0.500853	0.528098	0.72348	13.0767
22911111	10.474	0	4	81.28	1	28.4664	4	1	1	75	118	0	88	36.48	1	90.5	7	4.16667	4.16667	100	0.15481	2	1.71031	1.73424	0.356069	6.2196	0.748841	1.21038	2.90238	0.495638	1.25643	1.05581	7.70594	1.70024	0.956173	3.67173	1.75897	5.32856	1.801	1.39478	2.83917	0.703368	0.795652	4.82027	3.19755	1.16407	3.00103	2.01951	11.2513
23004121	9.36438	1	3	81.28	1	26.6586	4	1	1	75	117	0	81	14.8909	0	41	10	16.6667	16.6667	62.5	0.0351558	1	2.49888	1.54104	0.885862	1.7342	2.29388	1.23917	1.22828	0.587793	1.83436	0.987206	9.52824	2.79441	1.55887	2.83832	2.9176	6.84059	2.22296	2.34627	1.56503	1.08477	1.48467	5.4875	6.59845	1.47365	1.45163	2.37201	16.3949
23004122	9.99452	0	3	99.06	1	35.1949	4	1	1	90	131	1	102	15.15	0	29	8.5	0	0	97.619	0.0632262	1	1.37018	1.11773	0.468919	1.0661	1.32035	0.997501	0.412376	0.305116	1.14764	0.443378	6.18081	2.12577	1.12351	1.66597	2.58533	6.40708	1.64787	1.78588	1.40302	0.553118	1.14536	3.19144	4.84981	1.33362	1.24358	1.76367	10.783
23110111	10.0055	0	4	73.66	0	25.2048	4	1	1	84	132	1	81	12.7059	0	29	8.5	25	25	100	0.180898	2	2.62487	2.37604	0.702392	10.4763	3.0946	1.99106	10.7926	4.19556	1.71494	1.03452	14.9352	3.37989	2.646	7.00237	3.44937	15.7133	4.28067	3.11467	2.88577	4.97931	1.30215	8.38597	11.4931	1.73179	4.65897	3.04165	22.5208
30104121	9.42192	1	5	66.04	0	21.8445	4	1	1	104	165	1	78	14.8286	0	24	8	0	0	34.7222	0.228263	3	0.748868	0.488338	0.335936	0.318754	1.32265	0.891182	0.143786	0	0.761323	0.243839	3.83888	0.767193	0.469121	1.00964	0.416748	2.88184	1.11331	0.309068	0.712971	0.0182942	1.04317	1.85745	0.789488	1.03744	0.613392	1.63675	15.7857
30104122	9.96986	0	1	60.96	0	16.4795	2	0	0	80	110	0	109	2.98605	0	15	10	27.2727	27.2727	96.9697	0.177293	2	1.23773	2.72949	0.212208	1.10201	1.20238	1.5811	0.210685	0.295294	1.00705	0.721105	5.27889	2.50963	0.77533	3.8458	0.954589	7.61268	0.972937	1.40695	0.792285	0.514971	0.760591	9.42952	3.16418	2.08068	0.552448	2.48126	7.99026
30105121	10.1178	0	3	66.04	0	21.4286	3	0	1	68	104	0	100	9.09474	0	6.5	9	9.52381	0	33.3333	0.0752976	1	1.16325	1.07958	0.594362	1.44338	1.24905	0.91602	0.415326	0.349389	1.52846	0.579501	7.90257	2.85756	1.4845	2.62817	1.90737	8.06221	2.61339	1.47479	1.97896	0.648597	1.27186	4.68473	3.11404	1.10368	1.22378	1.95449	14.6561
30105122	9.34521	0	3	60.96	0	19.22	3	0	1	65	85	0	96	17.76	0	45	11	4.16667	0	63.8889	0.0498648	1	0.956879	1.08151	0.225543	0.894418	1.02866	0.71198	0.101809	0.0910018	1.09296	0.523811	6.17902	1.0111	0.695573	1.44559	1.23661	5.36323	1.00303	0.729332	1.17242	0.245145	1.08335	2.03134	1.70329	1.16317	0.47691	1.70614	2.22194
30111111	9.63288	1	4	63.5	0	15.6956	2	0	0	78	123	0	109	48.6	1	29.5	9	26.087	0	92.7536	0.171684	2	1.83915	1.53184	0.573501	5.79883	1.22899	2.18619	4.91732	2.40941	1.36965	1.22794	7.88042	1.60494	2.37969	3.91544	1.50137	8.77291	1.67263	1.44405	1.33944	1.19846	0.86553	3.55477	4.50631	1.17338	2.29993	3.12171	13.5701
30112111	10.074	0	4	66.04	0	18.115	2	0	0	91	120	1	102	26.0571	1	60.5	11	4.34783	4.34783	95.6522	0.287305	3	0.617704	1.32502	0.154619	2.31678	0.698333	1.14586	1.67088	0.460286	1.04267	1.10078	1.93009	0.774424	0.659575	1.80207	0.622198	4.15227	1.37145	0.637966	2.60994	0.457858	0.452146	1.14593	1.24345	1.15329	1.73125	1.61088	25.1506
30204121	10.0219	1	5	99.06	1	37.7551	4	1	1	98	137	1	120	34.0286	1	21.5	10	14.2857	4.7619	60.3175	0.17663	2	4.01446	3.40571	0.806967	2.7915	1.91284	3.22569	0.470714	0.650335	2.20932	2.11365	12.3546	5.03796	2.20464	7.99692	4.40253	8.71581	2.51009	4.67294	3.16202	1.14494	2.67114	23.1867	9.83835	4.49126	2.56374	5.15367	14.5073
30204122	9.87123	1	1	76.2	0	27.8303	4	1	1	78	128	0	94	31.92	1	59	9	20	20	96.6667	0.187706	2	0.652195	1.20452	0.117659	0.290175	0.657191	0.715623	0.0407975	0	0.448721	0.365725	2.68725	0.407268	0.242335	1.3144	0.306312	3.38314	0.330469	0.185767	0.463666	0.0170353	0.83654	1.38092	1.0321	0.561402	0.113859	0.991234	12.066
30205121	9.26027	0	3	60.96	0	17.5822	2	0	0	76	109	0	108	23.7	1	29.5	9	30.4348	17.3913	56.5217	0.0381642	1	1.21877	0.967694	0.123318	1.99388	1.14299	0.160939	0.180388	0.151676	0.611273	0.0754586	5.3916	1.17052	0.719155	1.40838	1.32483	5.98331	1.21617	0.841659	1.22964	0.229857	0.804985	2.05872	1.93293	1.14347	0.612324	1.35935	9.33492
30205122	9.38356	1	3	55.88	0	17.0068	2	0	0	49	83	0	78	25.875	1	30	8	16.6667	4.16667	59.7222	0.0532866	1	1.68881	0.369954	0.222737	0.631783	1.23085	0.610482	0.240342	0.128476	1.05233	0.35384	7.50825	1.69703	0.586624	1.61293	2.42451	4.48699	1.09382	1.23229	0.791376	0.093728	0.859608	2.31187	4.55979	1.05643	1.14055	1.18251	11.128
30210111	9.39452	0	6	73.66	0	21.6333	3	0	1	68	105	0	91	26.625	1	2.5	8	25	12.5	19.4444	0.194712	2	2.41907	3.89078	0.40124	11.8453	1.25893	2.97885	1.87049	6.70631	1.34317	3.07956	12.944	4.8565	1.20016	10.274	4.13557	23.5384	2.29199	3.80589	2.01175	1.37389	1.46662	17.9755	10.0414	3.37226	6.94461	9.54743	31.0986
30211111	8.73973	0	4	78.74	1	28.4024	4	1	1	69	100	0	78	18.84	0	55.5	11	0	0	84.7222	0.147302	2	0.34052	0.181926	0.0120557	3.62925	0.178713	0.191962	0.712966	0.337387	0.335595	0.156804	2.29141	0.16674	0.173119	0.544124	0.190917	2.28378	0.475527	0.219294	0.557497	0.0818337	0.0815667	0.438032	1.42173	0.280074	0.74122	2.82977	22.9154
30304122	9.66849	1	1	58.42	0	15.2588	2	0	0	57	85	0	85	10.9125	0	18.5	11.25	42.8571	42.8571	90.4762	0.186053	2	3.56694	4.06759	0.107479	1.04944	1.61482	2.98791	0.263033	0.281648	1.39077	2.1602	12.1079	5.44588	2.81391	5.59809	6.27751	11.2606	2.55631	3.27611	4.07373	0.202016	4.57381	3.44854	8.60362	1.19617	1.79672	2.63141	34.9933
30305121	9.72055	1	5	66.04	0	19.898	3	0	1	67	116	0	80	14.9143	0	23.5	9	4.54545	0	36.3636	0.105344	2	2.75931	0.853543	0.402322	3.09715	0.272156	0.737496	0.14112	0.188405	0.914787	2.13551	8.27628	1.48106	0.647261	1.00608	1.59166	2.85098	0.568164	1.11566	0.887703	0.205528	1.85853	1.43561	3.78047	1.91936	0.521654	1.29762	5.37933
30403121	9.85479	0	5	73.66	0	22.2767	3	0	1	70	93	0	93	32.3	1	26.5	6.5	4.16667	0	79.1667	0.102081	2	3.42006	0.385209	0.819469	0.407437	2.91914	0.21868	0.346321	0.0774219	1.61195	0.287685	3.27735	1.52679	1.31651	0.545759	1.72783	1.01951	1.42818	0.722974	2.49126	0.418592	1.37684	0.680587	3.87038	0.233769	1.43491	0.713014	18.8648
30403122	10.8767	1	1	58.42	0	18.3256	2	0	0	78	127	0	111	35.0571	1	23	10	24	24	98.6667	0.162321	2	4.23246	1.00586	0.699436	0.747078	1.78303	0.345185	0.383634	0.138735	1.44409	0.372052	4.36325	1.34565	1.16333	1.94505	1.66391	3.70951	1.61949	1.24666	2.75357	0.534031	3.39473	1.17743	3.40305	0.58857	1.35939	1.03517	16.2395
30404121	9.67945	0	5	50.8	0	14.6984	2	0	0	68	96	0	80	36.6	1	40	8	0	0	65.1515	0.259826	3	1.12997	1.09041	0.537786	0.396606	0.629289	2.91052	0.651059	0.0304339	2.15894	0.183507	10.0735	1.26861	2.16748	1.55637	1.44265	5.22515	2.67099	0.57587	2.10154	0.0943881	2.31826	2.27699	2.08701	1.17551	1.4692	2.32772	15.2637
30404122	9.6137	0	1	55.88	0	16.7604	2	0	0	78	123	0	88	17.2	0	0	9.5	13.6364	9.09091	100	0.294944	3	1.76415	1.40423	0.374262	0.391987	0.65401	1.98819	0.343258	0	1.10462	0.210624	2.11188	1.0349	1.38531	1.8176	1.00653	5.77123	1.27835	0.216783	1.50027	0	1.99725	0.787603	1.53118	0.80016	1.01314	1.22795	15.0416
30412111	9.01644	1	4	58.42	0	16.1506	2	0	0	69	103	0	91	11.3684	0	25	7	26.087	21.7391	44.9275	0.167993	2	2.00103	1.54685	0.298358	5.18079	0.411971	0.895163	2.31718	0.44985	1.05783	0.983629	6.75486	2.0286	0.684573	3.2238	1.74167	7.19112	1.51861	1.32769	4.18938	0.576183	1.42011	1.96009	1.49252	0.97538	1.6832	1.08624	5.62466
30503121	9.74247	0	5	76.2	1	22.1317	3	0	1	79	104	0	98	23	1	52.5	5	12.5	12.5	79.1667	0.138983	2	1.4037	2.03734	0.68581	2.50735	2.55362	1.09509	0.914381	0.491139	1.56213	0.703597	4.69357	2.32269	1.48789	1.91427	2.66217	4.70767	2.64439	2.16496	2.06613	0.911942	1.46408	6.15639	4.48705	1.90525	2.04976	2.35671	16.1126
30503122	9.70959	0	1	73.66	0	22.0542	3	0	1	74	114	0	90	16.05	0	31.5	7.25	14.2857	14.2857	92.0635	0.139812	2	2.60269	1.79106	0.54822	1.11949	1.4747	1.15026	0.249658	0.353805	1.14069	1.4878	6.11947	2.29656	1.23977	5.37264	1.4668	10.2343	1.67456	1.16684	2.57922	0.728859	2.25527	3.48066	6.22047	1.34579	1.35462	3.00456	30.0032
30504121	11.0027	0	5	73.66	0	23.5556	3	0	1	57	109	0	99	36.8	1	20	10.5	8	0	100	0.0855603	1	0.718247	0.950797	0.348414	2.57764	1.61681	0.943004	0.326124	0.460672	0.781932	1.19517	5.04126	2.47011	1.11831	4.13897	1.60067	15.7303	1.55258	1.25127	2.32725	1.71922	2.73331	4.46921	3.3049	1.83761	1.29561	3.65805	19.4944
30504122	9.67945	0	1	63.5	0	18.2102	2	0	0	91	109	1	120	14.8154	0	7.5	10	18.1818	0	60.6061	0.160934	2	1.14083	0.735276	0.16696	0.583208	0.987367	0.764357	0.14693	0.224564	0.4337	1.56416	5.54943	2.32582	0.438462	2.91071	1.05572	8.29217	1.45401	1.41065	1.38274	0.179601	2.93726	2.05297	2.38504	0.963094	0.767651	1.89894	5.71844
30510111	9.44658	0	6	81.28	1	25.7888	4	1	1	81	133	1	120	39.72	1	23.5	10	0	0	30.5556	0.192727	2	4.19696	2.92418	1.36096	9.40277	1.17628	3.63534	3.91221	2.19811	4.5306	5.47561	48.0793	6.89977	2.89258	2.43074	3.5865	24.1013	2.19255	2.3198	1.99453	1.91549	2.49883	6.90118	12.0926	3.26365	4.18793	9.14709	104.194
30512111	9.24658	1	4	66.04	0	15.1384	2	0	0	59	103	0	86	13.5333	0	56	11.5	19.0476	19.0476	73.0159	0.117583	2	1.71319	1.57285	0.213137	5.02743	0.591551	1.15532	3.01645	0.77607	1.28259	1.22313	2.12851	1.88899	0.653247	2.92685	1.23252	3.87451	1.58202	1.14969	2.54791	0.238314	0.51646	1.89785	1.91315	1.02468	1.92997	1.10892	11.4712
30603121	9.92877	0	5	55.88	0	16.0958	2	0	0	64	97	0	82	29.1818	1	46	11	0	0	20.8333	0.100645	2	3.06454	1.13377	0.347421	0.753975	0.807272	0.973407	0.196049	0.38686	1.01193	1.46406	5.70188	2.61374	0.642239	3.33004	2.31093	2.55234	1.21491	1.73665	1.60282	0.653713	2.14189	2.30558	11.5215	1.01557	1.48217	1.28576	8.31199
30603122	10.9781	0	1	78.74	0	22.6659	3	0	1	68	108	0	86	31.425	1	64	8	0	0	100	0.0796561	1	0.509816	1.10469	0.114352	0.556197	0.274429	0.637342	0.0550995	0.132576	0.305352	0.867729	2.96122	0.306353	0.241139	1.27064	0.246419	3.65201	0.769324	0.271372	0.255243	0.573155	0.385408	6.43466	0.77912	0.930644	0.323115	1.09611	3.5563
30605121	9.57808	0	3	53.34	0	14.72	2	0	0	66	109	0	94	15.96	0	21.5	8	0	0	100	0.0479327	1	2.33216	1.31939	0.786434	5.30076	1.43694	1.12856	0.549997	0.455643	1.21242	0.795071	8.09683	2.05673	1.16849	1.68765	1.9417	7.13585	1.22775	1.41992	1.1509	0.736782	1.29439	3.55979	2.62765	1.29107	1.09755	1.44176	6.90359
30605122	10.8795	0	3	86.36	1	27.4313	4	1	1	103	135	1	91	49.3	1	33	9	0	0	84	0.0325913	1	1.38123	0.944616	0.244408	3.04111	1.23463	1.02173	0.362023	0.221361	1.13601	0.577661	7.54296	1.51344	1.15596	1.60684	1.43827	6.79095	1.68817	0.836127	1.41641	0.512896	1.50132	3.16639	2.03186	3.67096	1.66823	4.45724	11.8193
30610111	8.82466	1	6	58.42	0	14.6984	2	0	0	60	99	0	85	15.6	0	66.5	11	20	20	61.6667	0.201386	3	1.60812	1.49137	0.624258	3.53559	1.17937	1.72777	4.54541	0.673647	1.20314	1.43135	5.1331	1.35464	1.02492	1.74585	1.4385	4.19091	1.49842	1.2742	1.10342	1.05229	0.823721	5.15349	3.21444	1.40786	4.99	3.79965	11.0735
30612111	9.5863	1	4	58.42	0	16.8988	2	0	0	73	117	0	114	40.92	1	86	7	9.09091	9.09091	100	0.119002	2	0.902636	2.61853	0.107978	5.91013	0.520105	1.41553	1.85822	3.3636	0.59767	1.2858	4.12154	1.37138	0.414373	2.58471	1.0246	6.69617	0.901354	0.928619	1.47484	1.15188	0.500917	4.0801	1.62436	1.23179	1.42983	1.5625	8.38959
30703121	9.88219	0	5	68.58	0	17.5583	2	0	0	63	97	0	110	38.16	1	16.5	9	8.69565	4.34783	55.0725	0.0947311	1	1.70439	1.77314	0.370693	1.87403	1.22707	0.795578	0.32576	0.174432	0.708382	0.64631	6.70745	1.12741	1.26551	3.09619	1.00757	6.37028	1.39259	0.664568	1.29432	0.448293	1.55974	3.75007	2.02257	1.70857	1.61034	2.17227	7.7283
30703122	9.46301	0	1	68.58	0	20.1183	3	0	1	55	101	0	110	34.44	1	28.5	11	27.2727	22.7273	80.303	0.230019	3	3.52545	2.6514	0.368878	1.17788	0.647083	1.08045	0.260812	0.511598	1.23501	1.97421	11.2842	4.18666	0.920976	5.64615	1.94295	8.25464	1.62219	1.73412	1.55723	1.16893	4.21436	5.54769	4.23313	1.261	1.01843	1.33308	9.29357
30705121	9.49589	0	4	60.96	0	19.7134	3	0	1	76	124	0	89	20.1818	0	17	12	14.2857	4.7619	60.3175	0.0658655	1	2.98946	1.93384	0.708875	4.51582	1.97307	1.43947	0.340138	0.462549	1.45476	1.02389	7.67355	2.01585	1.99223	3.29942	3.11731	8.3218	1.20119	1.62702	2.21177	0.445912	2.29769	3.36648	4.60294	2.33317	1.00191	3.71325	15.7125
30705122	10.9315	0	4	66.04	0	26.0204	4	1	1	97	110	1	110	39.84	1	50	7	0	0	66.6667	0.0777404	1	6.3853	3.11065	1.18211	5.29198	3.32102	2.65764	1.64747	1.07677	3.56065	1.32837	14.6436	5.7944	2.56442	4.51852	6.13044	16.7513	4.05995	3.67915	3.53991	1.14092	2.50943	11.0417	13.5066	2.7733	3.73722	4.84253	71.1408
30712111	9.83562	1	4	71.12	0	20.1853	3	0	1	109	136	1	100	8.04444	0	0	7	0	0	65.2174	0.342397	4	0.968229	0.495637	0.145155	0.536443	1.43637	0.61456	0.601694	0.338587	0.484336	0.322879	7.57749	0.612486	0.42671	1.66426	0.860161	12.2363	0.506574	0.348214	0.723282	0.11474	0.183767	0.737835	0.46666	0.619401	0.341276	0.913277	18.4406
30803122	10.1781	0	1	60.96	0	17.7002	2	0	0	52	90	0	86	16.95	0	33	9	0	0	100	0.217458	3	3.57269	0.813688	0.31707	0.57182	0.760754	0.700567	0.164483	0.128565	0.546801	0.304219	4.04667	3.42976	0.853723	2.33152	2.6407	8.41313	1.18928	1.99692	1.78107	1.14606	1.15192	4.24472	10.4195	1.31633	1.36394	4.99871	13.0385
30804121	9.30685	1	5	71.12	0	21.1702	4	1	1	76	100	0	85	42	1	21	7	13.0435	0	57.971	0.0814959	1	0.98663	0.806216	0.26398	0.63362	0.757747	1.21153	0.163069	0.227094	1.00861	0.422801	5.80278	1.35255	0.966408	0.974486	1.826	3.8802	1.14547	1.19552	1.06763	0.256966	1.11104	3.03811	5.33643	1.17595	0.81064	1.29909	15.366
30804122	9.59726	0	1	60.96	0	22.94	4	1	1	71	105	0	132	19.68	0	51	10	9.09091	9.09091	100	0.0884145	1	1.36356	0.712898	0.494575	1.42974	1.79355	2.09681	0.448657	0.359602	1.44423	0.524275	5.86461	1.91095	0.854752	1.96125	1.86511	5.57735	1.45041	1.45144	0.89033	0.242538	0.820314	4.78218	3.34129	2.05709	1.32478	5.49472	23.8854
30805121	9.21918	1	4	50.8	0	14.781	2	0	0	58	95	0	88	33.8	1	82.5	9	45.8333	45.8333	58.3333	0.0535547	1	2.24085	1.20126	0.297009	3.23196	1.8055	1.03321	0.425116	0.0732788	1.35062	0.638983	8.07937	1.94334	1.84228	2.53791	1.86866	9.93482	1.51459	0.735232	1.58751	0.168807	1.59756	3.57804	2.12125	1.58584	1.22378	1.50697	21.7151
30812111	9.61096	0	4	71.12	0	22.449	4	1	1	88	115	1	98	15	0	100	10.25	9.09091	9.09091	81.8182	0.172863	2	2.14531	1.94549	0.597384	2.1729	1.39385	1.94974	0.952264	2.00889	1.45818	1.44428	8.90539	2.54421	1.12835	2.35268	2.58598	6.98336	2.44173	1.9802	3.08729	0.691683	1.02941	4.342	8.03669	3.57719	1.60682	4.40938	12.3759
30904121	9.18904	1	5	50.8	0	17.36	2	0	0	58	92	0	90	14.12	0	10.5	9	15.7895	0	40.3509	0.126669	2	2.67682	1.48152	0.724678	1.22497	1.34809	2.27067	0.661058	0.43673	1.35975	1.1449	7.21957	2.68081	1.30534	2.64846	2.81372	5.6031	1.4002	2.03341	1.5473	0.636976	1.70042	2.29075	7.56973	1.63142	1.30087	1.77649	6.4178
30904122	10.3726	0	1	58.42	0	18.8606	2	0	0	55	96	0	80	67.2	1	9	11	0	0	93.3333	0.332603	4	0.32065	1.88351	0.141705	1.16066	0.465327	1.48891	0.0902426	0.0531434	0.321476	1.29162	1.77683	0.820005	0.502732	1.32356	0.361619	3.90119	0.631338	0.256103	0.730035	0.254108	1.0453	2.31567	1.00109	1.37444	0.77901	1.68877	2.73638
30905121	9.36712	1	4	81.28	1	26.0355	4	1	1	81	118	0	96	28.2667	1	0	8	26.087	17.3913	36.2319	0.148589	2	0.562111	0.332243	0.163199	2.09832	0.194046	0.0009005	0.0014195	0	0.163339	0.242364	1.99293	0.0071646	0.405764	0.511196	0.157854	3.42306	0.270199	0	0.358225	0	1.07284	0.446582	0.452302	1.04801	0.0392292	1.00184	3.28718
30905122	10.3205	0	4	71.12	0	22.9592	4	1	1	50	117	0	87	8.32174	0	31.5	5.5	16.6667	0	76.3889	0.0742509	1	1.76915	1.24296	0.316439	3.47952	0.952815	1.12804	0.219838	0.227703	1.35877	0.648643	10.9394	2.82129	1.73975	6.1956	2.35992	6.97826	1.3058	1.70456	2.11148	0.503164	1.44123	4.73224	2.80878	1.18962	0.566113	1.11474	7.40929
30910111	8.94247	1	6	60.96	0	17.0068	2	0	0	67	97	0	50	6.3375	0	0	9	9.52381	0	15.873	0.240485	3	0.12757	0.191267	0.0171945	0.347128	0.0196632	0.0711801	0.0380481	0.103781	0.045995	0.12103	0.253256	0.085534	0.0438241	0.176816	0.0950538	0.441042	0.0471608	0.0773172	0.0291148	0.0203745	0.0270625	0.25589	0.334633	0.0332162	0.173605	0.109602	0.484162
31004122	9.31233	0	1	63.5	0	17.7515	2	0	0	64	94	0	98	52.65	1	34	11	30	30	100	0.0743379	1	3.89899	3.34302	1.27918	4.16488	3.44858	2.53427	1.3493	0.836253	2.03335	1.50394	12.7716	4.54124	2.54239	3.87764	3.35371	12.5457	2.80408	2.31407	2.09418	1.03134	2.83133	13.1213	7.09696	3.00719	2.57597	3.54082	25.5495
31005121	11.4438	0	4	53.34	0	14.0571	1	0	0	80	112	0	100	33.0857	1	31	6	7.40741	7.40741	71.6049	0.044977	1	2.49799	1.72175	0.551632	4.67928	0.966874	1.54385	0.473041	0.776345	0.742477	1.30623	10.1325	3.76208	2.22403	2.54741	5.42896	6.08254	1.90315	2.7842	4.59966	1.36938	1.55166	11.7674	6.96727	3.28953	2.99123	10.6747	30.3676
31005122	10.2466	0	4	66.04	0	19.1137	2	0	0	76	91	0	104	11.6625	0	44.5	7	0	0	55.5556	0.0804025	1	2.16649	1.2766	0.462854	4.06012	0.831323	0.969396	0.581846	0.335214	0.432893	0.844473	8.36886	2.73105	0.946269	3.06167	2.44317	8.85989	2.91359	2.11509	2.59722	1.11256	1.62359	4.45766	4.87377	2.45588	1.75475	3.21236	35.6564
31010111	8.97534	0	6	55.88	0	15.7333	2	0	0	57	93	0	70	85.2	1	45	12	34.7826	34.7826	98.5507	0.205759	3	1.03475	0.68125	0.833507	1.33288	0.469104	0.775556	1.20721	0.919086	0.600422	1.03513	3.04908	0.693888	0.28564	1.48117	1.05306	2.22473	1.06363	0.511728	0.335178	0.236949	0.23432	1.6734	1.13308	0.274443	1.74759	1.15755	4.53995
31103121	9.06301	0	5	76.2	1	24.6786	4	1	1	80	120	0	68	20.1	0	99.5	9	0	0	50	0.105689	2	1.55789	0.826406	0.334158	0.476468	1.09416	0.426185	0.215443	0.182889	1.10897	0.639526	9.01029	1.4475	0.690784	2.28943	1.5022	4.91099	1.16458	0.699976	0.972266	0.289126	1.17739	1.73362	2.86116	0.976036	0.600475	1.53729	6.46929
31103122	9.56438	0	1	58.42	0	16.1506	2	0	0	56	67	0	78	28.425	1	22	10	8.69565	8.69565	84.058	0.117413	2	1.52207	0.929228	0.153893	0.826336	0.53982	0.344205	0.100309	0.0641606	1.08004	0.349437	7.32693	1.73357	1.08983	3.67796	1.31362	6.35023	1.03377	0.777794	2.45788	1.02808	0.0131786	1.19543	2.59439	0.787153	1.03014	1.17794	7.74625
31104121	9.90137	1	5	60.96	0	20.049	3	0	1	78	90	0	86	13.1625	0	29	9.5	0	0	79.1667	0.075194	1	0.719437	1.29469	0.233381	0.639407	0.808909	0.845639	0.09753	0.0750752	1.03269	0.736232	7.34634	1.17919	1.28249	2.20838	1.24469	5.34853	0.979263	0.286485	1.02337	0.114833	2.0704	1.5415	1.61698	1.1001	1.08989	1.34157	18.1852
31104122	9.74795	0	1	63.5	0	22.3773	4	1	1	49	97	0	91	29.1	1	20	10	0	0	92.7536	0.133072	2	1.06904	0.715644	0.143227	0.260421	1.0175	1.00607	0.0663012	0.0045841	0.618354	0.605642	1.82307	0.551155	0.352664	1.47345	0.294701	4.09435	1.08673	0.132603	1.10837	0.133621	1.39637	0.866758	1.04565	1.14654	0.27172	1.17292	7.1799
31104123	9.87671	0	5	66.04	0	18.9036	2	0	0	72	87	0	87	25.05	1	10.5	10.5	13.0435	4.34783	81.1594	0.0910982	1	7.81753	5.05671	0.517698	1.20015	2.44964	0.889495	0.974105	0.289388	1.86906	0.605072	8.83345	1.19558	2.67971	3.37937	1.55811	5.17807	2.30567	0.787388	4.00413	0.186412	3.27031	1.19419	2.42369	1.0165	1.22264	1.2053	19.4612
31110111	8.70411	0	6	53.34	0	14.5416	2	0	0	56	98	0	88	23.1333	1	13	9	37.5	31.25	43.75	0.241751	3	0.40696	0.347312	0.206115	0.765643	0.196162	0.503379	0.136142	0.406887	0.225638	0.427717	0.711677	0.0192273	0.167855	1.04916	0.0872592	1.98742	0.596357	0.0001788	0.58066	0.115346	0.303916	0.270005	0.0890727	0.18739	0.947542	0.434306	3.19213
31112111	9.52603	0	2	55.88	0	14.2661	2	0	0	67	91	0	97	32.925	1	31	7.5	16.6667	16.6667	100	0.19096	2	1.25651	1.51173	0.208296	1.06607	0.487562	1.18199	0.465098	2.40904	1.69203	0.944535	7.84669	1.25845	0.915223	4.85523	1.27655	5.93357	0.861644	0.673656	1.64181	0.359133	0.344851	3.03817	2.79476	1.26635	0.47093	1.34783	7.79325
31203121	9.26027	0	5	60.96	0	19.22	3	0	1	58	97	0	76	43.65	1	35	6	4.16667	0	12.5	0.325889	4	0	0	0	0.305796		2.47999	0	0		0	0		0	0.161856		0	0		0	0	0.0331874			0	0		0.0448497
31204121	10.0822	0	5	63.5	0	20.6418	3	0	1	96	123	1	100	22.75	0	12.5	10	8.33333	4.16667	76.3889	0.0922164	1	5.35632	8.5938	1.48929	8.29768	7.15083	3.83975	2.87938	1.37312	6.95461	2.48753	66.3677	7.27237	9.78015	10.1702	10.9818	15.7804	7.74446	4.22998	9.37152	1.41023	6.20259	17.9499	38.7116	8.30699	10.0268	13.9292	95.0961
31204122	10.263	0	1	60.96	0	18.107	2	0	0	78	123	0	88	48.3	1	22	10	15	0	96.6667	0.0624452	1	0.270595	0.862586	0.186282	9.30568	0.671126	0.174644	0.0231687	0.0091769	0.302957	0.196173	2.86323	0.296713	0.716367	0.581566	0.434405	5.71325	0.552798	0.113249	0.912929	0.0432248	2.62335	0.606792	3.11209	0.571499	0.217246	1.27764	26.2427
31210111	8.98082	1	6	60.96	0	17.98	3	0	1	68	106	0	114	16.5857	0	58	7	8.33333	0	84.7222	0.904958	10	3.06293	1.11385	0.49986	2.06776	0.95036	0.587507	1.50971	1.02373	0.712191	1.20024	9.02216	1.88684	0.698155	3.7494	1.71687	9.99266	0.844505	1.95769	1.13336	1.03367	0.632535	4.92309	3.71253	0.498028	2.39954	1.03224	6.706
31212111	9.54795	0	2	93.98	1	31.1111	4	1	1	83	126	0	85	44.475	1	0	10	12.5	12.5	97.2222	0.160799	2	2.59623	1.94451	0.153619	1.63933	0.967654	1.17909	0.348181	0.329702	0.837252	0.924877	7.85739	2.41323	0.673739	3.88564	1.65425	11.2533	2.16704	1.95378	2.3955	0.487856	0.504422	8.89617	3.31245	3.89475	1.70955	4.17838	23.3117
31302121	9.32055	0	2	58.42	0	16.9597	2	0	0	58	117	0	98	103.8	1	0	9	17.3913	4.34783	65.2174	0.155679	2	0.276706	1.69893	0.0991312	1.38766	0.122171	1.0617	0.0448169	0.232326	0.1993	0.893583	1.28731	1.06977	0.180367	4.29432	0.785167	9.573	0.49154	0.618603	0.62664	0.432617	0.575647	2.06125	1.63275	1.54666	0.362425	1.90366	10.3864
31303121	10.0986	0	5	68.58	0	22.5793	3	0	1	66	104	0	78	25.1333	1	21	9	0	0	37.5	0.19208	2	4.36179	1.46718	0.521115	1.39326	1.25896	1.011	0.382326	0.315323	1.61409	0.745874	13.2328	2.40159	0.84002	3.15185	2.42257	2.17074	1.72822	1.72977	1.21764	0.390451	1.87991	5.84268	6.26408	1.68997	1.21279	2.37874	8.3385
31303122	9.55068	1	1	60.96	0	19.7531	3	0	1	65	102	0	90	39.48	1	50.5	7	0	0	71.7949	0.162166	2	0.620933	0.270957	0.0643039	0.143102	0.291935	0.175191	0.0088672	0.0451533	0.555722	0.608464	3.56426	0.346462	0.219206	0.734135	0.219277	1.06091	0.476716	0.0004678	0.22487	0.0269298	0.703859	0.850938	1.16926	0.351907	0.219806	0.667552	5.29809
31305121	9.28493	1	3	81.28	1	25.5102	4	1	1	106	169	1	112	25.7143	1	13.5	7.5	0	0	20.8333	0.0594172	1	2.59596	1.40985	0.574674	2.93671	0.639109	1.03242	0.333783	0.273855	0.448665	0.545245	7.74555	3.89207	0.878447	2.76448	3.42382	9.04488	1.67672	1.93233	1.3859	0.501157	1.51717	3.88057	5.13706	2.21191	0.715743	3.81326	41.0283
31305122	9.95616	0	4	55.88	0	17.0898	2	0	0	89	121	1	100	17.16	0	0	6	12.5	12.5	100	0.070639	1	3.28206	1.73238	0.573771	3.55331	1.58027	1.4969	0.746844	0.542899	1.64881	1.02185	6.65716	2.51445	1.67392	2.76014	2.52296	7.39852	1.54236	1.7463	1.69623	0.945283	1.71468	5.48796	4.73569	2.11259	1.76853	1.77722	20.5107
31310111	10.2247	1	6	58.42	0	15.3061	2	0	0	65	135	1	89	31.8	1	0	10	43.4783	39.1304	92.7536	0.177815	2	0.334622	0.789912	0.135787	3.0298	0.439527	0.765259	0.545695	0.568311	0.45927	0.39959	3.07843	0.510457	0.505999	1.61595	0.75982	5.63569	0.723891	0.369216	0.693072	0.0724419	0.357623	0.600904	2.02322	0.264283	1.3204	1.15075	19.7734
31311111	9.76712	0	4	81.28	1	26.6397	4	1	1	67	120	0	111	13.0714	0	42.5	8.5	0	0	41.6667	0.136381	2	1.49649	1.49856	0.173809	5.17594	1.27749	1.0915	2.649	2.15636	1.70907	0.677576	7.27011	1.41323	1.28423	3.22354	1.46263	5.35427	1.84604	1.20266	4.17812	0.381038	1.11829	2.06483	3.52437	1.13057	1.8484	3.18335	15.729
31312111	9.36164	0	2	78.74	1	22.167	4	1	1	78	110	0	110	32.9	1	12.5	9	4.16667	4.16667	38.8889	0.206738	3	0.761651	0.288161	0.0902803	0.401928	0.398344	0.369623	0.0946165	0.105687	1.17578	0.320211	9.99795	0.935121	0.594142	1.04573	1.10745	5.56168	0.826087	0.645826	0.96461	0.0732667	0.410988	4.18446	4.04222	0.649131	0.350591	0.93587	7.39335
31402121	9.13973	0	2	66.04	0	17.8534	2	0	0	65	98	0	91	22.2667	0	50.5	7	9.09091	0	54.5455	0.383811	4	0.218807	1.13203	0.0027114	0.0430824	0.0011561	0.0594144	0.0015067	0.0227087	0.0102295	0.40129	0.198102	0.100476	0.0007068	0.542702	0.0227958	0.98653	0.413847	0.0316881	0.611854	0.200787	0.208141	0.248703	0.611876	0.0879982	0.0005428	0.0982719	0.25999
31403121	10.1425	1	5	81.28	1	26.1069	4	1	1	87	132	1	111	37.2	1	0	9	4.34783	4.34783	24.6377	0.194357	2	2.88161	4.24123	0.472316	1.87843	2.41617	3.25014	1.10527	0.687345	2.24203	1.37943	8.61299	2.3071	1.13129	4.98438	1.74976	8.6078	3.88506	2.23823	1.34118	0.939318	2.09319	6.74012	4.95648	7.11673	3.23173	18.0488	19.2214
31403122	10.3123	1	1	58.42	0	17.3611	2	0	0	78	117	0	88	22.5	0	37	8.75	22.2222	16.6667	53.7037	0.0948468	1	1.56791	1.2624	0.308109	0.989419	1.11823	0.640452	0.174697	0.155961	0.74671	0.436086	6.47089	0.6537	0.464033	1.88951	0.892553	5.41592	1.05892	0.296787	0.53977	0.0628683	1.05912	2.63891	1.62997	0.839488	0.856905	1.43556	8.57025
31405121	10.4904	1	3	91.44	1	30.5428	4	1	1	78	131	1	78	37	1	32	10.5	16.6667	8.33333	33.3333	0	1	0.741456	0.254322	0.132741	1.44179	0.384151	0.424577	0.0694166	0.0859524	0.270324	0.422916	2.07553	0.831964	0.368207	1.17855	0.691284	1.29152	0.351112	0.209433	0.377076	0.102845	0.540193	0.260349	1.24673	0.895668	0.607557	0.818467	9.03617
31405122	10.0822	0	1	50.8	0	14.0381	2	0	0	76	120	0	82	32.1429	1	3.5	9.5	0	0	100	0.0139276	1	1.7053	0.287468	0.210536	2.53491	1.01381	0.318557	0.114457	0.0837071	0.497673	0.228009	2.11552	0.613703	0.232144	0.62563	0.715429	1.49198	0.394637	0.178872	0.189582	0.0166371	0.30453	1.1456	1.30734	0.597744	0.35329	0.761634	4.65371
31411111	9.59452	0	4	63.5	0	15.1384	2	0	0	84	107	0	112	22.26	0	46.5	8	23.8095	0	100	0.238987	3	2.39517	1.39334	0.425934	4.87839	1.02461	1.03112	2.37204	0.997156	1.71066	1.00832	8.56253	2.65343	1.66699	3.32784	2.17052	6.18385	1.9714	2.42301	3.36113	1.00234	1.23856	4.14554	9.47505	1.23873	2.3143	2.0706	12.6782
31412111	9.01918	1	2	55.88	0	14.781	2	0	0	78	100	0	89	19.9636	0	76.5	8	30	5	65	0.151323	2	0.563654	0.147334	0.028702	0.141891	0.124122	0.154176	0.039498	0.05399	0.332419	0.179312	1.64964	0.0673582	0.109437	0.288191	0.124851	0.482755	0.338029	0.0727845	0.543608	0.0566784	0.0523344	0.270431	0.168315	0.43982	0.170546	0.145349	6.38088
31412112	9.41918	1	2	71.12	0	21.5291	4	1	1	92	122	1	84	22.9091	1	42.5	7	8	8	94.6667	0.149914	2	1.7391	1.65378	0.124154	0.736645	0.256303	0.779747	0.0734904	0.324109	0.438735	0.706341	1.9145	0.573912	0.466224	3.00829	0.65355	4.91224	0.761316	0.376608	1.20572	0.219813	0.220585	1.12337	0.633463	1.0935	0.358106	1.05422	13.3746
31502121	9.92055	1	2	88.9	1	30.3193	4	1	1	80	130	1	103	29.4	1	51	10.75	4.16667	0	100	0.0837946	1	2.94284	2.2113	1.08021	1.55154	1.17824	1.18623	0.442612	0.567782	1.07825	0.963341	8.14269	2.77735	1.03516	3.98324	2.90894	7.98509	1.2036	2.03421	1.62627	1.55766	1.27856	1.95694	2.76146	2.17614	1.4722	1.75216	11.9324
31502122	9.90137	1	2	55.88	0	14.5978	2	0	0	71	91	0	93	32.7	1	32.5	10.5	0	0	100	0.14213	2	2.59925	2.23919	0.76229	1.2778	1.8091	1.21898	0.808246	0.698642	1.18738	1.00242	4.33447	1.7439	1.7602	3.59701	2.12992	8.96699	1.61275	1.68662	4.6287	1.00244	2.58633	3.02858	2.72729	1.33806	1.23626	1.79349	13.8432
31503121	9.38904	1	5	101.6	1	37.7245	4	1	1	92	132	1	91	22.14	0	25	8.5	0	0	23.6111	0.091938	1	2.42348	2.18296	0.565577	1.36373	1.38237	1.01683	0.242441	0.555539	1.22037	1.09843	11.3923	3.61452	1.30404	4.77633	2.33603	7.81785	1.34961	2.08531	1.33672	0.704045	1.62421	7.11526	5.96118	1.48767	1.27805	1.98953	7.84518
31503122	9.13425	0	1	73.66	0	21.738	4	1	1	67	99	0	109	24.975	1	7	9	16.6667	16.6667	95.8333	0.0786912	1	0.944301	0.446603	0.145254	0.395119	0.689126	0.217983	0.0624257	0.0566257	0.474847	0.384443	1.46951	0.627914	0.533779	0.781472	0.524347	2.5939	0.613848	0.307735	0.453481	0.140324	0.550342	1.04197	1.06298	0.462536	0.325643	1.20597	8.24305
31504121	9.83288	1	5	60.96	0	17.8417	2	0	0	71	118	0	75	71.7	1	53	10	12.5	4.16667	72.2222	0.0647096	1	1.44521	1.48191	0.384566	2.11429	1.91331	0.662967	0.410903	0.165692	1.2082	0.787349	5.70779	1.01547	1.06116	1.56506	1.11137	1.86551	1.1227	0.805603	1.07905	0.221017	1.8013	1.89162	3.20954	1.11509	1.00013	1.66252	7.58988
31504122	10.1671	1	1	55.88	0	18.6557	3	0	1	57	97	0	98	13.5882	0	57.5	10	9.09091	9.09091	83.3333	0.756797	8	0.218228	0.938252	0.199124	0.987443	1.02543	0.0837787	0.106643	0.0107108	0.401944	0.0677228	1.43931	0.251393	0.903533	0.701583	0.417369	2.26304	0.835186	0.0813657	1.2086	0.0051375	1.50492	0.111297	1.38843	0.2379	0.436462	0.18197	12.459
31505121	10.0685	1	5	83.82	1	25.5661	4	1	1	76	118	0	105	17.04	0	28.5	10	9.09091	9.09091	68.1818	0.0468352	1	3.30246	1.30777	1.0989	2.92114	0.698803	1.76223	0.492749	0.648551	1.95496	1.4828	5.83011	2.75522	1.28111	2.43702	3.18919	3.18755	1.11862	1.41989	1.26501	0.0057344	1.10759	1.39139	4.35886	0.965428	1.03238	1.11399	4.7769
31511111	10.5863	0	4	63.5	0	14.1816	2	0	0	63	98	0	102	29.1429	1	36.5	8	0	0	100	0.176667	2	3.49813	1.6609	1.78924	30.1763	2.81608	2.76457	8.26929	2.09041	3.20303	1.30599	9.6829	1.58299	2.00321	3.81172	1.59025	11.0905	3.77847	1.30251	3.73036	1.31278	1.41928	6.19713	5.24205	1.68197	8.74377	4.88317	14.5481
31512111	8.97534	1	2	58.42	0	17.2644	2	0	0	90	111	1	108	76	1	0	8.5	21.7391	21.7391	100	0.172009	2	0.9219	0.701547	0.0491756	0.700376	0.439139	0.423192	0.204577	0.187162	0.342188	0.535766	1.64515	0.474047	0.168965	0.459626	0.280561	1.98098	0.536142	0.37341	0.621711	0.197663	0.111939	1.22667	1.05437	1.14025	0.833461	1.17905	8.29052
31602121	9.05479	0	2	58.42	0	15.1506	2	0	0	70	98	0	88	20.76	0	33	10.5	4.7619	0	90.4762	0.107596	2	2.94781	1.77501	0.769254	1.49672	1.30449	1.46406	1.08792	0.849146	1.71356	1.08014	11.3201	4.51549	1.75589	3.58184	4.75943	7.52029	1.92254	3.75126	2.58346	0.934149	1.65629	6.77996	6.64473	2.69389	2.13903	5.3869	13.6569
31602122	9.21918	0	2	60.96	0	14.6984	2	0	0	69	103	0	98	27.0857	1	6	9	26.087	17.3913	82.6087	0.141656	2	1.09632	1.74354	0.0354127	1.06977	0.468195	1.18908	0.0780984	0.666864	0.196217	0.799329	1.3684	0.858608	0.175704	1.47763	0.83774	2.23223	0.220417	1.1848	0.307092	0.811377	0.316329	2.18974	1.01285	1.38793	0.288716	2.38383	3.43669
31604121	10.6548	1	5	50.8	0	15.5223	2	0	0	76	114	0	72	34.8	1	0	9.5	8.69565	8.69565	43.4783	0.154792	2	2.95188	2.24936	1.15135	10.0734	3.8968	2.82554	1.1369	0.599834	2.9463	1.29488	13.2649	3.57873	1.9823	3.02695	4.16929	13.2927	5.83288	2.82395	2.99458	0.466163	2.89791	9.59614	8.76987	3.67979	2.64924	9.49646	34.3726
31604122	10.5616	0	1	60.96	0	19.7724	3	0	1	76	117	0	97	38.76	1	28.5	10	0	0	70.5128	0.153943	2	1.251	0.645694	0.487037	2.23109	0.985133	0.655979	1.00601	0.38985	0.900487	1.12392	0.57054	1.65003	0.487404	3.49795	1.22702	9.48669	1.73933	1.2625	1.48708	1.62283	1.55472	2.55496	2.6241	1.40999	1.19424	2.16237	8.27969
31610111	9.56164	1	6	58.42	0	13.9852	2	0	0	61	91	0	82	25.6615	1	18	7	23.8095	4.7619	73.0159	0.17268	2	0.907179	0.563764	0.276841	1.61927	1.68742	0.849495	3.24707	2.09695	1.21732	1.42747	6.95674	0.740367	0.328435	2.16608	0.535102	1.45606	0.785283	0.576337	0.424557	0.261584	0.249127	1.64856	3.67329	0.605572	2.11867	1.74584	7.15488
31611111	9.4411	1	4	86.36	1	31.9676	4	1	1	96	126	1	109	16.4727	0	59.5	6	20	20	100	0.175221	2	2.11498	3.46851	0.746588	5.18407	2.08102	1.61097	6.65784	3.29372	2.06807	1.22573	9.51743	1.80107	2.14899	4.87418	1.41473	12.8763	2.37202	0.93637	3.89603	0.217332	1.04811	1.62201	2.20811	0.421554	1.30217	1.2593	8.28652
31704121	9.96438	1	5	91.44	1	34.7206	4	1	1	85	114	1	81	5.2	0	51.5	12	4.16667	4.16667	65.2778	0.138478	2	0.958126	0.967356	0.339833	2.6817	1.18901	0.421813	0.225685	0.168833	1.00012	0.834736	5.96	1.17393	0.525928	1.5482	1.54706	4.46651	1.56622	0.89483	1.15945	0.561542	1.81938	2.61772	3.31111	1.5673	1.17562	1.72234	13.8196
31704122	10.1233	0	1	68.58	0	25.2048	4	1	1	80	122	0	107	13.0235	0	14	10	8.33333	0	100	0.156311	2	1.25811	1.37819	0.398721	1.31198	1.08824	0.928364	0.475351	0.263652	1.19675	0.486675	4.93998	1.67388	1.2878	2.24567	1.6666	5.13161	1.57981	1.15617	1.61105	0.278408	1.21646	2.34138	2.10082	1.14612	1.11473	1.77796	9.73795
31710111	9.21918	1	6	66.04	0	16.3161	2	0	0	64	105	0	106	18.3	0	36.5	5	40	28	89.3333	0.142804	2	4.65649	2.72	1.2343	1.99817	1.20797	2.00598	1.94201	2.98484	3.05819	1.75044	10.5573	4.67474	1.54116	5.3632	2.7598	9.36223	1.77864	2.07039	1.91433	1.42044	1.94842	8.19184	9.01394	1.82316	3.19537	2.83552	10.079
31711111	10.4986	1	4	55.88	0	16.2781	2	0	0	104	120	1	135	33.3	1	3.5	9	12.5	12.5	100	0.17702	2	1.45675	1.78742	0.558376	4.853	1.33287	1.15944	3.34531	1.33708	1.46936	1.05918	7.57658	1.92536	1.9502	6.38475	1.64433	12.5095	1.63025	1.19663	4.85345	0.503904	1.08278	4.43398	3.44639	0.793209	2.21527	1.64638	8.66758
31804121	10.6822	1	5	71.12	0	22.3773	4	1	1	93	133	1	120	9.3	0	70.5	9	0	0	90.2778	0.181706	2	1.44452	2.17037	0.384201	7.05466	1.22956	2.06766	0.277966	0.447138	1.13893	1.14381	5.48426	1.34813	1.11036	1.35443	1.44033	2.62783	2.05809	1.0993	1.58624	0.227194	1.85072	1.91287	5.53519	1.97443	1.51109	3.17054	5.06778
31804122	10.0137	0	1	60.96	0	20.7369	3	0	1	75	102	0	94	21.375	0	47.5	10	0	0	91.6667	0.119508	2	2.77177	3.49132	1.17164	4.86003	2.37934	2.07583	1.05248	0.926798	2.01737	1.38286	13.6783	2.40353	2.1304	4.0715	3.05855	9.1243	2.34043	2.20627	2.58082	0.949591	2.21762	6.79933	6.65625	2.19194	2.27275	7.56235	9.54996
31810111	8.76164	0	6	58.42	0	16.568	2	0	0	66	94	0	90	19.4	0	54	9	38.0952	28.5714	73.0159	0.296689	3	1.93492	1.13773	0.999802	1.7726	1.36922	1.0076	1.28256	2.01313	1.1748	1.44009	7.93031	3.25188	1.06934	4.62226	2.52132	4.7104	1.1335	2.20983	1.05672	0.468885	0.443049	2.37776	6.91245	0.7942	1.68578	2.0762	20.2926
31812111	9.68219	1	2	58.42	0	16.0698	2	0	0	74	104	0	88	24.825	1	16	8	29.1667	29.1667	98.6111	1.373	11	1.83028	1.96808	0.234983	1.02091	1.13027	1.18302	0.193263	0.300486	1.73897	2.10496	3.60535	1.55138	1.43555	6.34883	1.73814	7.93339	1.89361	1.15572	4.48719	0.631157	0.996367	2.70923	1.99383	1.89181	0.860027	4.43457	22.9389
31902122	9.62466	0	2	58.42	0	16.64	2	0	0	62	80	0	88	16.1	0	0	8.75	0	0	73.6111	0.0940444	1	3.1834	1.7433	0.246881	1.47659	2.17772	1.57415	0.389243	1.0291	1.05098	1.03973	8.39283	3.74745	1.22067	4.04173	3.48381	5.66624	1.49553	3.24465	2.31802	0.698572	2.42484	10.5625	4.43561	2.33562	1.98018	2.77091	12.6488
31903122	9.93973	0	1			26.2451	4	1	1	70	111	0	90	23.5333	1	43	8.5	21.7391	21.7391	92.7536	0.819458	9	1.60543	0.986894	0.37676	0.438157	0.608017	0.663678	0.113188	0.153923	1.10098	0.834287	4.75457	1.00686	0.658539	1.98998	1.06953	2.80217	1.0806	0.766197	1.04257	0.35104	1.15585	1.39776	2.5728	1.04015	0.776421	1.29779	12.5079
31904122	9.41096	0	1	81.28	1	23.3089	4	1	1	76	121	0	77	12.4	0	28.5	9	0	0	100	0.155693	2	1.07074	0.83648	0.165176	1.34414	1.18517	0.467805	0.125838	0.0902824	0.804872	0.376721	2.42448	1.22477	0.98909	1.52133	1.5713	6.41555	1.22792	0.939734	1.29126	0.0801624	1.29853	1.10164	1.58266	1.18876	0.647068	1.30673	8.95059
31910111	8.74247	0	6	68.58	0	21.3992	4	1	1	65	110	0	96	22.05	0	0	10.75	0	0	37.5	0.287302	3	0.211868	0.58863	0.0518757	1.69787	0.145389	1.14003	0.770858	0.604198	0.388841	0.220756	1.33358	0.182756	0.332447	1.02472	0.257661	1.51966	1.01659	0.119645	0.590169	0.479282	0.282523	0.589358	0.597043	0.273217	1.07063	1.30217	2.32194
31912111	9.21918	1	2	55.88	0	12.9712	4	1	1	60	80	0	94	31.6	1	42	9	20	20	68.3333	0.178109	2	1.36766	1.5282	0.11327	1.08592	0.235495	0.758521	0.0949036	0.265839	0.749725	1.0787	3.3099	1.24191	0.317935	1.2763	0.973878	2.64044	0.279372	0.776389	1.04517	0.405194	0.743622	1.44318	2.98295	1.10504	0.617237	0.819465	4.80427
31912112	9.39178	1	2	71.12	0	22.5793	4	1	1	73	103	0	68	37.3	1	0	6	5	0	85	0.14966	2	3.26761	2.21955	0.236278	1.30052	1.07252	1.53502	0.290221	0.410257	1.58214	1.89104	7.7619	5.45461	1.13106	3.63427	2.69792	10.3809	1.4269	3.3078	3.33695	0.559058	1.61026	3.61367	8.22583	2.51751	1.35424	2.45447	11.3384
32002121	10.4219	1	2	68.58	0	20.3619	3	0	1	73	112	0	78	34.95	1	21.5	10	0	0	100	0.113375	2	3.5467	2.56864	0.319288	0.78241	1.901	1.02583	0.316852	0.605063	0.88981	0.764584	8.09017	3.06252	1.32653	2.66059	2.47026	6.01053	1.70523	2.15839	3.26921	0.82939	2.16381	4.23438	2.49693	1.0893	1.0803	1.01318	20.9979
32002122	9.69041	1	2	83.82	1	24.3831	2	0	0	96	127	1	126	23.775	1	43.5	9	4.16667	0	93.0556	0.128733	2	6.42447	4.6752	1.38377	3.32489	3.96877	2.28319	1.27244	1.80695	2.37131	2.54352	12.1017	4.28647	3.88843	7.35406	4.46993	6.41061	2.31049	5.14938	5.24593	1.47059	2.39444	8.35725	7.90228	3.90543	2.13695	7.76983	13.6009
32003121	9.29589	0	5	55.88	0	15.2279	2	0	0	69	101	0	70	11.208	0	26.5	8.5	0	0	62.5	0.468359	5	0.212637	0.286081	8.3e-06	0.183315	0.930517	0.036023	0	0.0831565	0	0.0427412	0.44752	0.0829844	0.0008839	1.19376	0.082895	2.17941	0.496553	0.0318562	0.0137648	0.0007373	0.41656	0.128505	0.355705	0.0730398	0.10095	0.464304	5.76843
32003122	9.21644	0	1	55.88	0	15.9763	2	0	0	71	96	0	96	20.58	0	39.5	9	0	0	93.0556	0.565529	6	0.591153	1.46214	0.0772895	0.347875	0.948956	0.429146	0.0394467	0.111751	0.314703	0.376421	3.01499	0.718708	0.370751	1.49912	0.626725	5.06815	0.748605	0.267012	0.314103	0.158254	0.621617	0.795432	1.36533	0.839205	0.453836	1.96542	23.2523
32011111	9.12603	1	4	58.42	0	16.8032	2	0	0	94	109	1	80	40.8	1	34	6	23.8095	14.2857	100	0.174292	2	1.6791			1.46778	1.02502		2.99154	1.19641	1.21368	1.18727	8.10205	1.05429	1.20495	2.92067	1.04439	5.873	2.53169	1.03461	1.88901	0.145624		4.04238	4.44824	0.337548	2.61545	1.12822	7.93634
32012111	9.29863	0	2	81.28	1	29.5918	4	1	1	68	107	0	72	100.8	1	68.5	9	16.6667	16.6667	84.7222	0.151869	2	0.354866	1.97497	0.0987332	0.970247	0.842436	1.23583	0.175151	0.243752	0.539185	1.08442	3.45885	1.67379	1.62439	4.84765	0.930643	9.89914	1.21808	0.773523	1.54546	0.388831	1.37152	3.49871	2.76619	2.45721	1.88354	3.60509	15.0821
32102121	9.29589	0	2	55.88	0	15.7333	2	0	0	71	99	0	90	2.55484	0	0	10	0	0	65.2778	0.507228	6	2.28942	3.46869	0.720572	1.72516	2.41677	1.2725	0.760274	1.02838	1.33702	1.6668	4.6144	2.27919	2.15965	5.28397	2.26152	7.33417	1.95012	2.1789	3.35793	1.12438	1.78661	2.0093	2.84374	1.26418	1.20454	1.48032	11.3469
32103121	9.3726	0	5	58.42	0	15.1506	2	0	0	50	78	0	80	21.225	0	0	9.75	8.33333	4.16667	43.0556	0.100042	2	0.48445	2.01751	0.0504775	1.43505	0.31354	1.43478	0.0541681	1.10575	0.0465269	1.00437	2.80108	1.47567	0.318301	3.69119	0.678054	6.17743	0.731661	1.53595	0.397103	0.859122	0.791913	6.13181	1.71982	2.39689	0.739342	2.86158	2.72014
32103122	9.04658	1	1	58.42	0	16.7604	2	0	0	83	102	0	87	9.12632	0	10	8.5	11.1111	5.55556	83.3333	0.143758	2	3.07303	10.9309	0.567021	4.91104	1.75543	2.79479	0.422713	1.71188	1.37223	2.51138	45.0656	22.9545	4.33546	39.2182	12.1812	68.3339	1.77874	15.0477	4.55357	2.34849	4.43282	30.6865	22.7043	4.89527	1.46295	5.62103	37.8694
32111111	10.2959	1	4	71.12	0	22.167	4	1	1	73	120	0	102	44.4	1	92	11	8.33333	8.33333	100	1.13788	11	1.25684	1.02174	0.206382	1.72027	0.162095	0.662112	1.8716	0.636996	0.851971	1.12897	2.59786	1.01594	0.400045	1.82653	1.04227	1.54352	1.18814	1.01105	1.89451	1.21577	0.172565	1.64241	1.83653	1.06251	1.38598	1.07802	2.64413
32112111	9.74247	0	2	63.5	0	22.2767	3	0	1	77	97	0	90	26.25	1	57	9	0	0	43.5897	0.130684	2	1.70932	1.25012	1.01339	2.22289	1.13533	2.65138	0.185131	0.196724	1.2707	0.649984	8.00089	1.41627	1.03379	2.10721	1.23305	4.1152	1.27785	1.00466	2.75412	0.299526	1.30707	1.61864	2.07472	1.67707	1.25983	1.47729	29.7169
32202121	9.67671	0	2	73.66	0	20.6227	3	0	1	78	120	0	102	13.6667	0	0	10	9.52381	9.52381	60.3175	0.132847	2	5.51931	5.57397	0.55097	1.93328	3.49171	2.44235	0.563416	0.791036	1.43123	1.67498	10.9282	3.45873	1.7913	5.56455	5.05318	7.78364	2.62864	3.48077	3.73465	0.960822	2.03825	4.26624	9.39125	2.34186	1.54625	5.51229	22.652
32203122	9.60274	0	1	53.34	0	15.3846	2	0	0	57	90	0	90	32.025	1	0	8	30.4348	30.4348	88.4058	0.0830795	1	0.559577	2.1238	0.0132349	1.26101	0.384828	1.77299	0.0008138	0.187396	0	0.580877	2.39615	1.23899	0	2.27435	0.5197	5.24541	0.13489	0.661586	0.10585	0.0643896	0.239721	1.87596	0.908092	1.56511	0.139834	2.87889	5.69075
32204121	9.69863	0	5	60.96	0	19.7863	3	0	1	62	102	0	95	51	1	0	9	4.16667	4.16667	50	0.117228	2	0.756863	0.722495	0.17874	3.16184	0.935754	0.540138	0.287899	0.137116	0.617648	0.566613	3.03597	1.17167	0.647518	1.3668	1.34049	3.60772	1.16462	0.720355	0.597818	0.121596	1.14956	1.53227	2.12044	0.905164	0.750603	1.32536	4.40901
32204122	9.36164	0	3	55.88	0	15.1506	2	0	0	78	100	0	88	18.3818	0	22	8	8.33333	4.16667	87.5	0.110273	2	2.4201	2.37503	2.35692	4.27882	0.865345	1.15355	0.340226	0.324231	0.990097	0.627593	12.813	4.96099	1.70447	5.59613	6.84351	15.5776	1.5743	1.66281	2.3781	0.736537	2.39858	12.1792	6.24111	1.28262	0.873064	2.08087	3.61375
32211111	9.55342	1	4	53.34	0	14.781	2	0	0	66	129	0	85	19.5789	0	7	7.5	26.087	26.087	85.5072	0.167236	2	1.01777	0.827416	0.0648517	2.28757	0.361828	0.81369	1.25138	0.827699	0.380345	1.23914	1.49161	1.02206	0.353517	1.3556	1.01072	1.75916	1.03579	0.922125	0.791412	0.54526	0.068134	1.1242	1.78112	0.776868	1.21319	1.00235	3.32336
32212111	9.6411	1	2	66.04	0	20.0043	3	0	1	76	113	0	97	6.62	0	0	8.5	10	10	93.3333	0.419164	5	1.15527	0.65876	0.262601	1.19652	0.95642	0.830537	0.163977	0.204327	1.10153	0.537727	2.95525	0.964906	1.0469	2.15233	1.12413	3.45681	1.21616	0.453447	1.27102	0.194773	1.04033	1.39283	1.82388	1.40631	1.11666	1.37438	8.85637
32212112	9.59452	0	2	83.82	1	24.974	4	1	1	75	110	0	80	19.5	0	50	8.75	7.69231	0	87.1795	0.173201	2	4.37272	1.02116	0.675668	1.99422	1.79755	1.66853	0.457325	0.279328	1.71592	0.696505	11.3606	3.99429	3.12692	5.29718	3.97825	9.87935	3.02405	1.92042	2.46147	0.287289	1.71163	4.61646	5.83087	1.5253	1.68419	1.5353	7.95047
32304121	11.074	0	5	68.58	0	20.1746	3	0	1	76	101	0	90	13.2462	0	0	7.75	20.8333	4.16667	52.7778	0.116951	2	2.1105	1.06072	0.46249	2.0361	1.00982	2.31393	1.07544	0.579253	1.23325	0.60755	6.04268	3.19523	1.22141	1.60496	3.00997	4.27497	1.14947	2.36873	1.24423	0.819414	1.36205	11.6546	5.29168	1.78312	1.48404	4.56512	5.78175
32304122	9.70411	0	3	58.42	0	17.7916	2	0	0	60	104	0	77	26.9143	1	44.5	12.5	8	0	72	0.175913	2	0.602598	0.422982	0.211322	0.827186	0.627591	0.433724	0.0600872	0.0640646	0.449164	0.221199	2.40872	0.693055	0.472745	1.14362	1.20851	2.57338	0.49933	0.649813	0.559629	0.0969128	0.620762	0.766225	1.49162	0.494088	0.432363	1.26633	3.44459
32310111	8.79726	0	6	81.28	1	24.3259	4	1	1	79	100	0	87	16.68	0	0	7.25	31.8182	31.8182	51.5152	0.210477	3	1.82198	1.7638	0.460844	11.5043	1.15113	1.78849	2.02699	3.27601	1.59423	1.38597	11.7897	1.8447	1.81952	5.34071	2.03675	8.9331	1.5302	1.74608	2.01951	1.86069	1.36665	3.8434	4.05761	0.960238	2.03925	1.40233	6.34276
32404121	9.21918	1	5	53.34	0	16.64	2	0	0	65	84	0	75	35.1429	1	70	11	8.69565	0	28.9855	0.88997	9	3.37315	1.45505	0.90619	3.37019	1.3863	1.25602	0.706413	0.527282	2.16477	0.871282	15.571	4.01635	1.31528	2.60993	3.97891	7.36486	1.76508	2.8142	1.52566	0.339686	1.35737	8.16251	8.7432	1.97544	1.41331	4.05939	6.52642
32404122	10.8603	0	3	76.2	0	25.4291	4	1	1	78	106	0	90	19.4667	0	34	8.5	0	0	84	0.267194	3	0.648166	0.258772	0.494521	1.14735	1.72821	0.118101	0.227095	0.0295376	1.2198	0.272061	1.39665	1.40137	0.265533	2.40209	0.954311	6.15762	0.568079	1.20177	0.359391	0.397199	0.41662	1.74447	1.52293	0.245432	0.198329	0.553901	7.41941
32410111	8.96712	0	4	53.34	0	14.7929	2	0	0	60	97	0	85	20.16	0	0	7	8.69565	4.34783	100	0.226099	3	2.90535	0.930873	1.00322	8.7539	1.73663	1.87031	7.49203	2.90938	2.0229	0.858221	7.13456	1.99071	2.02071	1.89363	1.99844	6.61481	2.27258	1.67384	1.16086	1.70031	0.946852	5.02067	8.85392	1.30851	5.22485	2.05518	15.3311
32411111	8.85479	1	4	55.88	0	15.8691	2	0	0	77	120	0	109	25.8857	1	21.5	5	10	10	91.6667	0.161216	2	1.41547	1.98858	0.275972	4.12355	1.01031	1.30841	2.87741	1.06642	1.47443	1.36759	6.50932	1.24571	1.22568	3.27322	1.40208	6.43122	1.53341	1.39011	3.83334	1.0194	1.07355	2.0656	2.20267	1.09469	1.6593	1.53194	9.93143
32503121	9.87671	0	5	83.82	1	26.0417	4	1	1	68	114	0	88	10.0875	0	33	10	4.34783	0	43.4783	0.117232	2	1.02633	2.60327	0.0904317	0.699195	0.434194	1.50133	0.0078419	0.241259	0.315757	1.00203	6.97097	1.25516	0.542122	4.80279	0.933487	9.89643	0.446778	0.566725	0.55348	0.38061	1.12002	2.11171	1.31959	1.12659	0.465686	1.56708	5.81799
32503122	9.05205	0	1	55.88	0	15.5	2	0	0	56	83	0	61	12.24	0	42	10	4.16667	4.16667	76.3889	0.174782	2	2.13098	2.36487	0.347499	1.41205	1.28237	1.99891	0.130862	0.271105	1.60191	1.66048	10.5489	2.35518	0.945116	4.20411	1.56394	5.06866	1.30648	1.04731	1.18731	0.0979623	1.12942	4.72435	3.6004	1.47142	0.980622	3.29185	13.8696
32504121	9.75616	1	5	55.88	0	18.3785	3	0	1	89	110	1	108	12.72	0	40	10	0	0	44.4444	0.129353	2	1.49422	1.18324	0.652489	3.78432	1.15781	1.02159	0.693619	0.519827	1.44128	0.875559	8.69081	1.43627	0.593583	1.18454	1.55792	1.79035	1.79534	1.25375	0.687038	0.552339	1.13076	8.84821	3.62791	1.29578	1.14065	1.36143	5.25964
32504122	9.72329	0	3	53.34	0	15.5271	2	0	0	78	121	0	88	45	1	33	9.5	0	0	60.4938	0.0218988	1	1.41304	0.751323	1.15209	3.38797	3.29746	0.689837	1.2215	0.556691	2.57999	0.896521	4.11885	2.33992	1.0916	4.31607	1.69183	14.4409	1.62711	2.06765	1.35095	1.56233	1.09535	12.3159	2.41634	1.1303	1.21838	1.58956	9.01805
32510111	10.537	0	4	58.42	0	16.5623	2	0	0	98	120	1	100	37.1	1	15.5	9	0	0	76.8116	0.103678	2	1.28299	1.19955	0.509779	5.81096	1.29667	1.11922	3.52404	1.81772	1.1695	0.690957	8.16947	1.17713	1.38254	3.19578	1.14589	5.78904	1.44047	1.01081	1.457	1.79385	0.748977	3.90095	2.99438	0.6616	2.31186	1.29434	7.87367
32512111	9.43562	1	2	60.96	0	14.26	2	0	0	70	102	0	90	19.3333	0	0	10.5	15	0	100	0.16682	2	0.610477	1.06787	1.05879	1.55225	1.40653	1.35001	0.59737	0.281369	2.16048	1.00387	42.852	1.79812	2.58954	8.55944	2.06871	10.451	2.69497	0.947799	6.03408	0.441735	2.44831	4.82002	2.2958	1.75472	2.12455	1.59865	13.5986
32603121	9.74521	0	5	88.9	1	29.2601	4	1	1	88	125	1	94	69.8	1	52.5	8	12.5	8.33333	55.5556	0.193391	2	1.74688	3.32231	0.217481	1.11446	0.48164	2.71692	0.183521	0.506523	1.54576	1.99351	7.72561	2.61071	1.3202	5.81709	1.66894	5.21206	1.5484	1.53479	1.56988	1.05321	3.24821	6.47899	3.58636	2.24509	0.992224	1.56647	4.96497
32603122	10.3781	0	1	55.88	0	15.6956	2	0	0	67	93	0	80	12.2625	0	9.5	6	3.84615	0	91.0256	0.154304	2	4.68941	4.3907	1.25907	4.41538	2.79931	2.8996	1.05993	0.584863	1.92664	1.80518	17.4602	4.44145	1.89372	3.60329	3.51875	10.2314	2.73706	2.18833	2.07018	1.07589	2.23258	9.90511	12.8068	2.74228	1.93644	4.49803	24.7673
32604121	9.56164	0	5	63.5	0	21.1628	3	0	1	74	109	0	82	35.04	1	37.5	10	0	0	91.6667	0.042492	1	1.50922	0.815801	0.765084	3.0889	1.93501	1.14772	1.0466	0.257126	1.47514	0.73409	9.64701	2.39757	1.12366	2.6402	4.28163	5.59877	2.33956	1.82277	1.21989	0.648838	1.27649	8.51359	5.11428	2.15017	1.65631	3.21201	7.58946
32604122	10.0274	1	3	53.34	0	15.4959	2	0	0	57	97	0	75	24.75	1	28	10	16.6667	4.16667	100	0.0808056	1	0.71666	0.496638	0.0930975	1.11328	0.632373	0.283628	0.129026	0.0565064	0.339256	0.44649	1.83624	0.4269	0.254653	0.700837	0.784066	2.9558	0.734577	0.278858	0.395444	0.126195	0.728564	1.09637	1.24586	0.635179	0.463317	1.15754	3.0705
32610111	8.99726	0	4	60.96	0	15.9122	2	0	0	78	120	0	109	28.8857	1	21	8	0	0	85.5072	0.249408	3	1.15143	1.7189	0.419178	6.78455	1.16626	1.77229	4.70456	3.26066	0.859708	0.944581	5.50219	1.11105	1.33124	2.66244	0.827758	5.65049	1.84432	0.962455	1.39279	2.70834	0.423273	2.51099	2.51033	1.19482	2.00354	1.7881	14.2236
32612111	9.04658	0	2	81.28	1	24.6914	4	1	1	57	97	0	85	5.8	0	0	11	4.54545	4.54545	50	0.411304	5	0.401038	0.208498	0.258433	0.1025	0.372286	0.318428	0.0425148	0.0231437	0.211884	0.0864504	10.459	0.692066	1.9837	2.08519	0.879217	3.9768	0.823084	0.101396	2.5941	0.0578066	1.60421	0.176108	2.71461	0.267461	0.826614	0.0757527	3.50775
32612112	8.99452	1	2	58.42	0	13.2002	1	0	0	65	99	0	90	35.1	1	21	9	41.6667	8.33333	100	0.297856	3	0.530617	0.29662	0.110145	0.359231	0.375906	0.236022	0.0660643	0.0489392	0.301634	0.13368	1.90793	0.22467	0.388953	0.82148	0.426994	2.55821	0.564377	0.13701	0.901702	0.0805518	0.413235	0.515037	0.810868	0.438619	0.33973	0.621164	6.9307
32703121	9.15616	1	5	45.72	0	12.7654	1	0	0	64	88	0	90	27.45	1	11	8	27.2727	4.54545	60.6061	0.074788	1	1.10279	2.4345	0.215252	3.22003	1.2412	2.28371	0.189282	1.23483	1.17759	1.1405	4.88621	1.72938	0.457676	3.21259	1.02098	7.53818	1.52317	0.986848	0.703875	0.624709	1.25847	6.67095	2.04376	2.66412	1.1851	3.81908	9.80687
32703122	9.95616	1	1	88.9	1	28.6706	4	1	1	78	114	0	99	20.28	0	50	11.5	0	0	66.6667	0.0814408	1	0.327675	0.25474	0.040301	0.0927054	0.208515	0.116776	0.0089801	0.0002501	0.378528	0.0881482	2.14169	0.0908238	0.226801	0.404519	0.171506	2.11685	0.710527	0.001207	0.389771	0.0300756	0.739496	0.413654	0.210597	0.383547	0.147741	0.782949	2.76393
32710111	10.537	0	4	78.74	1	25.4109	4	1	1	105	120	1	105	16.1077	0	89.5	8	22.7273	18.1818	84.8485	0.187347	2	2.52646	1.97473	0.991953	11.1843	1.70169	1.53821	7.70905	1.94617	1.63394	0.786145	11.8815	2.52816	2.08686	4.72386	2.14422	7.6246	2.19838	1.3892	1.67749	2.04526	0.88593	4.67415	5.74428	1.00027	4.64546	1.7879	18.6649
32712111	8.9726	1	2	68.58	0	18.9352	3	0	1	71	105	0	91	29.4857	1	34	9	25	12.5	91.6667	0.156201	2	2.98784	2.46002	0.502074	3.44678	1.60967	1.75021	0.409757	0.611727	1.62698	1.72066	15.4264	5.64313	2.16635	3.95318	4.35723	14.8434	2.44443	3.63317	5.27538	0.657025	2.93668	8.43513	10.7571	3.43261	2.08291	7.14158	39.3979
32712112	9.21096	1	2	58.42	0	19.5312	3	0	1	78	107	0	107	31.4571	1	6	11	0	0	61.6667	0.133318	2	0.8427	1.71661	0.186369	1.72113	0.548628	1.54932	0.138064	0.461352	1.09757	1.64662	6.19618	1.20505	0.470233	3.76299	1.10669	5.0074	1.40788	1.15946	2.55493	0.809921	1.10002	4.79848	1.45621	2.03338	0.820389	3.12514	7.25116
32802121	9.24384	0	2	55.88	0	21.7	3	0	1	68	87	0	90	15.6	0	24	8	9.52381	9.52381	63.4921	0.106088	2	1.47362	0.394197	0.134888	1.04231	4.13828	0.113766	0.921767	0.219463	1.33537	0.195411	7.77151	1.71527	1.84532	1.41377	2.19309	7.28816	3.32508	1.04241	2.21315	0.668561	2.73187	2.28703	2.71041	0.782244	2.92217	2.04474	18.7898
32803121	9.9726	1	5	58.42	0	16.9095	2	0	0	60	88	0	112	29.1	1	36.5	12	4.54545	0	77.2727	0.299417	3	0.506406	0.308885	0.0989469	0.355194	0.623462	0.334432	0.149098	0.0969807	1.46201	0.349486	7.85637	0.889457	0.872082	1.0382	1.08769	7.57248	2.17937	0.590444	1.37523	0.151808	2.85531	3.92901	1.7269	1.0391	0.710468	1.25073	13.9841
32803122	9.34247	0	1	60.96	0	16.8259	2	0	0	53	94	0	63	46.5	1	49.5	11	34.7826	21.7391	88.4058	0.0501322	1	1.33963	1.0958	0.336685	0.627885	0.848905	0.552022	0.11235	0.10819	1.12058	0.348221	9.37122	1.00229	0.832674	1.58698	0.874099	5.70202	1.3085	0.523274	0.795257	0.204755	1.16012	2.51272	2.59153	0.742797	0.86161	0.996587	9.99436
32811111	8.74521	0	4	81.28	1	30.0463	4	1	1	70	99	0	115	21.3333	0	52.5	11	0	0	95.8333	1.07804	11	1.09737	1.94639	0.0797137	2.64444	0.212837	1.03957	1.9894	1.22838	1.13328	2.07916	2.60943	1.22628	0.562129	4.75083	1.14697	7.37645	1.90005	1.20227	3.07199	1.44196	0.183136	0.78467	1.37269	1.11724	1.56324	1.86443	20.057
32812111	9.70685	0	2	83.82	1	24.3948	4	1	1	83	117	0	86	37.8	1	0	5	12.5	8.33333	94.4444	0.129049	2	0.494179	1.12924	0.002793	0.754613	0.338161	0.260726	0.0053461	0.133416	0	1.09629	0.776833	0.0583681	0.0839258	2.72716	0.230134	4.53668	0.196278	0.119658	0.704588	0.180116	0.42015	1.53512	0.616998	0.824864	0.15816	1.18262	7.75308
32812112	8.86575	1	2	66.04	0	20.3516	3	0	1	87	121	1	93	16.1538	0	1	6	33.3333	33.3333	100	0.137451	2	1.39409	2.41481	0.0935246	2.08458	1.00814	0.453927	0.126988	0.86377	1.16917	1.84904	3.44017	2.73678	0.918345	3.02567	1.30224	8.96934	1.11597	1.17196	1.26894	1.38025	1.06395	4.44939	1.49479	3.86823	1.12194	6.69102	29.3701
32903122	10.1808	0	1	86.36	1	27.551	4	1	1	61	88	0	81	36.24	1	46.5	8	12.5	0	77.7778	0.16886	2	3.01778	2.15727	0.329276	1.20461	2.90902	2.65497	0.946799	0.702737	1.45129	1.39186	12.2626	5.97158	1.82024	3.32283	3.16099	6.07988	3.38413	1.75353	2.44402	0.474921	2.83912	7.24707	6.62086	2.31499	3.60846	2.85364	67.1532
32904121	9.24384	1	3	55.88	0	15.829	2	0	0	78	96	0	80	13.9385	0	0	8.5	8.69565	4.34783	85.5072	0.0496254	1	1.16878	0.723075	0.390055	1.12229	1.496	0.585692	0.974265	0.314086	1.19513	0.79048	8.83901	2.03875	0.810613	1.37456	1.67362	6.10951	1.42926	1.21615	0.567106	0.661231	1.2671	6.03391	5.55079	1.8245	1.84069	2.00939	10.7539
32904122	12.0685	1	3	81.28	0	27.7662	4	1	1	78	123	0	77	27.6857	1	38.5	10	3.84615	3.84615	55.1282	0.0755064	1	1.23013	2.02194	0.669884	1.63489	2.65402	1.12365	0.747001	0.407106	2.23073	0.816954	11.9118	3.60202	2.06818	3.97714	2.07937	8.30263	1.43077	1.72694	2.31657	0.850545	1.90773	6.3024	6.29717	2.01498	1.37903	4.44598	11.3203
32911111	10.1425	0	4	60.96	0	18.6469	2	0	0	74	104	0	87	6.62069	0	27.5	9	8	8	64	0.175907	2	2.51284	2.06548	0.34101	5.68496	0.831016	1.05861	2.65355	0.436158	1.19369	0.988309	8.70979	3.17842	1.098	6.52295	2.20273	6.15907	1.53498	1.78671	4.21189	0.897978	1.09873	3.70511	3.10864	1.05952	2.28298	1.7134	15.6188
32912111	9.30959	0	2	53.34	0	16.64	2	0	0	79	106	0	85	25.5	1	7	9	4.54545	4.54545	53.0303	0.153704	2	3.93487	3.70351	1.17546	2.33347	2.31571	1.85205	0.997796	1.09041	2.88534	2.24967	27.8408	3.69278	2.17472	6.16795	2.95711	5.17972	2.17566	2.85952	5.45374	1.46935	4.11211	7.07837	8.34899	6.08787	3.02723	6.46726	92.7822
33004121	9.34795	1	3	55.88	0	16.225	2	0	0	73	97	0	101	14.58	0	7	10.5	21.7391	13.0435	53.6232	0.0639564	1	1.21789	0.827907	0.371529	1.19816	1.15882	0.443322	0.413253	0.224952	1.25808	0.691274	5.82498	1.51096	1.0468	1.92523	1.50074	5.15772	1.25709	1.12788	0.974357	0.341401	1.14925	1.96351	2.85161	0.85342	0.758899	1.09597	6.86961
33004122	9.18904	0	3	73.66	0	21.8211	4	1	1	73	106	0	93	38.04	1	28	12	8.69565	0	98.5507	0.124021	2	0.290504	0.136145	0.103224	0.175908	0.39464	0.151008	0.0747035	0.0638296	0.232284	0.161216	1.27564	0.493547	0.146646	0.497239	0.441474	1.2545	0.53345	0.411222	0.177949	0.0999809	0.400084	0.469513	1.26546	0.552555	0.255009	0.597108	2.85768
33010111	9.04384	0	4	58.42	0	14.26	2	0	0	46	82	0	97	22.56	0	4	12	27.2727	27.2727	100	0.482005	5	0.114354	0.28282	0.0320966	0.832388	0.095899	0.278335	2.99841	0.503585	0.120191	0.0794188	0.993661	0.0722812	0.152846	0.557225	0.0988254	1.59102	0.293618	0.065691	0.19264	0.568503	0.0440037	0.396278	0.545318	0.0896117	0.288104	0.382464	1.53579
33011111	9.36986	0	4	71.12	0	23.9355	4	1	1	59	94	0	94	18.4	0	0	8.5	0	0	97.2222	0.170438	2	1.36349	0.864614	0.267397	7.06264	1.06214	1.15592	3.2359	0.670175	1.06326	1.27112	4.07392	1.90944	0.740735	6.71739	2.73247	6.39129	1.81575	1.76337	3.02412	1.04152	0.51804	3.21335	3.48107	1.40324	3.53871	2.12733	13.6503
33110111	9.87123	0	4	60.96	0	16.3944	2	0	0	67	103	0	64	22.5333	0	3	11	29.1667	29.1667	100	0.17048	2	2.24157	2.38262	0.682621	8.42359	1.9904	2.2206	10.333	3.29648	1.52161	0.943671	10.376	2.5354	2.09015	6.23441	2.37855	13.1224	2.72682	1.94557	2.16682	4.72994	1.09498	7.17671	5.11583	1.326	4.84558	2.06811	17.9312
40104121	9.84384	1	5	93.98	1	29.8233	4	1	1	94	140	1	120	20.5333	0	43	10	22.2222	5.55556	88.8889	0.272531	3	1.96931	1.27512	0.685749	0.689177	2.43673	1.08349	0.338124	0.0878581	1.47384	0.464299	7.73076	2.14935	1.37989	2.32695	1.33389	7.29673	1.69724	1.04478	1.64612	0.209229	1.67831	3.58848	2.23636	1.44188	1.2355	1.69001	17.8216
40104122	10.8658	0	1	55.88	0	19.5266	2	0	0	68	104	0	110	22.6	0	19	9	17.6471	17.6471	94.1176	0.174833	2	1.18156	2.25561	0.176927	0.896688	0.73439	1.56222	0.162976	0.18425	0.62932	0.554146	6.79837	2.12237	0.37897	2.81277	0.74343	6.03432	0.587189	1.16233	0.520035	0.231813	0.747579	5.69322	2.83335	1.4387	0.399005	2.42113	12.9428
40105121	9.46849	0	3	55.88	0	18.56	2	0	0	77	113	0	88	26.8286	1	0	9	8.69565	8.69565	95.6522	0.0637956	1	4.71024	1.61415	1.18904	1.3659	2.4357	1.53066	1.73151	1.03401	2.17852	1.22989	2.94085	1.08723	0.329055	1.09588	1.14328	2.42707	1.00505	1.20359	0.572569	0.184415	1.56053	6.98256	4.42226	2.18398	2.63158	2.54877	9.10349
40105122	9.66027	0	3	78.74	1	25.0413	4	1	1	97	119	1	86	6.072	0	56	9.5	14.2857	9.52381	100	0.101301	2	2.38591	1.99667	0.572542	1.19206	1.60185	1.26734	0.428816	0.346763	1.49658	0.699658	8.62834	2.27771	1.82986	4.3966	2.49754	6.79314	1.74288	2.11084	2.80549	0.951165	1.628	3.49754	4.18975	1.68458	1.28233	2.32657	6.12181
40111111	8.80274	1	4	60.96	0	16.8032	2	0	0	96	145	1	74	13.4526	0	0	9	36.3636	27.2727	100	1.08952	11	1.57135	1.12088	0.356552	9.54606	1.12537	1.44804	3.78041	1.30157	0.861654	0.720345	5.00063	1.83048	1.32948	2.88607	1.38978	6.34854	1.5895	1.2299	1.24907	0.924644	0.523572	1.70545	2.38272	0.63166	1.94892	1.22308	6.68283
40204121	9.60548	1	5	88.9	1	27.1111	4	1	1	104	154	1	75	16.4	0	11.5	6	25	25	62.5	0.200078	3	2.14565	3.14906	0.425789	1.84353	1.515	2.56571	0.28633	0.265216	1.41326	1.56277	7.46281	2.63448	1.98973	5.27674	2.00425	14.3661	2.02545	1.88911	2.59341	0.936784	2.45553	7.40658	3.95872	2.86642	1.56959	5.86193	35.8714
40204122	9.51507	1	1	55.88	0	15.9763	2	0	0	70	96	0	78	41.4	1	16	12	4.16667	4.16667	100	0.210452	3	1.3042	1.84854	0.235778	0.94566	1.48835	1.19993	0.253544	0.0474246	1.01741	0.650818	3.97216	1.12149	0.675832	2.21897	1.31359	7.06239	1.27615	1.10007	1.14557	0.15453	1.42796	4.89508	2.88674	1.23983	1.02124	2.46651	17.9219
40205121	9.92877	0	3	55.88	0	18.3783	2	0	0	66	90	0	93	27.9818	1	14	11	0	0	61.1111	0.0995388	1	0.418283	0.240299	0.0087966	1.53044	0.124484	0.0540048	0.0262589	0.0042595	0.005292	0.0096848	0.872261	0.193319	0.08016	0.217432	0.407027	1.28099	0.138659	0.0737521	0.206549	0.0082214	0.177855	0.418744	1.08047	0.505807	0.167975	0.510709	3.04534
40205122	10.0137	1	3	106.68	1	35.796	4	1	1	106	131	1	112	31.8	1	38.5	10	19.2308	7.69231	85.8974	0.106908	2	2.6175	0.644375	0.277876	0.705789	1.45908	1.06904	0.306996	0.212834	1.40111	0.411491	9.22936	2.7718	0.96986	1.8236	3.2058	6.80165	1.56023	1.74845	1.78273	0.330441	1.422	6.57574	6.31529	1.79464	1.71088	2.56091	18.2234
40210111	8.73425	0	6	88.9	1	25.3331	4	1	1	65	86	0	98	29.2286	1	16	8	12.5	0	26.3889	0.190635	2	0.610264	2.56514	0.208754	5.91886	0.380435	1.8759	1.03114	5.03726	0.933598	2.63303	4.73234	1.49394	0.468054	5.89984	1.4012	11.1516	1.44446	1.19275	0.943672	0.848616	0.613956	6.41434	2.11691	1.30505	2.36407	3.05067	15.7451
40211111	9.09315	0	4	66.04	0	20.7101	3	0	1	55	101	0	68	21.48	0	15	11	29.1667	29.1667	76.3889	0.304504	4	0.259123	0.297777	0.0275942	5.42277	0.146495	0.110162	0.737216	0.358173	0.398372	0.14703	5.68906	0.182375	0.308355	0.590093	0.203662	8.55758	0.341388	0.159586	0.687177	0.0665191	0.151589	0.412128	2.7226	0.105139	0.444965	0.549735	38.4588
40304121	9.37534	0	5	63.5	0	17.8534	2	0	0	90	115	1	95	9.66	0	0	12	21.7391	4.34783	63.7681	0.176423	2	6.96883	5.77807	0.702794	1.88416	3.042	2.7479	1.09547	1.06936	3.28397	1.54149	11.5967	7.60093	2.88492	7.67738	6.07236	11.4144	5.92851	3.80962	3.88402	0.354569	3.82697	3.94959	13.5598	1.98815	4.20291	1.77917	56.4239
40304122	9.76986	1	1	58.42	0	14.6984	2	0	0	54	101	0	76	27.4	1	4	9	0	0	76.8116	0.194603	2	2.08391	4.09012	0.113123	0	0.846702	2.82632	0.140183	0.104562	1.2832	3.14171	13.1659	2.94592	2.75204	6.44243	3.43704	7.24901	1.71839	1.94354	4.06495	0.254369	4.23324	2.61253	5.50742	1.34989	1.772	1.42228	14.8755
40305121	9.83014	1	5	66.04	0	21.4823	4	1	1	72	133	1	86	12.72	0	15	8.25	21.7391	0	82.6087	0.0567413	1	2.20391	0.92492	0.208572	2.49028	1.25929	0.758452	0.12933	0.101347	0.807397	0.503581	6.88717	1.66332	1.17998	2.02241	1.9891	6.52496	1.47692	1.19111	1.07862	0.0274858	1.20923	2.08297	3.13837	1.31909	0.687843	1.65225	13.2825
40403121	9.45205	0	5	66.04	0	18.3105	2	0	0	65	98	0	88	4.98947	0	71.5	10	0	0	68.0556	0.0941852	1	4.04663	1.16438	1.23745	0.551556	3.77537	0.432617	0.746686	0.195475	2.46558	0.414783	12.6625	3.13901	3.9428	1.59533	2.7584	3.91139	2.21562	1.59484	5.68902	0.470334	3.25143	2.67973	6.60888	0.506864	2.36177	0.913572	22.7978
40403122	10.2219	1	1	68.58	0	24.5043	4	1	1	85	126	1	86	51.75	1	0	10.5	9.52381	0	77.7778	0.198198	2	8.51262	3.0213	1.27974	1.32883	2.51955	0.798466	1.18654	0.412397	1.91503	0.591819	12.6566	3.0363	3.2495	5.42598	3.77912	9.39956	2.11388	2.21625	7.82765	0.804181	5.36953	3.87463	8.57164	1.32662	2.98672	1.80871	24.0838
40404121	9.68219	0	5	86.36	1	27.1106	4	1	1	48	85	0	88	13.65	0	18.5	9	17.3913	17.3913	57.971	0.171416	2	0.970163	1.14452	0.525	0.342424	0.553637	2.88368	0.516558	0.0286199	1.50964	0.221839	3.72645	0.808233	2.05173	2.59266	1.14274	5.9633	2.0458	0.368903	2.18106	0.0918073	2.28655	0.615795	1.39806	0.951343	1.20988	1.55521	25.7669
40404122	9.25479	0	1	63.5	0	19.7531	3	0	1	68	102	0	84	29.2	1	4	11	8.69565	8.69565	85.5072	0.203396	3	6.17555	3.88567	1.30817	1.63488	1.53774	3.53034	1.22945	0.412327	2.21291	0.95242	9.51729	4.44892	3.99553	4.48653	3.34008	12.4802	2.09607	2.39106	3.51047	1.07615	4.34122	4.31642	7.99572	1.5599	1.66949	2.11182	24.4624
40503121	9.27671	0	5	60.96	0	18.2102	2	0	0	78	115	0	80	28.2	1	0	7	0	0	54.1667	0.14292	2	2.26744	0.88774	0.615779	1.79166	1.55343	0.56351	0.730684	0.298348	1.3535	0.478729	9.43732	3.37584	1.28697	1.67357	3.68905	3.11487	1.39576	1.96592	0.949833	0.626954	1.41784	5.30898	4.2507	1.18108	2.26038	1.11496	9.50521
40503122	9.61918	0	1	78.74	1	22.167	3	0	1	67	120	0	89	18.1714	0	55.5	6	8.33333	8.33333	100	0.123178	2	3.71714	2.43264	0.835932	1.43224	2.81787	1.67119	0.780524	0.536032	1.31771	1.95043	5.80455	3.47806	1.26305	3.83758	1.92801	8.29935	1.9316	1.72047	2.65188	1.06352	2.4806	5.0176	7.86236	2.02653	2.32943	2.78983	37.0866
40504121	10.9973	0	5	63.5	0	20	3	0	1	75	118	0	93	9.05455	0	0	8	4.34783	0	43.4783	0.0873693	1	0.849978	0.827484	0.0233542	0.23039	0.543166	0.512615	0.0419993	0	0.561609	0.987028	4.05949	1.76253	0.946207	5.3126	0.85564	3.1494	0.820396	1.3677	1.48347	0.148817	1.96211	4.5671	4.26827	0.521111	0.531618	1.88328	10.3174
40504122	9.47945	0	1	58.42	0	17.6367	2	0	0	53	73	0	80	41.28	1	34.5	11	8.33333	0	69.4444	0.181961	2	0.361586	0.130302	0.0199236	0.0327613	0.0470839	0.272414	0.0135151	0.0008616	0.0536237	1.03203	1.23076	0.705483	0.0093876	1.23928	0.183488	2.12325	0.0482127	0.435558	0.423468	0.0054192	1.45514	0.642854	1.47065	0.183019	0.113715	0.885685	2.4033
40510111	8.94795	0	6	66.04	0	20.4789	3	0	1	63	113	0	96	39.6	1	0	8.5	17.3913	13.0435	31.8841	0.19065	2	1.72832	1.82397	1.16489	7.23933	1.93044	3.56876	3.8268	1.59035	2.94799	2.35856	65.6674	2.47329	2.84023	2.90547	2.23819	23.5591	2.61655	1.85677	2.49492	1.90624	3.91687	5.8608	7.66588	4.93613	5.16224	23.3734	80.4337
40512111	8.80548	1	4	68.58	0	18.9349	3	0	1	60	95	0	97	24.3818	1	20	9	12.5	0	87.5	0.12539	2	0.692675	1.02588	0.0821987	2.77885	0.490932	0.873599	3.00097	0.316034	0.695885	0.926714	1.04646	0.431009	0.293473	1.81921	0.327108	1.70678	1.86696	0.379799	0.931992	0.30649	0.233852	0.93366	0.300875	1.02495	2.26935	1.13717	11.1285
40603121	9.16712	0	5	78.74	1	27.9835	4	1	1	105	132	1	85	22.2	0	15.5	10	8.33333	4.16667	33.3333	0.0872887	1	1.28544	1.10446	0.198999	0.454983	0.638068	0.758241	0.154122	0.181805	0.504767	1.07566	2.95083	0.781361	0.569737	2.40758	0.558628	3.45232	1.02111	0.376383	1.4784	0.337143	1.97843	1.43245	1.94382	0.863941	1.28595	1.21127	7.25041
40603122	14.337	0	1	88.9	0	27.1816	3	0	1	71	102	0	94	29.0571	1	41.5	9	0	0	83.9506	0.104554	2	0.805875	2.73997	0.17246	0.877972	0.758152	0.947566	0.0936014	0.193093	0.546231	1.07023	1.62314	0.59675	0.970828	3.99311	0.571687	12.1832	1.28334	0.446806	1.07227	0.704998	1.34231	3.05226	1.25309	1.43934	0.699046	2.20017	13.6144
40605121	9.93699	0	3	58.42	0	18.115	2	0	0	64	100	0	85	50.7	1	24	8	8.69565	8.69565	33.3333	0.0446705	1	1.30282	0.551239	0.340985	3.38193	1.27087	0.830414	0.282738	0.282842	1.07755	0.47207	5.34863	1.24409	0.548737	1.19049	1.21447	3.7795	1.36445	1.06961	0.71597	0.355602	1.13125	6.67214	1.7963	1.56307	1.14636	2.03234	11.921
40610111	8.95342	1	6	73.66	0	19.6167	3	0	1	70	119	0	96	17.1231	0	34.5	10.75	13.0435	4.34783	30.4348	0.28682	3	1.6337	0.175486	0.0817459	9.84816	0.325214	0.1851	0.273797	0.217096	0.26217	0.231139	6.01016	0.509504	0.101815	5.56978	0.397219	1.76761	0.188179	0.499009	0.0866328	0.17341	0.0716518	4.95039	0.975734	0.348437	0.765628	3.21318	13.341
40703121	9.51507	0	5	60.96	0	19.1248	4	1	1	63	100	0	97	28.92	1	64	7	5.88235	0	72.549	0.105551	2	1.88808	1.3145	0.279474	0.298669	0.593442	0.410493	0.115433	0.160932	0.880513	0.776908	8.72356	1.35058	0.867683	2.71931	1.03378	4.12488	0.972578	0.805937	1.12193	0.436682	1.58464	1.81806	2.32413	1.03503	0.769141	1.32073	9.18075
40703122	9.65479	0	1	60.96	0	18.2102	2	0	0	78	123	0	99	24.06	1	23	11	6.66667	0	100	0.294903	3	1.73534	2.32508	0.297458	0.535229	0.84076	0.84353	0.14737	0.163176	1.15633	3.11554	3.84383	1.3422	0.739198	3.62939	0.739097	4.25857	1.45089	0.81484	1.32453	1.92463	1.84548	2.99781	1.2504	1.03344	0.851687	1.24624	7.08707
40705121	9.30137	0	4	53.34	0	15.747	2	0	0	58	74	0	100	16.5429	0	0	9	30.4348	21.7391	78.2609	0.0702641	1	0.990102	0.373759	0.0559149	1.80047	0.309142	0.202869	0.0220285	0.0380366	0.480854	0.405675	2.339	0.706813	0.491808	0.928721	0.844769	3.49387	0.212228	0.0397483	0.437976	0.0071371	0.834375	1.06858	0.997435	0.552119	0.107758	0.418611	6.67628
40803121	9.53151	0	5	66.04	0	18.8776	3	0	1	79	117	0	109	20.1	0	62.5	8	0	0	31.9444	0.205656	3	0.810146	0.84524	0.0560226	0.409914	0.460447	0.358092	0.0471725	0.109985	0.242985	0.535312	2.09613	0.754536	0.171236	0.933415	0.378566	1.76561	0.669988	0.634555	0.263611	0.382724	0.53886	1.89501	1.68284	0.777397	0.328243	1.10884	12.0937
40803122	10.2411	0	1	76.2	0	23.1481	4	1	1	93	115	1	93	9.49412	0	48.5	9	8.33333	8.33333	62.5	0.168533	2	0.751984	0.218675	0.0841215	0.199903	0.383288	0.186412	0.0338498	0.0321227	0.173928	0.116059	1.27737	0.603769	0.251033	0.956736	0.663239	1.74716	0.568938	0.477235	0.485851	0.178222	0.283448	0.93411	1.43169	0.466232	0.376267	3.27749	14.9194
40804121	9.38904	1	5	93.98	1	33.1975	4	1	1	90	106	1	102	21.78	0	20.5	8	8.69565	8.69565	73.913	0.0934371	1	0.217767	0.30839	0.0330042	0.210194	0.254534	0.470811	0.0302032	0.0135824	0.299799	0.12412	1.88263	0.41636	0.411987	0.665652	0.625133	3.18405	0.454704	0.253049	0.585763	0.0304028	0.520429	0.536527	1.76727	0.56829	0.184474	0.852285	10.4774
40804122	10.1562	0	1	50.8	0	14.6484	2	0	0	65	114	0	98	11.8286	0	47	10	9.09091	9.09091	100	0.0974908	1	5.41638	1.55021	0.936434	2.51405	1.88156	3.42964	1.43208	1.05255	3.17766	0.845869	13.1165	8.11229	2.71471	3.46279	9.60927	15.3861	2.22821	8.72419	2.95521	0.594047	1.74079	7.42859	18.1604	2.49066	3.17402	6.7786	18.8081
40805122	9.43014	0	4	53.34	0	16.6437	2	0	0	56	95	0	109	33.6	1	15	8	12.5	12.5	93.0556	0.0768408	1	1.48387	1.44752	0.206508	3.7539	2.00493	1.77216	0.58238	0.287018	1.19376	1.11902	7.27252	2.24545	1.84268	1.84863	2.08658	6.96936	2.95705	1.11599	1.68585	1.09859	1.71257	5.13415	3.19933	3.42727	1.5888	4.93479	10.8384
40812111	9.58082	0	4	68.58	0	22.6659	4	1	1	81	101	0	106	27.48	1	66.5	9	12.5	4.16667	87.5	0.152171	2	1.30658	1.21484	0.203755	0.610167	0.972099	1.02232	0.542623	1.42683	1.178	1.03369	4.81271	1.07886	0.705429	1.42095	1.07663	3.53671	0.873707	0.44693	2.06577	0.344385	0.318056	1.20089	2.11087	1.28665	0.4822	1.17982	7.49971
40904121	9.26301	1	5	53.34	0	16.8259	2	0	0	84	99	0	102	29.3	1	50	9	10.5263	0	77.193	1.25506	11	1.26516	1.54637	0.613604	1.00574	0.919754	0.839139	0.301319	0.292045	1.01379	0.578044	2.43846	1.20235	0.798148	1.55787	1.06808	4.22918	0.749245	0.472444	1.01111	0.380179	1.26861	1.10786	1.05145	1.2329	1.06236	1.36434	6.56745
40904122	10.5534	0	1	78.74	1	23.7812	4	1	1	66	124	0	100	32.2	1	30	11	0	0	100	0.0864651	1	1.06758	1.54531	0.208295	1.15675	1.14556	1.32275	0.265617	0.204065	0.558416	1.37622	1.54337	1.39484	0.528444	1.2172	1.01695	3.88665	1.20357	1.01288	0.616661	0.626993	1.07072	1.49617	1.52219	1.26493	1.25857	1.55059	16.2859
40905121	10.5397	1	4	81.28	1	26.3374	4	1	1	72	134	1	92	71.4	1	47	10	12.5	12.5	22.2222	0.0621947	1	2.66112	0.81416	0.422914	4.24115	1.66539	1.22269	0.375774	0.334164	1.41137	0.49898	10.7762	3.36652	1.696	2.00928	3.42873	8.76715	2.58672	2.06848	1.60096	1.01421	1.66364	8.94704	6.76481	3.3198	1.6457	5.90975	15.3711
40905122	10.3945	0	4	60.96	0	17.1045	2	0	0	78	100	0	99	22.35	0	24.5	7.5	3.84615	3.84615	47.4359	0.0513251	1	2.05999	1.78343	0.609915	5.45216	2.15843	1.38932	0.866679	0.583285	1.89954	1.02676	10.5547	2.36747	1.95517	3.62531	2.6466	6.81978	2.03747	1.85581	1.95476	1.0363	1.9376	8.53742	3.21825	1.74014	1.71455	2.32759	12.5106
40910111	9.26027	1	6	60.96	0	17.6367	2	0	0	77	100	0	87	55.56	1	32	10	16.6667	16.6667	30.5556	0.223267	3	0.15329	0.349493	0.0410522	0.542141	0.0510669	0.121152	0.0526284	0.181266	0.0683294	0.15367	0.452816	0.162258	0.0898837	0.345723	0.153342	1.64325	0.163756	0.136545	0.0754579	0.0482347	0.0549889	0.175883	0.578596	0.0794581	0.250872	0.290567	3.64105
41004121	9.21918	1	5	60.96	0	20.7029	4	1	1	79	112	0	85	22.8	0	41	12	29.1667	0	66.6667	0.0834045	1	2.62772	1.38764	1.0512	4.02551	2.05875	3.12583	1.49889	1.10409	2.49283	2.1775	12.5133	3.50852	1.6604	2.9323	4.13564	5.099	3.69635	2.84784	1.95807	1.26444	2.4232	14.5641	10.2684	4.55916	6.98918	6.73548	32.1308
41004122	9.65753	0	1	50.8	0	14.348	2	0	0	61	90	0	100	17.7	0	12.5	10	26.087	0	79.7101	0.0757269	1	3.28279	3.20179	1.55044	2.75121	2.17379	2.96384	1.52843	0.79515	1.88611	1.58356	14.1341	3.45054	2.20342	3.60557	3.13095	6.59601	2.22327	2.20578	2.10982	1.01854	1.80699	10.6093	6.43694	3.65629	2.55249	6.26719	10.1272
41005121	9.50685	0	4	86.36	1	30.7306	4	1	1	76	136	1	84	32.4	1	35.5	9	0	0	58.3333	0.693062	7	0.891059	1.84528	0.232823	1.37884	0.268898	0.412862	0.0927043	0.0792471	0.19973	0.809566	5.57873	1.2403	1.77601	2.15858	1.77815	7.55688	1.22515	1.07877	1.03988	0.564746	1.21188	1.15823	1.4441	0.500725	0.430227	2.63286	8.03189
41010111	9.47945	0	6	55.88	0	14.7929	2	0	0	71	101	0	120	19.9333	0	0	10	8.33333	8.33333	88.8889	0.313322	4	1.82693	0.870973	0.924111	1.60205	0.462968	0.885969	1.32744	1.17163	0.910915	1.23008	4.42679	1.36852	0.391707	1.27432	1.59456	3.26673	1.17924	1.34365	0.538504	0.239052	0.3338	1.57643	2.81347	0.307856	2.59949	1.13148	4.35799
41103121	9.38356	0	5	58.42	0	16.6437	2	0	0	78	100	0	112	36.7714	1	0	9	4.16667	4.16667	22.2222	0.0872329	1	1.17567	0.674545	0.358544	0.441225	0.580664	0.411976	0.15153	0.159615	1.17295	0.618054	7.12756	0.852846	0.421214	0.939811	0.944479	1.2104	0.898422	0.492833	0.565403	0.267741	0.89543	2.25654	2.24254	0.706972	0.47446	1.26933	2.0374
41103122	9.32603	0	1	60.96	0	16.6437	2	0	0	53	89	0	84	18.4667	0	49	10	20.8333	4.16667	80.5556	0.0901963	1	1.5445	1.3731	0.318635	0.809689	1.47177	0.399413	0.181159	0.10488	0.609652	0.264737	3.27766	1.7047	0.640679	1.99367	1.25395	5.38086	1.15799	1.38482	1.00357	0.169319	1.51947	1.63357	1.94598	1.10205	0.690624	1.24962	13.479
41104121	9.61644	1	5	96.52	1	37.195	4	1	1	95	143	1	82	21.375	0	16.5	11	8.33333	8.33333	52.7778	1.49811	11	0.268159	0.391306	0.246883	0.385399	0.661956	0.578555	0.0971408	0.0011547	0.465787	0.793396	2.19391	0.366583	0.219219	0.479002	0.221439	1.71436	0.771413	0	0.262327	0.152387	1.22411	0.612298	1.03139	1.21517	0.772634	1.24332	7.68284
41104122	9.12055	0	1	88.9	1	20.6612	3	0	1	97	123	1	90	24.675	1	18	8	21.7391	21.7391	57.971	0.149269	2	3.82556	2.42987	1.12871	1.77078	1.63922	1.72188	1.02502	0.66679	2.50764	1.31711	8.57986	3.82584	1.84203	3.52311	2.4909	13.9757	1.83354	1.89716	2.53839	1.14315	3.12708	4.71013	6.02373	2.97334	1.81772	3.37194	10.8278
41104123	9.98082	0	5	66.04	0	23.1934	4	1	1	104	125	1	72	19.7538	0	41	10	4.34783	0	42.029	0.0889436	1	4.89385	3.30669	0.535253	2.24182	2.25305	1.53692	1.31028	0.357002	1.72807	0.785156	9.50782	1.29358	1.8764	2.29799	1.49077	1.58475	1.28994	0.344361	1.43873	0.141951	1.91412	1.4192	2.54388	0.863584	1.06899	1.11879	4.41712
41110111	8.85479	0	6	58.42	0	14.0381	2	0	0	78	97	0	96	10.6667	0	19	8.75	17.3913	17.3913	50.7246	0.356711	4	1.02595	1.06176	0.856059	1.92473	0.686822	1.31002	1.00942	1.68144	0.943176	1.2784	4.57889	0.982981	0.897539	5.30188	0.768111	6.91318	1.4903	0.689223	1.81624	0.734331	1.0231	1.07375	1.32565	0.935531	2.02647	1.33151	8.11262
41112111	9.4411	0	2	58.42	0	19.484	3	0	1	77	120	0	107	16.9091	0	0	8.5	16.6667	16.6667	100	0.162592	2	3.41108	2.18471	0.493658	1.91877	1.39132	2.31524	0.803909	2.49983	2.1972	1.24401	9.82213	3.66612	1.49016	3.48992	2.93563	12.6796	1.66747	2.08638	2.4287	0.474895	1.05028	5.49948	8.79924	2.21977	1.1807	2.41675	21.4068
41203121	9.39178	0	5	58.42	0	15.5928	2	0	0	96	118	1	120	13.9765	0	52.5	9	0	0	52.1739	0.188471	2	0.97868	0.092656	0	0.0232133	1.14725	1.16647	0	0		0	1.29575		0.0141929	0.729209	1.00781	4.55469	0.102417		0.417996	0	0.926564	1.00486	1.78796	0	0	1.01097	10.6306
41203122	9.96164	0	1	66.04	0	20.1416	3	0	1	106	135	1	68	19.0909	0	72.5	8	0	0	97.1014	0.135919	2	1.0719	0.601251	0.167887	0.384238	0.889905	0.359971	0.205018	0.0899118	0.471174	0.318089	2.61554	0.0336664	0.260333	0.665177	0.786056	2.53126	1.11525	0.294744	0.406913	0.0887045	0.995496	1.15589	1.14169	1.09579	0.883995	0.676202	5.17357
41204121	9.86849	0	5	91.44	1	32.8567	4	1	1	82	136	1	85	17.5636	0	1.5	9.5	0	0	63.8889	0.100129	2	2.03094	4.61019	1.00186	2.7775	2.71804	2.22742	1.64487	1.02066	3.9415	1.5186	54.1965	4.0172	5.16168	5.93271	5.8049	12.7015	4.37511	2.57909	4.42327	1.00844	4.23782	8.46411	22.2392	5.32909	4.41351	7.01691	69.5784
41204122	11.0301	0	1	60.96	0	16.4196	2	0	0	76	111	0	83	20.5333	0	17	8	18.1818	18.1818	100	0.0620198	1	0.483643	0.979667	0.235431	10.8634	2.98488	0.493898	0.48235	0.119722	0.51167	0.402811	2.85124	0.944588	2.60975	1.44337	1.61407	9.15342	2.40459	0.438935	2.12719	0.77039	3.46529	4.96817	8.45243	2.08585	2.79741	3.42453	37.8767
41210111	8.85479	1	6	60.96	0	17.98	3	0	1	76	110	0	87	35.175	1	0	5	35	35	100	0.188563	2	0.406419	0.203358	0.302304	1.59815	0.539747	0.687131	0.859592	0.884267	0.320753	0.71117	9.72221	0.514605	0.0632665	0.757604	0.209445	2.22077	0.905751	0.115082	0.108098	0.284971	0.0963376	2.33938	0.652394	0.524411	1.19326	1.71945	15.5762
41212111	9.26849	0	2	68.58	0	18.3824	2	0	0	61	88	0	110	30.3	1	34	10	4.34783	4.34783	82.6087	0.157996	2	1.626	1.21662	0.101456	0.788349	0.389418	0.773762	0.138586	0.254691	0.505746	0.626021	5.81959	0.902466	0.372052	2.21975	0.79229	7.86037	1.09131	0.907602	1.11665	0.220638	0.246225	2.62328	3.56113	2.93056	0.721184	3.0822	10.3531
41302121	9.87945	0	2	81.28	1	28.8805	4	1	1	95	136	1	111	28.6	1	33.5	6.5	0	0	97.2222	0.150523	2	1.62141	1.78395	0.21149	2.46499	0.632995	1.90837	0.317482	0.507936	0.666542	1.13246	9.0149	6.96271	0.48275	4.94225	3.72328	8.4748	1.11004	3.88993	1.08603	0.615992	0.580869	12.0994	7.76739	3.74306	1.32386	5.61951	16.6599
41303121	10.5068	0	5	53.34	0	18.5493	2	0	0	60	107	0	96	22.8	0	21.5	8	8.69565	4.34783	59.4203	0.20606	3	3.44414	1.92355	0.449123	1.79414	2.04892	1.25214	0.660785	0.440226	1.54116	0.806721	17.5055	3.11173	1.46281	3.57199	2.81677	10.6115	2.77312	1.75886	1.68779	0.333979	2.0866	7.67763	5.41596	1.57993	1.89876	2.99112	29.3864
41303122	9.39726	1	1	60.96	0	18.3824	3	0	1	73	91	0	98	41.28	1	48	7	17.3913	8.69565	79.7101	2.07954	11	0.239449	0.152708	0.0307983	0.0183084	0.0718352	0.0112683	0	6.05e-05	0.0510308	0.364974	1.62735	0.0876031	0.0877735	0.722435	0.0293039	0.26104	0.223349	0.0123633	0.0769153	0.0042468	0.361004	0.0115236	0.552824	0.116739	0.0562244	0.155868	4.30858
41305121	9.3863	1	3	60.96	0	18.3824	3	0	1	56	98	0	96	15.4737	0	43	8.5	8.33333	8.33333	52.7778	0.0620602	1	0.826797	0.524281	0.215802	0.999134	0.142622	0.306905	0.101905	0.0241779	0.130549	0.309661	3.12492	0.341038	0.226707	1.45974	0.859804	1.83537	0.776316	0.0191017	0.295791	0.309746	0.472344	2.01835	0.5787	0.522924	0.256391	0.322398	0.863862
41305122	9.51507	0	4	66.04	0	18.107	2	0	0	89	128	1	98	10.6737	0	5	9	0	0	92.7536	0	1	2.57214	1.25319	0.389386	2.79666	1.39389	0.965375	0.331615	0.297123	1.44225	0.756725	6.43624	1.52092	1.20487	1.98301	2.08873	3.9257	1.34839	1.43739	1.22897	0.461318	1.29745	3.83335	3.40397	1.27223	1.27997	1.23322	9.79116
41310111	8.71781	1	6	68.58	0	20.6612	4	1	1	63	102	0	81	16.5	0	0	12.25	4.34783	4.34783	59.4203	0.213158	3	0.324039	0.344085	0.0951991	1.71445	0.0922761	0.363206	0.212953	0.382072	0.39218	0.27574	4.76419	0.401573	0.247888	0.642155	0.566515	1.57712	0.32851	0.290131	0.337957	0.085906	0.200293	1.19981	2.16131	0.0916981	0.589417	0.313044	3.46818
41311111	9.69315	0	4	60.96	0	15.9763	2	0	0	74	100	0	91	28.725	1	24.5	6	20.8333	20.8333	65.2778	0.133411	2	1.10215	1.10208	0.0745166	2.50355	0.293791	0.234388	1.85999	1.43816	1.34345	0.494859	5.02296	1.06258	0.947085	1.54303	1.04547	2.09784	0.98981	1.01266	2.5666	0.0671277	0.775831	1.1496	1.81986	0.226521	1.04728	1.12873	3.45424
41312111	9.2	0	2	60.96	0	25.0613	4	1	1	76	125	0	105	10.8316	0	0	9.25	15	10	60	0.319081	4	1.30641	2.36421	0.0599442	0.442432	0.251765	0.738629	0.0318073	0.33779	0.313621	0.434018	1.51646	0.430364	0.349716	3.85167	0.501709	8.48702	0.301068	0.206464	0.943156	0.458302	0.209749	1.52116	0.554125	2.42367	0.154642	1.42997	7.67267
41402121	8.94521	0	2	55.88	0	16.6437	2	0	0	62	93	0	97	22.44	0	0	9.5	13.0435	13.0435	66.6667	0.196301	2	2.30251	7.41436	0.395726	2.62396	1.31791	3.00956	0.291419	0.606364	0.621788	1.73162	6.74394	4.13454	1.03193	6.28209	2.00128	29.144	3.46459	1.95218	6.71236	1.20868	2.74482	6.99696	6.4435	3.59612	0.637841	5.31426	37.3959
41403121	10.5753	1	5	63.5	0	18.115	2	0	0	57	99	0	91	70	1	32.5	8.5	8.33333	8.33333	47.2222	2.05013	11	1.37831	2.16661	0.117591	0.923287	2.1952	0.784224	0.18736	0.246691	0.578525	1.00191	2.26988	1.05155	0.279729	2.41777	0.723743	4.23075	1.51992	1.04211	0.549976	0.129396	1.31968	2.96637	1.64043	1.47747	1.09879	2.84414	15.99
41403122	11.6301	1	1	93.98	1	34.245	4	1	1	89	111	1	78	34.7	1	38	8.75	0	0	74.2424	0.0940242	1	1.54522	1.53342	0.334707	1.0121	1.16534	0.50587	0.0801688	0.0990249	0.732941	0.536645	7.94778	0.91141	0.543665	1.99065	1.02121	4.79217	1.10827	0.317603	0.600956	0.008118	1.35936	2.31429	1.5674	0.635136	0.725311	1.14404	6.28765
41405121	10.3288	1	3	55.88	0	16.5988	2	0	0	55	81	0	120	34.8	1	30.5	9	25	4.16667	59.7222	0	1	1.3013	1.0462	0.459319	2.61728	1.39445	1.11473	0.397442	0.52892	1.20998	1.03892	4.32763	1.61561	1.58034	3.79141	1.66058	4.34571	1.78784	1.14605	1.63123	0.44248	1.36744	2.18876	2.37925	1.52525	1.3733	1.46459	16.5053
41405122	9.72603	0	1	53.34	0	14.5978	2	0	0	71	108	0	106	30.3	1	39	6	4.16667	4.16667	98.6111	0.0354082	1	3.20048	1.29699	0.696641	4.70931	2.55588	2.20714	1.28302	0.663719	1.68359	0.51402	7.71407	2.46045	0.969995	2.7261	2.66061	5.44391	2.26233	2.02014	1.49402	1.47353	1.12264	3.78286	5.48763	2.79643	2.31412	3.68393	14.1256
41411111	9.37808	0	4	58.42	0	16.0698	2	0	0	65	88	0	106	40.9333	1	15.5	9.75	4.54545	4.54545	95.4545	0.430924	5	2.14494	1.50862	0.240745	3.96743	0.817494	0.633983	1.85722	0.980099	1.45036	0.682267	5.71371	1.72344	1.61341	3.20409	1.62315	7.23894	1.56387	1.65198	3.32938	0.654573	1.20632	1.67758	4.63642	0.532346	1.76318	1.06539	13.2347
41412111	9.03562	1	2	58.42	0	14.7929	2	0	0	63	95	0	87	11.0211	0	70.5	9	21.7391	4.34783	100	0.160501	2	1.87828	1.18484	0.237322	1.27561	0.96162	0.953364	0.24093	0.199452	1.20285	0.465593	7.87462	1.04532	1.18119	4.40143	1.2315	5.12528	1.67423	0.98522	2.92799	0.167581	0.501253	4.87112	2.8166	1.50729	1.14788	0.695851	19.6508
41412112	8.76164	1	2	53.34	0	15.6241	2	0	0	68	94	0	73	12.6	0	116	10	27.2727	27.2727	87.8788	0.163963	2	1.1439	1.29419	0.105324	0.857755	0.287872	0.737211	0.0783808	0.233859	0.595688	0.803095	3.9626	0.868411	0.265004	2.27868	0.671392	3.1269	1.11884	0.438213	0.764008	0.222862	0.258462	2.83922	1.09328	1.04685	0.317282	1.3299	15.6476
41502121	9.35616	1	2	63.5	0	29.2601	4	1	1	77	131	1	120	21.9	0	24	10	18.1818	18.1818	100	0.152826	2	1.62737	1.30883	1.00188	0.784843	0.600323	0.442721	0.073525	0.284831	0.461252	0.699552	2.94197	1.06403	0.36061	1.31152	1.19493	3.75814	0.780881	0.818984	0.806055	1.04937	1.03311	1.1722	1.39521	1.08318	0.78891	1.19014	14.8717
41502122	8.99726	1	2	66.04	0	15.9505	2	0	0	60	94	0	86	28.5429	1	4	8.5	22.7273	18.1818	100	0.108318	2	4.87654	2.06596	0.904565	1.63646	1.41421	0.96382	0.893379	0.627492	2.06643	0.780219	9.46014	3.58273	1.78629	3.0395	3.85254	6.77011	1.42979	2.36371	2.58646	0.838176	2.53534	8.28673	7.11759	0.978661	1.60654	1.22568	13.3894
41503121	9.8411	1	5	73.66	0	22.6659	4	1	1	88	111	1	93	26.9333	1	38	9	12.5	0	59.7222	0.0818946	1	0.744902	0.940573	0.21825	0.573441	0.671732	0.471884	0.0685867	0.252569	0.575009	0.61916	4.04214	0.809625	0.269886	1.28371	0.586652	2.06101	1.03646	0.642171	0.440494	0.209987	0.99814	2.82061	1.30077	0.715089	0.479717	1.17555	12.4317
41503122	9.46027	0	1	78.74	1	26.7804	4	1	1	87	113	1	98	29	1	0.5	7	4.16667	4.16667	81.9444	0.0770304	1	1.76327	1.03161	0.225634	0.467861	0.849386	0.336628	0.131345	0.105203	0.629985	0.373957	1.7458	1.25868	1.14765	2.09661	1.06609	5.75395	0.832131	0.817132	1.02797	0.175528	1.07409	0.537584	1.31558	0.50524	0.485878	1.33074	14.6715
41504121	9.86027	1	5	66.04	0	23.7889	4	1	1	76	86	0	80	14.8714	0	33	6.5	13.6364	13.6364	84.8485	0.154083	2	2.34444	3.13862	0.355803	4.67283	1.60858	0.880479	0.357161	0.229656	1.50889	0.817365	9.87325	2.15814	2.05263	2.12998	1.75649	6.56634	1.91572	1.33027	1.94886	0.264642	2.53433	2.33268	4.58606	1.41186	1.00369	1.70843	15.4498
41504122	10	1	1	66.04	0	22.7731	4	1	1	87	123	1	109	24.45	1	30	9	20.8333	8.33333	76.3889	0.0633494	1	1.4014	1.55761	0.40483	4.98292	1.87622	0.363901	0.518766	0.222164	2.01889	0.202088	12.0579	2.03727	1.49495	1.28273	2.78891	3.08817	1.7041	1.53864	1.88088	0.143961	2.43643	3.26743	8.67653	1.20804	1.36601	1.05926	12.0831
41505121	9.67397	1	5	55.88	0	18.3655	3	0	1	71	109	0	85	131.7	1	0	6	15	10	53.3333	0.257627	3	1.05762	0.238903	0.0228819	1.79046	0.0481914	0.0110766	0	0	1.00974	1.02219	1.23579	0.385182	0.299628	1.21183	0.975297	0.878217	0	3.55e-05	0.30618	0	0	0	1.29211	0.0173894	0	0	2.01101
41511111	9.94247	0	4			14.8076	2	0	0	87	120	1	115	4.29091	0	63	10	8.33333	4.16667	84.7222	0.432373	5	1.5748	0.365188	1.00487	5.0856	0.662403	0.6453	2.16487	1.48618	1.287	0.606855	1.97433	0.855857	0.298113	1.74728	0.316529	1.20352	1.00673	0.273684	0.724057	0.0952427	0.157529	1.0465	1.44425	0.123099	1.1131	0.210497	4.11446
41512111	9.25479	1	2	88.9	1	22.167	4	1	1	63	99	0	90	13.8706	0	44	10	9.09091	9.09091	93.9394	0.187616	2	2.13046	0.910116	0.0943337	0.561487	0.268603	0.495164	0.0973343	0.169909	0.42214	0.416279	3.1133	1.46652	0.255497	0.718718	0.973292	3.29992	0.718634	1.25026	0.725473	0.105692	0.217375	1.93628	4.87414	1.51011	0.514018	1.15148	6.4365
41602121	9.43014	0	2	63.5	0	17.8534	2	0	0	81	106	0	93	13.7333	0	78.5	9	9.52381	9.52381	95.2381	0.115713	2	2.20187	1.46013	0.504624	1.24383	1.3428	1.20078	0.632885	0.581427	1.39775	0.757832	9.74267	3.01575	1.86658	3.17757	3.39015	4.4471	1.75773	1.86302	1.53962	0.783335	1.16105	5.42198	4.73525	1.32842	1.46333	3.25151	13.7042
41604121	10.1096	1	5	53.34	0	16.5988	2	0	0	84	114	0	110	52.5	1	0	11	25	25	70.8333	0.159512	2	2.89414	3.17568	0.766155	8.72261	2.72741	1.4156	0.528026	0.374624	2.11568	1.11308	21.7201	4.16083	3.10111	4.84325	3.5282	17.0193	3.02892	2.27175	3.4552	0.544874	3.66302	6.96777	5.17679	1.5408	1.25242	2.35859	26.5779
41604122	9.28219	0	1	81.28	1	21.0856	3	0	1	54	102	0	76	47.85	1	24	7	0	0	66.6667	0.167012	2	0.576625	0.295045	0.320684	0.939225	0.675561	0.313226	0.202187	0.218665	0.507994	0.578149	0.310847	0.590396	0.12463	0.318398	0.632186	0.366382	1.12521	1.05464	0.60624	0.174769	1.11174	1.71233	2.05519	1.18557	0.89331	1.71858	1.81729
41610111	9.2	1	6	78.74	1	23.1782	4	1	1	88	118	1	97	20.4	0	94	10	4.16667	0	63.8889	0.128179	2	0.213874	0.231659	0.136277	0.287701	0.304831	0.29441	0.710728	0.666173	0.402982	0.569298	3.41131	0.237176	0.0965231	0.873166	0.134266	0.447205	0.394375	0.124305	0.0801843	0.105445	0.0795912	0.620817	0.679705	0.336655	1.34458	0.549355	5.68916
41611111	9.36986	1	4	53.34	0	16.3923	2	0	0	61	98	0	100	25.86	1	0	9	36.3636	27.2727	100	0.172698	2	1.67156	2.85137	1.07148	6.45718	1.72211	1.76867	8.03839	3.69242	2.76425	1.32759	9.81401	1.46971	1.8723	3.6501	1.5343	11.2164	1.90655	0.941151	3.55373	0.250223	0.78225	2.78022	2.78969	0.549941	2.16503	1.43139	10.642
41704121	9.74795	1	5	50.8	0	15.5	2	0	0	72	97	0	94	55.05	1	8	10	12.5	0	45.8333	0.13501	2	0.367737	0.519389	0.198707	2.0864	1.08326	0.132654	0.0168878	0.0646852	0.42173	0.399499	1.59331	0.326057	0.289615	0.659469	0.545378	2.47434	0.384187	0.114667	0.582262	0.0847222	0.8413	0.24733	1.13706	0.567911	0.241342	1.03222	8.25732
41704122	10.3233	0	1	55.88	0	15.5937	2	0	0	70	92	0	109	24.4667	1	29.5	8	8.69565	8.69565	100	1.05739	11	0.228481	0.248009	0.0416543	0.601767	0.11127	0.0488678	0	0.0040229	0.109619	0.0962596	1.33857	0.150924	0.312863	0.617169	0.2945	1.81529	0.359959	0.0031458	0.334975	0.0179376	0.442547	0.139411	0.238408	0.118024	0.0154475	0.606273	4.92968
41710111	9.25479	1	6	68.58	0	17.8417	2	0	0	72	94	0	101	24.06	1	0	10	17.3913	17.3913	60.8696	0.129682	2	1.64053	2.06307	0.73444	1.32129	1.66001	1.39907	2.07347	2.30608	1.51277	1.30552	3.22992	1.45238	1.12988	2.89325	1.22987	4.55003	1.29152	1.15186	1.31438	1.11807	1.26452	2.05699	2.38578	1.09265	2.51998	1.33285	8.19017
41711111	9.98356	1	4	55.88	0	16.3161	2	0	0	67	91	0	108	19.7333	0	36.5	8	16.6667	8.33333	97.2222	0.22891	3	0.825075	1.02073	0.130103	1.95844	0.625028	0.423631	1.60969	1.08354	1.05808	0.687326	3.05963	0.59782	0.475297	1.77892	0.447028	3.44815	0.707083	0.303556	1.89034	0.211911	0.408291	0.996347	1.40874	0.277006	1.09828	0.824263	4.11821
41804121	10.3342	1	5	55.88	0	19.22	3	0	1	61	91	0	120	29.8615	1	0	10	17.3913	4.34783	50.7246	0.125331	2	0.435363	0.555216	0.0809191	3.54982	0.223533	0.513593	0.0022408	0.0120978	0.100822	0.227244	1.07211	0.286077	0.169622	0.143598	0.273763	0.62906	0.2927	0.0648273	0.401755	8.07e-05	0.651201	0.11918	0.885564	0.383563	0.316576	2.40878	5.16579
41804122	10.0219	0	1	55.88	0	15.3739	2	0	0	68	87	0	120	19.5333	0	19.5	8	26.087	17.3913	100	0.0983592	1	1.09386	1.72274	0.312327	3.05419	1.03078	1.10484	0.12698	0.150599	1.06981	1.03016	3.20017	1.05336	1.15876	1.4905	1.0597	3.63448	1.14613	0.563863	1.21836	0.164362	1.21659	1.48279	1.34532	1.09342	1.02457	2.97252	3.98758
41810111	9.31233	0	6	60.96	0	14.8148	2	0	0	48	109	0	81	23.7	1	46	10.5	25	8.33333	76.3889	0.202116	3	0.751512	0.526616	0.715655	1.01621	0.563679	0.359716		1.38493	0.309305	1.22164	1.53891	0.863387	0.136386	1.47906	0.313482	1.42661	0.131881	0.160049	0.0300722	0.0058402	0.0523825	0.444967	0.741894	0.134252	0.65024	1.02617	4.83192
41812111	9.71507	1	2	60.96	0	18.8776	3	0	1	95	115	1	84	10.7455	0	54.5	7.25	36.3636	27.2727	92.4242	0.177968	2	2.13486	1.93924	0.399822	1.29039	1.11559	1.51247	0.279266	0.286336	1.39317	1.1825	6.02391	2.09844	1.36241	4.12425	2.42576	9.91717	1.70907	1.77365	3.6031	0.547748	1.09486	5.33541	6.11537	2.24247	1.0218	6.59899	15.7543
41902121	9.09863	0	2	60.96	0	13.4203	2	0	0	60	90	0	87	18.8182	0	26	9	28.5714	28.5714	87.3016	0.164387	2	2.49126	4.58715	0.290685	1.19205	1.37476	0.937023	0.157603	0.620287	0.774563	1.04419	4.40975	2.08922	1.18774	4.59684	1.54126	10.5817	1.29131	1.85144	2.25083	1.1077	1.68541	2.72734	1.75907	1.447	0.953515	1.52914	16.6139
41902122	9.39452	0	2	86.36	1	30.6826	4	1	1	104	136	1	120	32.0571	1	0	9	25	25	84.7222	0.12449	2	3.36306	2.9036	0.168944	0.864991	1.63213	0.941995	0.17206	0.874198	0.780742	1.61458	6.78911	4.49131	1.568	8.43446	3.88541	10.0585	1.19776	3.33099	4.21707	0.743142	3.0513	4.5575	4.2135	1.43713	0.93759	1.34043	7.86414
41903122	9.43836	0	1	78.74	1	26.1069	4	1	1	99	139	1	120	23.475	1	44	10	0	0	83.3333	2.21728	11	2.30254	1.45292	0.806916	0.565685	1.14272	0.913449	0.196224	0.333361	1.5251	2.156	7.65225	1.62187	0.793491	1.65522	1.21072	3.59718	1.3086	0.856854	1.24722	1.02368	2.17669	1.50366	2.71179	1.47009	1.088	1.57024	9.76422
41904121	9.20548	1	5	50.8	0	16.4795	2	0	0	64	92	0	72	2.28333	0	0	8.5	0	0	18.0556	0.375689	4	1.73644	1.54735	0.718159	3.52171	1.5415	1.87296	0.270432	0.322638	1.23424	1.23279	5.85795	1.68781	1.63625	2.98606	2.31367	6.9632	4.21559	1.56349	2.37188	0.37523	2.39848	2.2058	6.65289	3.68343	1.94235	7.15333	13.0305
41904122	10.0521	0	1	66.04	0	19.4637	3	0	1	64	106	0	82	20.52	0	22.5	8	0	0	51.3889	0.0892724	1	3.63629	2.15456	0.825284	2.83238	1.87082	1.39821	0.93295	0.489123	1.54351	1.03742	25.6153	6.80892	1.9226	4.42837	9.01787	5.87402	2.65602	3.92215	2.63731	0.500203	2.23962	8.13941	12.381	2.53117	2.23025	3.78525	6.79441
41910111	9.43014	0	6	101.6	1	32.4622	4	1	1	75	105	0	95	36.8	1	38.5	8	4.16667	4.16667	48.6111	0.184806	2	0.697525	0.721869	0.150698	3.07259	0.219638	1.23321	1.16255	0.993556	1.14499	0.394718	3.31353	0.802007	0.503849	1.35539	1.06175	1.45791	1.07064	0.60151	0.678719	0.801496	0.354768	2.93386	2.13391	0.303287	1.34756	1.33139	3.28357
41912111	9.58904	1	2	68.58	0	19.5263	3	0	1	75	110	0	84	31.8	1	49.5	8.75	0	0	75.9259	0.159053	2	1.10357	1.79336	0.0908405	1.0715	0.871011	0.924737	0.0563366	0.107084	0.367346	0.546624	3.1207	1.016	0.679407	3.32819	1.31479	8.3784	0.528435	0.647156	1.6751	0.285087	1.13939	1.98206	2.92298	1.09262	0.784585	1.93521	19.52
41912112	8.9726	1	2	68.58	0	18.0642	3	0	1	70	112	0	80	27.3429	1	0	9	16.6667	8.33333	79.1667	0.150317	2	1.86291	2.12279	0.336351	1.51511	1.21021	2.09216	0.542228	0.478127	1.81735	1.62916	6.38448	3.18722	0.994516	2.91566	2.58723	8.77861	1.35352	3.03033	3.21323	0.461174	1.27013	5.50485	8.3882	2.94965	1.69646	4.23372	15.9822
42002121	9.98904	1	2	58.42	0	16	2	0	0	66	88	0	102	52.2	1	0	9	11.7647	11.7647	60.7843	0.105628	2	4.99806	2.86655	0.561194	1.05161	2.33918	1.01855	0.470229	0.806445	1.4372	1.37434	13.1462	5.08958	2.20505	4.5635	4.47939	8.03304	1.99685	2.94108	3.66204	0.983263	2.15837	4.82078	5.2757	1.08401	1.54304	1.71363	14.4923
42003122	9.0411	0	1	48.26	0	12.5	1	0	0	87	129	1	90	28.8	1	30	7	20	15	81.6667	0.321449	4	0.360257	1.25062	0.04657	0.155547	0.490244	0.146633	0.0179722	0.0749448	0.214959	0.170298	1.64054	0.379017	0.201273	1.11555	0.318126	3.8398	0.581792	0.114586	0.190696	0.0744674	0.471308	0.636358	0.519141	0.480697	0.257952	0.813476	18.6634
42010111	8.70411	0	6	53.34	0	15.8636	2	0	0	59	73	0	82	16.8	0	0	10	54.5455	54.5455	78.7879	0.16734	2	1.0673	3.26496	0.135663	8.39882	0.83269	2.29373	1.46097	5.59181	2.34867	0.339205	14.8784	1.68854	2.94901	2.05194	2.93487	5.5339	4.53445	1.19246	2.9979	1.46126	2.21045	2.22788	4.71578	0.597405	2.29236	3.05797	9.67233
42012111	9.36438	0	2	63.5	0	21.809	3	0	1	87	126	1	88	49.2	1	27.5	10	13.0435	8.69565	78.2609	0.163634	2	0.379682	2.24083	0.248061	2.47855	1.30738	1.94779	0.427459	0.373494	1.00459	1.67839	4.61808	1.57922	1.67758	4.31504	0.813723	8.96081	1.56918	0.843799	1.98969	1.42714	1.58086	11.4453	2.90908	3.27573	3.79032	5.54356	17.8868
42102121	9.49863	0	2	71.12	0	21.7	3	0	1	70	99	0	94	25.8	1	48	6	4.7619	0	57.1429	0.0991767	1	1.37368	1.61393	0.182892	0.863153	1.08389	0.341727	0.133342	0.372263	1.14997	1.4645	4.23606	1.30972	1.38684	2.65996	1.39425	2.9127	1.06934	1.3658	1.77548	0.807503	1.11989	2.45334	1.57576	0.499258	0.774413	1.04244	3.40153
42103121	9.3726	0	5	58.42	0	15.4959	2	0	0	67	99	0	72	14.3077	0	26	10	4.16667	0	16.6667	0.100502	2	1.62681	3.12662	0.115527	1.50333	0.577603	1.49971	0.178019	1.01471	0.222494	1.04467	6.46803	5.16812	1.28081	7.98106	2.58136	14.4025	1.17628	3.09166	1.28406	0.808462	1.08151	13.539	4.14592	2.87644	1.15673	4.17232	10.6724
42103122	9.27945	1	1	81.28	1	24.1217	4	1	1	88	118	1	108	35.3	1	54.5	10	0	0	86.1111	0.0792167	1	0.450088	9.32346	0.232747	3.14113	1.19539	2.49801	0.18423	1.19967	0.577678	1.77376	6.99012	2.76001	1.7175	17.6565	3.36438	49.2062	1.32328	2.2981	1.7155	1.16371	2.12339	11.517	3.88708	4.18637	1.21342	7.60931	17.0018
42111111	10.4356	1	4	63.5	0	17.5822	2	0	0	53	104	0	66	15.9273	0	86	10	0	0	98.6111	0.187195	2	2.69626	2.1031	0.596125	5.32937	1.09773	1.3056	2.3528	0.738771	1.23701	1.38081	8.01966	2.29715	1.76869	4.8999	2.36175	10.3235	1.66338	2.22702	3.17268	0.915821	0.992502	3.59135	5.96951	1.3131	1.74596	1.87021	9.03788
42112111	9.55068	0	2	81.28	1	25.8786	4	1	1	76	133	1	106	14.75	0	0	10	17.3913	8.69565	100	0.129205	2	1.58014	1.64027	1.08183	1.82021	1.86073	3.89932	0.327757	0.400551	1.43331	0.594174	9.09202	1.30739	1.51973	2.12542	1.57714	8.47235	2.59786	0.992618	2.183	0.764831	1.362	5.38431	2.67312	3.74271	1.60493	5.49205	40.7698
42203122	9.03836	0	1	53.34	0	16.0698	2	0	0	67	103	0	91	6.98824	0	2	13	9.52381	0	92.0635	0.0877937	1	0.20132	0.995594	0	0.406039	0.109646	0.428979	0	0.0001397	0	0.0399249	0.331785	0.121469	0	1.05252	0.055109	1.84831	0.0082546	0.0582124	0	0	0.0469036	0.819655	0.230932	0.37188	0.0158175	1.02035	2.94388
42204121	9.11781	0	5	73.66	1	23.1481	4	1	1	83	105	0	120	14.3143	0	0	9	4.54545	4.54545	72.7273	0.106742	2	2.569	1.84543	0.34923	4.91904	1.05674	1.03216	0.528928	0.398194	1.63802	0.815533	23.6287	3.5874	1.77128	5.6412	3.8319	6.46501	2.71732	2.11941	2.17312	0.399211	2.28238	9.33681	5.50178	1.67382	1.37332	1.94774	5.82082
42204122	9.69315	0	3	58.42	0	18.923	3	0	1	65	101	0	144	13.1538	0	9.5	8	18.1818	0	92.4242	0.122603	2	3.34646	2.50056	2.01838	3.19676	1.30463	0.968087	0.372669	0.380817	1.12011	0.702394	14.4815	6.91933	1.87518	5.78397	7.87195	13.5189	1.96934	3.14944	2.79187	0.455342	5.06681	15.7501	9.32682	1.10547	1.05506	2.38244	10.4002
42211111	8.85205	1	4	55.88	0	16.9597	2	0	0	88	126	1	109	46.65	1	0	10	33.3333	33.3333	86.1111	0.383752	4	1.40172	1.61987	0.214832	3.23456	1.01241	1.1551	2.05804	1.0768	1.04838	1.5117	4.11295	1.54539	1.15765	3.80594	1.31868	4.35014	1.17077	1.25133	1.8673	1.1119	0.387924	1.65739	2.65639	1.05572	1.51092	1.11606	5.50589
42212111	8.90137	1	2	71.12	0	23.0769	4	1	1	73	98	0	120	30.7	1	87	5.5	37.5	37.5	59.7222	0.136562	2	1.81364	1.49528	0.584824	2.05987	1.61499	1.64624	0.378065	0.635524	1.70238	1.16836	14.059	2.4216	1.79476	4.73649	2.42678	5.90963	1.50085	1.67532	2.84668	0.504253	1.57319	4.4174	6.78006	1.94999	1.59326	2.70738	23.0962
42212112	8.94247	0	2	53.34	0	16.74	2	0	0	78	102	0	92	15	0	1	6	20	5	90	0.16767	2	4.79597	1.00851	0.660439	1.46062	2.16394	1.38546	0.494546	0.22676	1.324	0.812863	6.87383	4.28282	2.70124	9.59691	4.56259	9.92838	2.98366	2.00959	3.0609	0.307737	1.72705	2.0308	5.88491	1.18002	1.53865	1.47771	39.3438
42304121	10.4027	0	5	53.34	0	15.6791	2	0	0	67	82	0	96	6.82222	0	0	7	4.7619	4.7619	73.0159	0.534401	6	1.34584	0.907513	0.16288	0.429215	1.02104	0.23886	0.123821	0.167679	0.892241	0.27669	2.74424	1.49529	1.00392	1.40426	1.57699	4.05776	0.451103	1.17266	1.0124	0.117753	0.786757	0.994965	1.67854	0.352168	0.530354	1.25219	2.73936
42304122	9.14247	0	3	58.42	0	20.0043	3	0	1	67	107	0	85	13.04	0	21	8	13.0435	13.0435	100	0.130181	2	5.19276	5.15965	3.44146	3.57865	3.15746	3.99696	2.51802	1.89022	2.49818	2.80927	19.1048	9.26915	4.78706	11.9799	13.7314	28.9555	6.45479	5.81823	6.85197	2.98061	5.04782	22.5105	15.5984	5.50963	4.21736	12.2303	12.1088
42310111	9.08219	0	6	96.52	1	32.5004	4	1	1	98	125	1	109	23.1	1	19.5	10	17.3913	13.0435	56.5217	0.192957	2	1.41984	1.19354	0.567469	3.38114	0.728666	1.42136	1.2225	2.41526	1.15359	1.29558	3.51819	1.14455	1.02126	3.60392	1.25006	2.89702	1.36415	1.16727	1.25686	1.30338	0.813278	1.56399	1.81552	0.797832	1.27123	1.52265	8.46904
42311111	10.0164	1	4	71.12	0	25	4	1	1	92	111	1	92	40.8	1	38.5	9	8.33333	8.33333	98.6111	0.180831	2	1.72993	1.4731	0.421871	4.52639	1.46638	1.38127	2.63856	1.13087	1.11185	1.01233	6.29581	1.4229	1.5605	4.70454	1.42811	8.71073	3.58728	1.48196	3.3775	0.520381	0.976416	3.47329	3.98749	1.39722	1.54137	1.7778	23.8917
42404121	9.36712	1	5	71.12	0	24.8589	4	1	1	69	93	0	77	22.0667	0	30	10	19.0476	0	50.7937	0.194732	2	2.94487	1.98432	0.606871	2.65186	1.21383	1.00227	0.324344	0.389038	1.86564	0.871621	13.6039	3.03026	1.79939	3.40686	2.83951	12.3098	1.7829	1.78511	1.7652	0.352843	2.18479	4.32148	5.14795	1.33646	1.12861	4.36519	12.8621
42404122	10.1644	0	3	96.52	1	34.24	4	1	1	87	123	1	129	15.4615	0	45.5	8.5	0	0	75.3623	0.168776	2	1.42346	1.07971	1.07124	1.61648	2.34534	0.544273	0.593699	0.198968	2.6506	0.530208	7.60657	3.8901	1.15958	9.81122	1.81159	14.1461	1.2834	2.04372	1.57256	0.891109	1.1146	3.20912	5.141	1.08356	0.703777	1.54905	13.4733
42410111	9.51507	0	4	55.88	0	15.6241	2	0	0	64	96	0	112	35.4857	1	0	11	19.0476	9.52381	79.3651	0.435409	5	1.78198	1.16356	0.819532	7.0508	1.37482	1.20533	7.09891	2.90135	2.36716	1.16391	10.2961	1.89544	2.34128	2.93922	1.97431	7.46344	2.84426	1.45578	2.22724	2.30444	1.14882	3.06218	7.05231	1.31465	4.22122	2.24051	20.4787
42411111	9.24932	1	4	63.5	0	18.115	3	0	1	85	100	1	100	32.7429	1	9	10.5	8.33333	8.33333	94.4444	0.159857	2	1.89226	1.51654	0.37957	3.69914	0.743747	1.30383	3.14833	1.07956	1.24051	1.30315	9.4283	1.82351	0.79705	2.61253	1.85064	3.10546	1.51253	1.92279	2.33066	0.990513	0.916454	2.74223	6.13752	1.0862	2.1153	1.38959	7.80064
42503121	9.63836	0	5	81.28	1	26.3961	4	1	1	69	132	1	92	15.6	0	18	9	0	0	26.3889	0.150255	2	4.41615	4.19086	0.262034	1.943	1.6571	2.38148	0.142176	0.543439	0.711061	1.17156	10.0364	6.59596	1.75871	10.4766	3.15556	14.1616	1.04651	3.01782	2.54437	0.617817	2.83477	8.90889	5.27488	2.76591	1.26547	4.32341	17.3057
42503122	9.07671	0	1	55.88	0	14.26	2	0	0	67	123	0	88	18.2	0	0	11	17.6471	17.6471	100	0.142898	2	1.57241	2.33923	0.214495	0.986603	0.807558	1.46377	0.0143095	0.0926231	1.12604	1.00207	5.50462	1.64962	0.514379	2.34019	1.14803	5.63384	0.844331	0.214149	0.868427	0	1.26354	2.04045	1.39993	0.914883	0.390839	1.8117	8.61227
42504121	9.94247	1	5	76.2	0	23.3905	4	1	1	49	116	0	89	21.3818	0	60	10	0	0	69.2308	0.176429	2	1.63871	1.95775	0.328595	2.40367	1.24653	0.709721	0.299258	0.140946	1.11904	0.971998	2.44756	1.35043	0.847767	1.81401	1.29469	4.75152	1.06546	1.03898	0.991726	0.41482	1.16571	2.01509	2.31813	0.989488	0.695617	1.49501	20.1542
42504122	9.67123	0	3	53.34	0	16.225	2	0	0	71	96	0	110	27.6857	1	54	9	21.7391	21.7391	75.3623	0.0817368	1	0.0886864	0.35208	0.501652	2.01837	1.42731	0.150242	0.171057	0	1.08501	0.278682	1.05061	0.267759	0.127348	1.31647	0.211256	4.20663	0.208779	0.111649	0.170785	0.240399	0.292437	1.15996	0.547926	0.149758	0.0529634	0.2862	3.56678
42510111	10.537	0	4	78.74	1	20.9275	3	0	1	76	125	0	88	29.2667	1	36.5	7.75	12.5	8.33333	38.8889	0.105418	2	1.01837	0.804823	0.602039	4.98781	0.959536	1.05375	3.07726	1.63297	1.02548	0.791335	6.22854	0.961148	1.23027	2.6417	0.822743	3.86592	1.10295	0.592906	1.13377	1.67622	0.544675	2.97888	1.7329	0.502555	1.65541	1.06893	4.56981
42512111	9.46575	1	2	53.34	0	12.8198	1	0	0	66	95	0	93	35.625	1	0	9	9.52381	9.52381	85.7143	0.702097	8	0.459955	0.184212	0.439535	0.596576	1.19059	0.735316	0.217198	0.105224	1.27915	0.502582	6.45513	1.10379	0.794324	1.2489	1.11089	2.90774	1.63467	0.430236	1.63731	0.18024	1.0721	1.73098	1.59939	1.07593	1.26201	1.21565	20.4936
42603121	10.1205	0	5	68.58	0	22.8336	4	1	1	69	101	0	100	19.2545	0	46	10	8.33333	4.16667	45.8333	0.154725	2	1.37721	3.11381	0.195304	0.926816	1.10321	2.65893	0.140821	0.31496	1.31469	1.62765	4.93086	2.07172	1.18665	3.79435	1.15732	11.43	1.62207	1.11696	1.57876	0.636946	2.87238	3.26079	1.85904	1.93311	0.751019	1.7991	19.8558
42603122	10.0548	0	1	55.88	0	15.3846	2	0	0	58	90	0	75	12.64	0	3	8	14.2857	14.2857	98.4127	0.170267	2	3.67604	3.90401	0.934786	1.57498	3.1071	2.13309	0.713462	0.205578	1.95846	1.51249	8.68319	2.08029	1.77799	3.61798	2.83185	9.64681	3.12382	1.50039	1.88324	0.568324	2.58051	4.89185	6.74495	1.80294	1.93715	3.18202	32.9187
42604121	10.8384	0	5	53.34	0	16.3265	2	0	0	75	93	0	96	11.88	0	0	11	12.5	12.5	47.2222	0.0751698	1	1.67377	1.32923	0.319108	1.89164	1.13822	1.4763	0.50654	0.173021	1.2972	0.407084	5.97052	2.3328	1.4862	4.36949	3.65576	11.5067	1.68051	1.80959	1.7503	0.977722	1.6223	3.49268	3.78073	1.60227	0.968439	1.4151	7.3798
42604122	9.82192	1	3	63.5	0	20.4789	3	0	1	70	96	0	120	15.3273	0	34	8	0	0	98.6111	0.300596	4	0.346804	0.232725	0.0548671	0.833386	0.41123	0.134592	0.0358358	0.0152685	0.2578	0.388673	1.50133	0.13066	0.104506	0.317169	0.450938	1.03494	0.389102	0.0726095	0.1321	0.0867638	0.355534	0.648299	0.729121	0.280127	0.218171	0.678308	3.96366
42610111	9.56164	0	4	58.42	0	16.1506	2	0	0	79	100	0	88	15.9	0	22.5	8	13.0435	13.0435	73.913	0.186319	2	3.32467	2.23694	0.488292	3.84028	1.0325	1.95546	5.00838	3.44844	1.24418	1.01851	8.83128	2.79493	2.21521	4.44373	2.46251	9.77789	1.68255	2.2288	1.76204	3.42165	0.947958	5.2028	11.7384	1.35439	2.24246	1.86028	13.8739
42612111	9.6274	0	2	76.2	1	23.6686	4	1	1	68	110	0	109	3.2	0	0	9	20.8333	12.5	75	0.365914	4	0.045582	0.0088055	3e-06	0.0204613	0.100378	0.0348614	0.0005437	0	0.0553829	0.0530569	1.79022	0.141788	0.464098	0.369363	0.13438	1.04508	0.237208	0.0171854	0.554403	0.0200253	0.29788	0.0070859	0.464507	0.0574467	0.1208	0.036956	2.85488
42612112	9.8	1	2	73.66	0	21.6263	4	1	1	78	101	0	97	24.66	1	60	10	8.33333	0	84.7222	0.17279	2	1.03188	0.369427	0.283851	0.919392	1.47963	0.592838	0.112194	0.101294	0.615112	0.2573	7.88449	0.705069	0.430478	1.4701	1.01958	2.04091	0.756394	0.423442	0.952986	0.129715	0.605707	1.83989	1.72362	1.04251	0.650025	1.73018	11.8835
42703121	9.78082	1	5	66.04	0	19.8373	3	0	1	64	105	0	90	19.1538	0	13	10	4	4	56	0.0856492	1	0.435075	2.32577	0.0602139	0.957257	0.298613	1.53023	0.0064128	0.393337	0.282531	0.978243	1.17805	0.655272	0.188079	1.82318	0.347955	5.40887	0.467785	0.221073	0.270139	0.165447	0.561804	2.53048	0.732674	1.06775	0.167959	1.4997	3.36511
42703122	9.23288	1	1	55.88	0	18.2102	3	0	1	87	114	1	75	20.175	0	56	8	0	0	91.6667	0.079702	1	1.16937	0.942504	0.190316	0.681336	0.973689	0.847687	0.198782	0.105202	1.66079	0.347876	8.52322	0.77227	1.14202	3.60745	1.17645	7.72112	2.44566	0.445436	1.8774	0.178813	2.45617	4.6396	1.58622	2.64647	1.29028	6.00809	16.1323
42710111	10.589	0	4	60.96	0	15.0898	2	0	0	67	97	0	120	20.05	0	65.5	9	20.8333	16.6667	100	0.185704	2	1.52266	0.95422	0.813486	10.5211	1.22957	1.14574	5.41097	2.15084	2.38206	1.24091	5.21828	1.24642	1.47889	3.0221	1.13212	4.71322	1.89938	1.64336	1.2752	2.74231	0.49016	4.57003	1.56509	1.27419	1.57432	1.96524	7.03918
42712111	9.55342	1	2	60.96	0	16.4609	2	0	0	100	150	1	80	24.6	1	43	7	23.8095	14.2857	88.8889	0.158489	2	2.45811	2.3478	0.8703	5.00336	1.64429	1.4662	0.434966	0.615822	1.55491	1.80871	15.156	2.93253	2.02765	4.52181	3.17041	15.5166	2.26588	2.44535	5.89693	1.04716	3.90311	7.47562	6.16245	2.5586	1.93488	4.94929	29.8155
42712112	9.28219	1	2	58.42	0	20.0872	3	0	1	67	98	0	102	6.7	0	26	10.5	27.2727	4.54545	78.7879	0.159996	2	1.35219	2.93485	0.232517	1.33255	1.2565	2.2884	0.263523	0.433258	1.25898	1.9823	7.88788	2.06256	1.42899	11.8689	2.39866	17.6338	2.03374	1.58404	4.54969	0.939384	1.81923	5.06438	1.93111	3.32594	1.27683	4.09466	13.8828
42802121	9.27397	0	2	53.34	0	16.64	2	0	0	59	78	0	80	13.125	0	0.5	8	0	0	72.2222	0.12713	2	0.965422	0.284769	0	0.110039	1.42368	0.173072	0.0673601	0.0045707	0.32923	0.255184	2.56714	0.78605	0.670975	0.719584	0.682435	1.15801	0.85828	0.547585	1.23925	0.497898	0.87243	0.673749	1.16568	0.193997	0.786858	0.405414	9.82876
42803121	9.08767	1	5	66.04	0	21.3251	4	1	1	105	137	1	96	12	0	32	10	4.16667	4.16667	66.6667	0.116864	2	0.480294	0.153779	0.0806267	0.29587	0.352489	0.340205	0.18388	0.0798554	1.23265	0.323143	5.41462	0.681071	0.406901	0.629009	0.903358	2.79557	1.88315	0.462341	0.626912	0.131891	1.60762	3.44419	1.78497	1.21827	1.1819	2.23641	11.1359
42803122	9.98356	0	1	63.5	0	19.2	3	0	1	56	83	0	67	19.2545	0	0.5	8	39.1304	13.0435	94.2029	0.0412432	1	4.78028	2.46612	0.524133	1.39049	1.44489	1.44628	0.395803	0.255314	2.24652	0.693751	16.5477	4.54118	3.04788	5.61572	2.90238	14.986	2.97751	2.68839	3.5048	0.555545	2.63083	10.0229	8.20048	1.91084	1.58993	3.50734	10.2396
42812111	9.49315	0	2	55.88	0	23.5308	4	1	1	71	105	0	88	28.1	1	0	10	9.52381	0	90.4762	0.132095	2	1.70982	1.24877	0.0565376	1.31182	1.01399	1.26599	0.375599	0.379162	1.229	1.18299	7.18685	1.66461	0.317952	3.58956	1.61078	6.24602	0.89015	2.25671	0.99506	0.358038	0.896213	7.58969	5.54219	3.44536	2.60179	6.56119	8.91005
42812112	9.06027	1	2	55.88	0	14.308	2	0	0	68	100	0	115	30	1	0	8	25	20.8333	97.2222	0.136401	2	0.503012	1.59295	0.140392	2.71811	1.00346	1.24596	0.283585	1.00288	1.26294	2.18947	12.7805	1.70296	0.164971	1.80037	0.662905	2.41774	1.1317	0.227009	0.791174	1.64949	1.02216	3.25587	1.40909	4.84494	1.27352	2.99776	21.857
42902121	9.12603	1	2	66.04	0	20.6612	4	1	1	55	114	0	72	35.3143	1	0	7	12.5	12.5	100	0.139605	2	2.32022	0.248781	0.235311	0.181058	0.321288	0.0132045	0.149686	0.0342622	0.685371	0.228101	8.19502	4.33061	0.521976	0.189148	1.52618	0.415763	0.759089	0.395091	0.79795	0.231799	0.690827	0.284396	4.52474	0.0764973	0.391315	0.018358	3.77675
42903121	9.03836	1	5	53.34	0	16.6437	2	0	0	79	108	0	93	21.72	0	0	10	8.33333	8.33333	68.0556	0.0542782	1	0.481596	0.210969	0.087798	0.307617	0.779291	0.332782	0.238658	0.0865271	1.5252	0.279567	6.67823	0.899896	0.644408	1.47624	0.846609	2.74156	1.69477	0.301945	0.723091	0.0798696	0.920671	3.54408	2.01789	1.0374	0.590688	1.46595	10.0075
42903122	10.0301	0	1	68.58	0	19.3414	3	0	1	53	100	0	82	28.7143	1	36.5	10	4.16667	4.16667	100	0.178352	2	2.55912	2.54599	0.377867	1.35152	2.82368	2.25847	0.701018	0.561506	1.54087	1.69877	15.8284	5.35833	2.36456	3.77125	3.6307	8.80913	2.52348	1.86402	3.44833	0.556884	3.48325	5.21512	8.68512	2.75747	3.8152	3.67234	42.5485
42904121	9.3726	1	3	63.5	0	19.4287	3	0	1	70	103	0	64	91	1	0	9	26.087	17.3913	75.3623	0.0469098	1	0.711759	0.751593	0.25858	0.860817	0.613616	0.235084	0.101675	0.126267	1.11848	0.583895	6.79124	1.18867	0.999152	1.88176	1.11408	5.6334	0.738216	0.645201	0.87174	0.262256	1.80046	4.02762	1.64206	0.628847	0.272624	0.611934	4.84021
42904122	9.99726	1	3	73.66	0	23.6013	4	1	1	78	123	0	89	96	1	26	8	0	0	75.3086	0.0536262	1	0.777783	0.971278	0.391678	1.2715	2.34817	0.487861	0.30656	0.199259	1.2898	0.772969	3.40984	1.16606	1.0628	1.89653	1.096	8.09134	1.17863	0.901221	1.22965	0.375203	1.69254	2.95446	2.07196	1.03097	0.821494	1.7324	11.761
42912111	9.3589	0	2	73.66	0	23.0453	4	1	1	70	112	0	96	19.7	0	18	10.5	5.26316	5.26316	70.1754	0.145041	2	4.33768	3.26818	1.27448	2.62374	2.3357	3.54551	1.19193	1.28268	4.07643	3.21569	19.7901	4.85851	2.73095	3.82736	3.49263	12.1062	3.35103	2.8675	4.81067	1.69485	3.99367	26.7286	9.19334	9.57367	3.5008	14.2567	111.776
43004121	9.93699	1	3	91.44	1	31.3465	4	1	1	75	141	1	108	21.0462	0	0	7	0	0	38.6667	0.0571692	1	2.05006	1.18766	1.01186	1.58058	2.04682	1.51117	1.30359	0.563982	1.77113	0.996825	11.9163	2.60443	1.23006	3.59499	2.56721	7.38642	1.83376	1.95948	1.11473	0.573085	1.33726	5.24291	6.5431	2.07804	1.7639	4.70825	7.54288
43010111	8.8137	0	4	99.06	1	28.4529	4	1	1	73	102	0	87	38.4	1	30	9	17.3913	17.3913	85.5072	0.171466	2	0.0109703	0.0415397	0.0039511	0.14054	0.0001885	0.0637809	0.440317	0.157566	0.0126965	0.0247787	0.0669507	7.29e-05	0.022711	0.0721592	0.0004153	0.117047	0.0278101	0.0004037	0.0223977	0.11703	0.0043491	0.013775	0.0175278	0.0073299	0.0001025	0.0431529	0.256996
43011111	9.32603	0	4	55.88	0	15.2637	2	0	0	80	106	0	109	32.0571	1	79.5	8.5	22.7273	13.6364	100	0.218785	3	0.562479	0.837583	0.310526	7.0998	0.806232	1.10034	3.06731	0.559891	0.994937	1.04018	2.92719	0.96062	0.693014	3.30971	1.69457	9.36578	2.11909	0.833758	3.19721	0.695763	0.690853	3.13654	1.42523	0.899764	3.60779	1.5314	17.5104
43110111	9.74521	0	4	66.04	0	17.0494	2	0	0	60	98	0	98	26.25	1	43.5	7.5	0	0	80.5556	0.166684	2	1.40831	1.66483	0.676509	8.00981	1.31222	2.0694	10.0818	3.08689	1.3732	0.869573	15.9015	1.51813	1.49828	5.68318	1.3686	7.66517	3.7339	1.27314	1.69386	3.62404	0.641324	5.30086	3.40429	1.3045	3.4237	2.30606	14.0165
50104121	9.79178	1	5	45.72	0	13.8574	2	0	0	65	90	0	80	6.25	0	13.5	6	10	10	93.3333	0.254693	3	0.684716	2.36989	0.339554	2.43188	1.46086	2.71769	0.225515	0.677669	0.801859	1.00296	5.37348	2.31756	0.367208	3.5366	0.876118	5.29317	1.06809	1.75744	0.55132	0.398484	1.00143	6.09852	1.38592	1.90472	0.592528	2.71913	4.90462
50104122	10.3753	0	1	60.96	0	22.213	3	0	1	72	105	0	97	11.6842	0	7.5	10.5	0	0	93.6508	0.188879	2	1.1151	2.67102	0.128556	0.564531	0.206075	1.43537	0.0847819	0.108234	0.529443	0.603306	5.32316	1.99489	0.392607	2.59622	0.719049	4.60804	0.300277	1.11406	0.505683	0.186446	0.66148	3.5019	3.14511	1.06881	0.196932	1.2166	2.53317
50105121	9.3589	0	3	63.5	0	19.2044	3	0	1	87	106	1	76	16.75	0	78	10.5	0	0	30.303	0.0842686	1	1.61615	1.91124	0.840705	1.22279	1.56312	1.24635	0.776792	0.636208	1.61425	1.10055	2.10319	0.693061	0.717379	1.50175	1.055	4.0978	0.852489	0.668878	1.02915	0.170185	1.63936	3.42954	2.24723	1.43907	1.13011	1.8341	7.3262
50105122	9.90137	0	3	76.2	1	24.2439	4	1	1	66	104	0	66	26.175	1	44.5	9	8.33333	0	95.8333	1.03491	11	0.805082	0.427773	0.005508	0.114384	0.266338	0.0814898	0.0012247	0	0.321832	0.307967	3.07247	1.04289	0.427737	1.87489	0.663078	2.83229	0.313518	0.345251	0.627392	0.0681215	0.755152	0.34966	0.947297	0.391288	0.0909675	0.698313	3.6902
50111111	9.24658	1	4	63.5	0	18.3432	3	0	1	66	129	0	93	51	1	61.5	9	0	0	79.1667	0.1754	2	3.53742	1.38735	0.940907	8.17154	1.269	3.12105	7.03917	2.10127	1.58651	1.31493	10.2158	3.07737	1.95782	3.26982	3.47665	8.26986	3.18146	3.15573	1.32889	1.17925	0.855078	4.26673	9.89521	2.25421	4.2998	7.42991	15.1336
50204121	9.18356	1	5	73.66	0	22.6757	4	1	1	80	121	0	120	34.32	1	61	7	0	0	38.0952	0.224918	3	3.20522	3.9358	0.711409	1.89682	2.53229	5.41558	0.869472	0.476985	1.72146	2.18148	9.038	3.98814	2.47956	6.47777	3.01278	14.0069	2.69144	2.91669	3.45737	1.04501	3.31077	9.11611	10.7637	5.5502	3.46464	7.97135	28.7292
50204122	9.29041	1	1	58.42	0	20.049	3	0	1	71	95	0	81	47.25	1	0	12	40.9091	22.7273	92.4242	0.209462	3	2.00193	1.82364	0.306528	0.386211	0.552183	1.19787	0.152382	0.0012592	1.34839	1.26411	5.70383	1.49982	0.757695	2.66391	1.41011	7.12597	1.04652	0.986874	1.18245	0.0798059	1.97191	1.49781	2.92867	0.887287	0.662027	1.29794	14.2632
50205121	9.51233	0	3	58.42	0	17.5974	2	0	0	60	100	0	87	41.04	1	38.5	9	4.34783	4.34783	59.4203	0.0343836	1	1.2908	0.402838	0.0729838	2.86839	0.506883	0.410012	0.10986	0.0768537	0.386869	0.149335	2.69547	0.999133	0.24239	0.434515	1.18457	1.94614	0.979659	0.848935	0.449793	0.112006	0.362607	2.34025	1.91621	0.957135	0.528032	1.00048	5.10293
50205122	9.60274	1	3	76.2	0	23.2907	4	1	1	78	123	0	80	33.5143	1	29	8	8.33333	4.16667	72.2222	0.0457794	1	1.03416	0.407561	0.174067	0.65314	1.05983	0.827748	0.191314	0.0890035	0.781686	0.415799	5.98806	1.10591	0.880949	1.69898	1.76877	5.95473	1.08913	0.920127	0.847778	0.319777	1.16356	3.41498	3.05505	1.31144	1.06229	1.67787	12.7972
50210111	9.53699	0	6	60.96	0	18.3785	2	0	0	68	109	0	87	12.9176	0	21	8.5	0	0	15.942	0.206473	3	1.69719	3.21286	0.360434	8.43525	0.5233	2.15077	2.28428	5.45253	1.46709	3.33595	13.177	3.36598	1.00793	17.0257	2.90939	12.8983	2.28805	2.68962	1.5337	1.34544	1.12841	14.6946	6.99954	2.03051	5.21342	4.6094	9.92964
50211111	9.35068	0	4	60.96	0	19.2296	3	0	1	95	123	1	103	17.775	0	54.5	9	16.6667	16.6667	79.1667	0.151046	2	7.24981	1.55939	1.0267	13.7332	1.72234	1.5153	6.28196	1.9669	3.24243	1.24223	12.6477	2.3909	1.15523	5.028	2.33588	5.8591	2.38476	2.39317	2.93754	1.1824	1.59141	3.95732	8.45089	1.08363	4.8156	1.745	14.8055
50304121	9.07397	0	5	73.66	1	22.4966	4	1	1	66	100	0	96	16.2857	0	46.5	11	18.1818	18.1818	62.1212	0.165365	2	6.48225	4.30753	0.791286	2.48345	2.31074	3.0206	0.74998	1.02704	3.39277	1.53151	17.9852	6.83185	2.76384	5.2505	5.79702	8.73058	4.69861	3.53661	3.25408	0.655284	2.88245	13.179	15.829	3.24255	2.31727	2.74993	28.1826
50304122	9.55616	1	1	55.88	0	16.0698	2	0	0	46	84	0	68	19.8667	0	14.5	6	18.1818	18.1818	80.303	0.154716	2	1.38895	2.01869	0.0282776	0	1.06553	1.23643	0.0291051	0	0.34976	0.676553	4.68873	1.29179	1.01293	2.16808	1.48522	5.29038	1.09775	0.650326	1.36293	0.0041741	1.5025	1.37412	3.29554	0.671479	1.16238	1.21358	21.4069
50305121	10.1699	1	5	53.34	0	14.878	2	0	0	76	115	0	94	33.7714	1	40	10	8.33333	4.16667	56.9444	0.0467465	1	0.605717	0.18838	0.0283143	1.25638	0.0455552	0.091519	0.0034892	0.0036342	0.0510228	0.402375	4.23739	0.0464882	0.158935	0.500687	0.203222	0.572664	0	0	0.157521	0.0015637	0.619964	1.23495	0.528684	0.265504	0.039201	0.121903	3.12436
50403121	10.0466	0	5	68.58	0	18.6557	2	0	0	74	107	0	94	7.21818	0	6	8	0	0	70.3704	0.182971	2	1.90118	0.276038	0.372129	0.197318	1.73002	0.0954568	0.119832	0.0299246	1.00441	0.255243	1.73803	0.672203	0.729271	0.345639	0.788519	0.561096	0.644606	0.413055	1.5714	0.427359	0.712582	0.144977	1.27333	0.132983	0.595944	0.267891	10.1757
50403122	10.8329	1	1	91.44	1	29.9643	4	1	1	87	121	1	99	26.4857	1	17.5	8.5	0	0	72.8395	0.128893	2	11.0441	2.101	1.32621	1.88681	4.38425	1.21251	1.55077	0.565603	2.05878	0.580606	15.1581	4.79995	2.15347	4.23375	5.51703	8.01724	3.50495	4.24924	5.08916	0.808975	4.28892	5.77902	17.1564	2.70528	4.4345	4.9311	27.3194
50404121	9.8	0	5	66.04	0	24.1427	4	1	1	73	126	0	72	6.68	0	0	6	0	0	37.5	0.186788	2	0.923148	0.686561	0.328582	0.233618	0.420785	1.82777	0.369962	0.0037792	1.28032	0.18246	4.32108	0.688785	1.2117	0.888293	0.753877	3.30453	1.32748	0.212532	1.25492	0.0167322	1.84151	0.742626	1.12262	0.485361	1.0198	0.816626	10.6771
50404122	9.92877	0	1	45.72	0	12.8198	1	0	0	64	84	0	102	19.14	0	9.5	9	0	0	98.5507	0.18044	2	2.69914	2.33819	0.969358	1.0305	1.3168	2.96763	0.645401	0.0321999	1.63347	0.689639	5.31073	1.98224	1.97037	2.93281	1.87074	10.6869	1.8457	1.28712	2.17998	0.150311	2.67632	1.54814	4.51312	1.3075	1.35803	1.87784	24.0849
50412111	9.57534	1	4	78.74	1	24.5603	4	1	1	77	136	1	120	26.5714	1	18.5	12	0	0	77.7778	0.664558	7	0.944735	1.01333	0.187626	1.82986	0.331124	0.542343	1.78781	0.298105	0.753917	0.732368	3.80758	0.761933	0.373043	2.03014	0.830637	5.15516	1.46887	0.594399	2.57568	0.340554	0.249757	0.656343	1.12121	0.575302	1.19416	0.809288	9.61252
50503121	9.61096	0	5	68.58	0	23.6407	4	1	1	79	105	0	87	49.3	1	39.5	9.5	17.3913	17.3913	71.0145	0.110977	2	0.432555	0.204839	0.215157	0.456842	0.195915	0.151236	0.0377538	0.0846299	0.0937	0.350983	0.8396	0.310058	0.0642177	0.219011	0.197383	0.398273	0.0212227	0.047876	0.0504402	0.576882	0.119624	0.889942	0.185116	0.0817581	0.0363876	0.136064	1.36933
50503122	9.06849	0	1	96.52	1	34.5288	4	1	1	94	133	1	77	17.05	0	0	11	8.33333	0	76.3889	0.12293	2	3.1168	1.62449	0.829499	2.98447	2.67953	1.70923	0.464233	0.407694	1.84226	1.55649	10.9319	3.879	1.224	3.57323	2.4483	9.22388	2.66898	1.95894	2.50681	0.821849	2.49681	9.36346	8.13292	2.15146	1.95587	2.87348	21.7697
50504121	11.0548	0	5	63.5	0	16.8919	2	0	0	54	92	0	66	31.3	1	20	7.5	0	0	56	0.0914631	1	1.08943	1.56035	0.0443546	0.313145	0.479283	0.694171	0.0750503	0.0096062	0.761447	1.17247	3.55262	2.32267	1.28146	3.905	1.45548	10.5157	1.02594	1.52047	1.93847	0.19619	2.42663	3.35096	5.6617	0.771419	0.611909	2.3808	8.33818
50504122	9.47945	0	1	88.9	1	29.3036	4	1	1	73	122	0	85	26.0571	1	29.5	10	29.1667	29.1667	88.8889	0.182477	2	0.840691	0.337885	0.0742522	0.18775	0.224403	0.374006	0.0595492	0.0797027	0.239741	1.08413	2.44407	1.38007	0.184982	2.00864	0.72674	6.0567	0.350244	1.07838	1.10829	0.0307248	2.41816	1.03625	2.43967	0.424397	0.30733	1.47045	2.04167
50510111	8.67945	0	6	86.36	1	26.255	4	1	1	76	110	0	109	24.225	1	53	12	34.7826	0	89.8551	0.225497	3	7.28984	1.39684	0.307072	7.58397	3.70324	2.61017	1.87423	1.66333	1.23094	1.39334	6.48328	4.61417	1.41708	8.81934	2.14522	14.374	1.61156	2.66202	1.33876	1.45324	1.17844	6.33801	6.35115	2.23312	2.78383	3.92779	30.4463
50512111	9.12329	1	4	58.42	0	15.0231	2	0	0	81	106	0	101	17.25	0	0	8	18.1818	18.1818	75.7576	0.113719	2	0.835258	0.988458	0.174098	3.04198	0.396358	0.8322	3.77469	0.442303	0.628347	1.02249	2.72998	0.464298	0.356203	1.74134	0.48471	1.95306	1.18069	0.448756	1.4891	0.24525	0.159057	1.50105	1.07321	1.01468	1.22817	1.13024	9.22967
50603121	9.94795	0	5	60.96	0	16.0447	2	0	0	66	97	0	85	23.4	1	40	12	26.087	0	60.8696	0.0893365	1	1.03674	1.00324	0.295663	0.546526	0.801507	0.944997	0.548748	0.18581	0.987233	1.14758	1.62864	0.408609	0.659059	2.4503	0.501243	4.3201	1.05924	0.200938	1.48517	0.679416	1.90031	1.65382	1.32149	1.18322	1.28042	1.5334	11.0957
50603122	10.5671	0	1	60.96	0	19.2044	2	0	0	57	105	0	98	35.3	1	5.5	8	3.84615	0	84.6154	0.0853807	1	1.55235	2.08242	0.207657	1.15971	0.873681	1.1152	0.113047	0.260242	1.03727	1.22972	7.85555	1.18069	0.568967	2.4844	0.823319	7.47279	1.27808	1.0243	0.886929	0.705288	1.38919	9.4428	3.73076	1.5634	1.12365	2.17166	5.31302
50605121	9.84384	0	3	71.12	0	23.8083	4	1	1	78	123	0	89	24.4	1	22.5	8.5	9.09091	0	50	0.0924605	1	1.59672	0.758209	0.375784	3.97098	1.20944	0.890256	0.466004	0.362645	1.23432	0.666286	7.72687	1.29502	0.747446	1.98874	1.08932	3.22592	1.18201	0.812818	0.814756	0.366541	1.12138	4.74035	1.28825	1.17357	1.09897	1.15176	6.49091
50612111	9.39178	1	4	53.34	0	15.3846	2	0	0	88	118	1	92	50.88	1	16	8	37.5	37.5	100	0.12738	2	0.52748	2.21589	0.15312	7.64187	1.37115	1.5737	1.64397	2.70717	0.649018	0.970685	2.97355	1.11201	0.461484	2.86191	0.932674	8.13757	1.68988	0.861655	1.67401	0.491045	0.463439	2.82683	1.06856	1.12273	1.54564	2.23168	11.1573
50703121	9.17534	0	5	55.88	0	16.568	2	0	0	54	99	0	78	19.8	0	0	8.5	4.16667	0	45.8333	0.0939139	1	1.16698	1.4863	0.308208	0.669131	1.40051	0.775598	0.227903	0.161654	0.839198	0.571777	5.63687	0.633013	1.12099	3.15644	0.901713	5.54947	1.57972	0.444203	1.53564	0.325346	2.12514	2.42344	1.4808	1.33266	1.21619	2.04261	13.0292
50705121	10.1205	0	4	68.58	0	21.8211	3	0	1	77	113	0	97	7.16129	0	50	9	0	0	79.3651	1.72285	11	3.43005	2.90915	0.443814	2.87301	1.01095	0.967078	0.213758	0.316891	1.2264	0.808808	10.4879	3.6469	2.92159	4.19078	3.2485	10.0598	0.972118	1.74895	3.44663	0.654255	8.0099	2.00448	3.13703	1.57874	0.40874	1.41364	12.2394
50712111	10.1014	1	4	76.2	0	22.6347	4	1	1	56	98	0	102	46.44	1	32.5	10	17.3913	8.69565	81.1594	0.164838	2	5.77837	9.6857	0.372224	5.37476	1.65268	280.228	0.67407	4.9221	1.88713	4.70318	6.06412	4.04564	1.32379	20.2707	2.39917	31.2148	1.43504	3.76705	3.80378	3.41701	0.802515	9.68198	3.74638	4.72688	0.884477	11.3884	22.3187
50803121	9.10137	0	5	63.5	0	17.7916	2	0	0	57	108	0	83	17.64	0	0	11	0	0	34.8485	0.26886	3	1.8149	2.05223	0.347289	1.16507	1.18276	1.31489	0.409798	0.260373	1.0538	0.760846	10.6717	3.01895	0.875979	5.4415	2.04448	5.66463	1.12331	1.37221	1.21069	0.59826	1.38114	5.8354	6.28849	2.16231	1.48404	4.47696	13.5629
50803122	10.7945	0	1	60.96	0	18.6557	2	0	0	54	79	0	90	12	0	0	8	16.6667	16.6667	91.6667	0.174424	2	0.748774	0.12574	0.107377	0.201461	0.118984	0.140962	0.0333889	0.02568	0.190093	0.114046	0.944771	0.66378	0.111739	0.459012	0.599114	1.03339	0.354379	0.505694	0.220065	0.266029	0.211653	1.23719	2.07557	0.327186	0.325399	1.27667	4.81014
50804121	9.8274	1	5	60.96	0	18.3495	2	0	0	104	160	1	84	35.76	1	0	9	13.6364	0	77.2727	0.450734	5	0.277501	0.152835	0.0337028	0.107503	0.211198	0.327721	0.0723909	0.0578529	0.314671	0.108752	1.43948	0.69602	0.30526	0.854596	0.834682	1.67775	0.388445	0.519496	0.461933	0.0650956	0.281982	0.338957	1.17925	0.424828	0.274891	0.390687	6.0697
50804122	9.27397	0	1	53.34	0	15.747	2	0	0	58	75	0	100	17.9455	0	14	12	0	0	94.2029	0.0881121	1	1.92281	0.968233	0.523543	1.48253	2.6651	3.25793	0.652922	0.367171	1.53683	0.55383	5.82612	2.38237	1.24755	2.18466	2.26512	10.1649	2.25382	1.82794	1.42462	0.356796	1.16018	2.09914	3.79728	2.93577	1.9632	8.21553	14.3775
50805121	9.42192	1	4	60.96	0	19.8295	3	0	1	58	95	0	88	22.7333	0	12.5	7	20.8333	20.8333	77.7778	0.0523367	1	4.77691	2.01676	0.674466	4.92623	2.17079	1.35846	0.357857	0.378222	2.07251	0.72195	9.48957	4.80209	1.93494	3.22559	4.4741	9.91299	2.1664	3.76359	2.98503	0.351506	1.96677	8.97869	10.9012	2.25185	1.8873	2.46147	25.9202
50805122	9.27397	0	4	53.34	0	15.6791	2	0	0	78	112	0	97	31.725	1	35	10	30.4348	17.3913	86.9565	0.0848415	1	1.48387	1.44752	0.206508	3.7539	2.00493	1.77216	0.58238	0.287018	1.19376	1.11902	7.27252	2.24545	1.84268	1.84863	2.08658	6.96936	2.95705	1.11599	1.68585	1.09859	1.71257	5.13415	3.19933	3.42727	1.5888	4.93479	10.8384
50812111	9.63288	0	4	66.04	0	24.1047	4	1	1	74	112	0	106	14.44	0	1	6	8.69565	8.69565	86.9565	0.190531	2	1.17693	1.59437	0.281891	0.603992	1.11733	1.07547	0.663766	1.87399	1.57512	1.43127	4.9374	1.05403	1.23446	2.17648	1.09185	5.33356	1.42252	0.717186	3.43755	0.65248	0.871074	1.09477	1.95407	1.1961	0.465344	1.28984	13.9918
50904121	9.75068	1	5	58.42	0	20.049	3	0	1	92	107	1	93	45.36	1	37.5	10	0	0	52.7778	0.577481	6	0.415215	0.293716	0.172808	0.281363	0.304028	0.376225	0.0869299	0.0411466	0.34259	0.220879	0.904055	0.291822	0.112582	0.250341	0.232563	1.08746	0.247515	0.10044	0.214226	0.0516329	0.433527	0.196696	0.460216	0.358364	0.266792	0.871042	2.08463
50904122	10.4164	0	1	63.5	0	16.2781	2	0	0	67	99	0	93	19.6286	0	21.5	8	27.2727	13.6364	86.3636	0.0836157	1	2.04511	3.44106	0.988884	2.5767	1.51568	2.68266	1.00455	1.04435	1.46165	1.79342	6.89912	2.62855	1.48315	3.70584	2.10997	9.00124	1.40793	1.84974	1.59607	1.47205	1.95788	7.34258	4.93209	2.55445	1.69918	3.66671	22.4551
50905121	9.95342	1	4	73.66	0	23.3089	4	1	1	71	107	0	90	7.36667	0	0	10	4.34783	0	43.4783	0.0449537	1	0.85827	0.47426	0.0277564	2.29418	0.459144	0.405649	0.0914282	0.0073825	0.947774	0.571821	4.63857	1.37807	0.899258	1.51518	1.15187	3.84532	0.480025	1.05079	1.37361	0.0647665	1.06733	3.36428	2.26397	0.925624	0.362361	0.686028	4.92629
50905122	10.3507	0	4	86.36	1	27.6646	4	1	1	80	122	0	94	19.1333	0	1	8.5	0	0	65.3333	0.0450161	1	1.93286	1.83686	0.580692	4.16247	1.31333	1.23026	0.584121	0.483389	1.69211	0.993408	9.26829	3.26091	1.94458	3.13305	2.6967	8.46111	1.52954	1.85827	1.82659	1.03342	1.61765	6.16747	4.22563	1.56515	1.49646	1.99214	8.5323
50910111	9.12055	1	6	60.96	0	17.6367	2	0	0	70	97	0	100	22.7571	0	51	10	26.087	8.69565	27.5362	0.225106	3	0.0744875	0.0501537	0.0152689	0.0899063	0.0079355	0.0429216	0.0153691	0.0787141	0.027182	0.0850476	0.109833	0.0332677	0.0108884	0.0951887	0.0305551	0.0488317	0.038222	0.0264612	0.0072377	0.0145019	0.0095567	0.110533	0.109413	0.021715	0.0928756	0.0606396	0.48989
51004121	9.89863	1	5	73.66	0	24.864	4	1	1	63	116	0	96	21.975	0	19.5	9	0	0	72.4638	0.221972	3	1.52611	0.911215	0.420502	1.21122	1.06852	1.43479	0.189291	0.260477	1.07257	1.48822	7.1208	1.88608	1.19058	1.81501	1.85661	4.01641	1.13454	1.32493	1.37909	0.550067	1.74863	1.5925	3.3619	1.62507	1.17327	1.68716	17.6683
51004122	9.77534	0	1	66.04	0	17.8534	2	0	0	68	99	0	84	21.975	0	10.5	10	15	10	100	0.234914	3	3.25006	3.74169	1.12287	2.46744	2.81277	2.19987	1.04856	0.751976	2.18361	1.42082	8.34783	3.42339	2.66325	4.29683	2.45593	14.9214	2.74497	1.77904	2.59171	1.11231	2.42239	3.97601	5.27618	2.51501	1.48347	2.76604	31.3434
51005121	9.58356	0	4	104.14	1	36.3281	4	1	1	104	137	1	87	13.8545	0	37.5	9	16.6667	16.6667	93.0556	0.0787588	1	1.72085	1.88655	0.215655	1.55098	0.189024	0.734202	0.126156	0.315041	0.292873	0.977404	9.91084	2.7615	1.95039	2.51414	3.45875	6.27421	1.71687	1.73172	1.92549	1.03937	1.12868	2.85907	3.21484	1.32158	0.64858	2.04195	1.89781
51010111	9.22192	0	6	66.04	0	18.0642	2	0	0	61	112	0	77	23.0143	1	0	10	8	4	49.3333	0.27811	3	1.01767	0.7918	0.571409	1.2228	0.315891	0.75692	1.56854	1.07057	0.907319	0.905191	3.58475	0.423761	0.356678	1.48902	1.00382	2.98796	1.14511	0.276464	0.503189	0.278743	0.323835	1.36241	1.14696	0.336161	2.16767	1.03691	4.98437
51103122	9.64932	0	1	76.2	1	22.1317	3	0	1	74	99	0	75	12.64	0	31.5	8	0	0	98.4848	0.0970069	1	2.05249	0.855186	0.285295	0.9874	1.0485	0.445756	0.200939	0.104231	0.850719	0.24295	4.33621	2.19136	0.475591	1.33436	2.12237	4.76754	0.94575	2.0113	0.752051	0.141878	0.801662	3.29832	3.90734	1.27497	0.784679	1.58402	10.9791
51104121	9.40548	1	5	73.66	0	26.2451	4	1	1	78	120	0	90	24.0857	1	39.5	9.5	4.16667	0	9.72222	0.137931	2	2.45437	1.07449	0.472932	1.48502	1.47648	1.52244	0.322068	0.260037	2.41323	1.16999	14.3276	2.36045	1.14	1.90954	2.72651	2.07679	1.26404	1.49409	0.726356	0.369646	1.80206	4.17668	4.79948	1.82448	1.44535	3.33056	12.4688
51104122	9.10959	0	1	60.96	0	17.8534	2	0	0	67	121	0	77	35.16	1	29	9	27.2727	13.6364	83.3333	0.141819	2	1.07795	0.814088	0.175629	0.261973	0.834687	0.737493	0.0442133	0	0.191518	0.500695	1.09567	0.540806	0.222306	1.16856	0.398684	2.38787	0.698844	0.106443	0.834602	0.137178	1.16227	0.357101	1.00325	0.929839	0.113875	1.04979	3.90036
51104123	9.98904	0	5	50.8	0	15.6241	2	0	0	61	95	0	88	33.3429	1	14	8	0	0	94.4444	0.088571	1	2.61382	2.23363	0.457233	3.38355	3.31922	1.36795	1.4352	0.364843	1.71005	0.496172	8.41016	1.1039	1.27949	1.02237	1.15709	2.55831	1.67676	0.331447	1.25827	0.100126	1.31689	1.73468	2.39245	1.36669	2.74574	4.12531	18.7654
51110111	9.02192	0	6	81.28	1	28.6961	4	1	1	89	120	1	105	24.9429	1	8.5	11	11.5385	0	33.3333	0.185562	2	1.95549	1.26887	0.403085	2.64734	1.02813	1.03111	1.21139	1.63435	0.909943	0.810235	7.3732	1.54259	0.774714	3.23752	1.3377	5.60001	1.42516	1.25093	1.46825	0.388165	0.830242	1.29056	1.90669	0.626328	2.34915	1.39088	10.5682
51112111	9.41096	0	2	63.5	0	20.4315	3	0	1	81	119	0	111	13.8	0	55.5	8	20.8333	20.8333	100	0.167194	2	1.7103	2.61042	0.399317	1.9711	1.43317	3.60064	0.86719	2.07556	1.5839	0.930222	7.03488	1.54413	1.7418	3.83672	1.82561	10.0241	1.79554	1.31122	3.15501	2.85328	0.912969	10.6316	4.00268	3.5084	1.30602	3.41209	16.302
51203121	9.49589	0	5	63.5	0	17.2176	2	0	0	74	96	0	100	14.15	0	0	10	18.1818	0	50	0.15887	2	1.41855	0.0142578	0.0042787	5.01e-05	0.0107598	0	0	0		0	4.44716	1.25923	0.0048428	1.51134		2.1286	0.0995012		0.0864708	0	0.54287	1.57722	1.96267	0	0		5.78555
51203122	10.5753	0	1	60.96	0	17.2176	2	0	0	68	102	0	80	13.125	0	55.5	8	16.6667	8.33333	100	0.152897	2	1.94801	1.08297	0.250347	0.929841	1.05152	0.641327	0.305213	0.24717	1.36482	0.542754	3.7881	0.132673	0.54586	1.83329	2.39409	3.3636	1.33521	1.4541	1.0049	0.280259	1.35079	2.58949	3.72287	1.68081	1.05183	0.876548	12.3888
51204121	9.60548	0	5	68.58	0	23.8048	4	1	1	82	116	0	81	26.2286	1	33	10	0	0	45.8333	0.0797468	1	0.715159	3.62166	0.616426	6.82903	2.33168	1.64952	1.16098	0.399072	2.05103	1.13833	16.9842	1.73256	2.7786	2.56729	2.32507	7.64249	2.84878	1.19028	3.22218	0.451203	3.41553	2.32185	4.99162	3.57161	2.23412	4.52814	34.2535
51204122	10.8904	0	1	53.34	0	14.0571	2	0	0	61	86	0	80	12.8727	0	15.5	10	0	0	100	0.061637	1	0.209116	0.774981	0.143962	9.20316	0.400236	0.157399	0.006195	0.0072792	0.165004	0.258879	3.0672	0.314512	0.502214	0.739701	0.242652	5.51503	0.413585	0.053316	0.907253	0.0260812	2.40484	0.622377	1.88372	0.426563	0.125518	0.83696	17.9295
51210111	9.57534	1	6	55.88	0	14.4873	2	0	0	69	93	0	96	14.56	0	21	9	9.09091	0	62.1212	0.195563	2	0.614642	0.162896	0.303404	2.03741	0.619881	0.616449	1.78294	0.910304	0.360302	0.636329	6.70534	0.532716	0.0765299	1.08237	0.328254	1.32095	1.24566	0.419725	0.160401	0.398497	0.151468	4.69674	1.74184	0.475677	3.40903	1.42056	12.8568
51212111	9.70411	0	2	58.42	0	13.4025	2	0	0	65	98	0	94	8.05263	0	34.5	9.25	4.7619	0	52.381	0.178372	2	1.87842	1.61568	0.109314	0.717689	0.63158	0.751213	0.122127	0.296923	0.729816	0.736416	9.36286	1.59581	0.668968	3.35241	1.45278	11.8597	0.922217	1.15251	1.52712	0.166055	0.352066	3.98596	2.74798	1.83958	0.456724	2.04254	16.2444
51302121	9.32055	0	2	78.74	1	27.1616	4	1	1	83	111	0	84	30.3	1	56	9	8.33333	4.16667	81.9444	0.143262	2	0.746505	1.28648	0.0751287	1.18971	0.173206	1.07733	0.061446	0.345168	0.27725	0.846478	3.73178	2.4471	0.261398	3.5594	1.10553	8.91112	0.563238	1.06309	0.699742	0.375262	0.522947	2.7232	1.90834	1.60432	0.419868	1.91692	20.0094
51303122	9.58356	1	1	58.42	0	17.8417	2	0	0	87	109	1	111	60.8	1	0	7	16.6667	16.6667	95.8333	0.434582	5	0.851054	0.856174	0.451763	0.672953	0.596518	0.280331	0.0905715	0.152122	1.14016	1.17184	5.21328	0.670129	0.491279	2.07292	0.591414	1.40858	2.00376	0.178701	0.713533	0.435767	2.10098	1.67925	1.82891	0.849208	0.824745	1.44474	8.97029
51305121	9.52877	1	3	66.04	0	20.545	3	0	1	61	94	0	90	39.72	1	60	10	12.5	4.16667	62.5	0.0607192	1	0.994949	0.394463	0.347788	1.25744	0.166657	0.258087	0.138759	0.0370276	0.258212	0.32666	6.8253	0.812296	0.182987	1.24141	1.06144	1.3198	0.790753	0.0167931	0.161469	0.0179746	0.445664	2.14779	0.917843	0.488742	0.365846	0.780218	0.999371
51305122	9.92603	0	4	71.12	0	20.4082	3	0	1	87	120	1	84	17.4	0	23.5	6.5	13.0435	4.34783	55.0725	0	1	1.71954	1.16017	0.297707	2.90342	1.10049	0.808861	0.152379	0.213481	1.23792	0.730436	6.03276	1.3259	0.883737	1.4801	1.28569	4.73749	1.22798	0.867039	1.16953	0.270222	1.24564	2.23963	2.05788	1.23785	0.762269	1.43194	12.5665
51310111	9.10685	1	6	83.82	1	26.1069	4	1	1	91	170	1	98	39.3429	1	22	9	27.2727	18.1818	69.697	0.184999	2	0.730441	0.913653	0.191968	4.61512	0.489546	0.697466	0.830888	0.54251	0.665429	0.426882	6.00819	1.04229	0.67406	2.86414	1.12799	6.48456	0.778157	0.807141	1.07324	0.368062	0.507542	1.37164	4.10617	0.286589	1.37418	0.913635	14.0888
51311111	9.79726	0	4	73.66	0	19.1806	3	0	1	75	112	0	90	30.3333	1	0	7.75	12.5	12.5	98.6111	0.350413	4	1.3621	1.32746	0.208127	3.81455	1.14143	1.02599	2.70383	1.80627	1.43901	0.866087	4.70556	1.22596	1.29534	2.72807	1.36755	6.41543	1.42048	1.17655	3.63416	1.01889	1.19726	1.73354	3.29984	0.760677	1.38292	2.28622	17.4915
51312111	8.85205	0	2	58.42	0	19.4287	3	0	1	74	118	0	90	13.95	0	45.5	7.5	42.8571	19.0476	82.5397	0.138619	2	1.80326	1.5682	0.08187	0.706549	0.658871	0.841537	0.0819352	0.250692	0.355237	0.507853	2.84608	0.458483	0.231077	2.34676	0.740236	7.01133	0.636276	0.258196	0.826801	0.887755	0.421638	5.59709	1.13801	4.7114	0.427087	3.47543	25.7526
51402121	9.05205	0	2	60.96	0	18.6557	3	0	1	75	98	0	102	21.96	0	17	11	12.5	12.5	100	0.133026	2	0.679024	4.22906	0.122951	2.3608	1.06237	1.81484	0.160081	0.368707	0.311818	1.7174	2.25256	0.782655	0.178959	2.0425	0.379115	5.7596	1.53766	0.474286	3.65765	0.995834	1.32773	2.84135	1.79776	1.76801	0.4808	3.4806	11.6475
51403121	10.137	1	5	76.2	0	24.4898	4	1	1	75	131	1	88	15.0462	0	49.5	10	19.0476	9.52381	44.4444	0.157087	2	1.03952	2.32072	0.0653902	0.548256	0.572644	0.414286	0.0272242	0.13966	0.484491	0.722828	3.82376	0.72158	0.290563	2.99085	0.487384	6.32091	1.16899	0.443624	0.607934	0.0392165	1.37161	2.53543	1.33968	1.06454	0.500821	1.39432	4.0643
51405121	11.1288	1	3	86.36	1	27.6787	4	1	1	84	136	1	93	31.9	1	62	6.5	4.16667	4.16667	43.0556	0	1	1.17924	0.599019	0.319665	2.04884	0.6052	0.508632	0.143101	0.311883	1.01904	1.41128	4.22271	1.13462	1.01318	1.42731	1.12184	2.19234	1.1449	0.478194	0.722079	0.252822	1.1012	1.60339	1.65714	1.54718	1.07094	1.2599	5.8848
51405122	9.76438	0	1	50.8	0	15.1172	2	0	0	76	123	0	89	28.4	1	6	10	8.33333	8.33333	83.3333	0.0230554	1	1.19969	0.582464	0.143277	1.41535	1.05076	0.150497	0.0585957	0.0577146	0.451316	0.226246	1.50413	0.723939	0.462586	0.983485	1.01251	3.63394	0.274295	0.230176	0.589369	0.0388645	0.771123	0.297806	1.11493	0.436692	0.275357	0.325591	4.90479
51411111	8.87397	0	4	68.58	0	20.3516	3	0	1	58	104	0	84	16.86	0	32	10	0	0	36.5079	0.28345	3	4.61904	1.64231	0.751765	5.90072	1.25221	1.11423	3.61839	1.26625	1.973	1.08706	9.45075	3.3102	2.09134	4.8211	3.48791	8.27483	1.99734	3.22363	4.20022	1.0305	1.51182	4.42071	12.1512	1.21562	2.86182	1.54669	12.2571
51412111	9.48493	1	2	60.96	0	21.1257	4	1	1	80	101	0	110	33.9	1	6	9.5	18.1818	4.54545	90.9091	0.149874	2	0.54169	0.214682	0.0603502	0.290268	0.44354	0.286912	0.0907481	0.0557249	0.59722	0.248217	2.5524	0.166966	0.209375	0.423783	0.127383	1.16078	1.10993	0.127325	0.826337	0.0648507	0.0870206	0.631774	0.406186	1.05598	0.460892	0.446812	12.1859
51412112	9.53425	1	2	53.34	0	15.1506	2	0	0	57	88	0	72	3.13333	0	55.5	5	0	0	87.5	0.193953	2	0.629941	0.43646	0.0117126	0.255175	0.035873	0.235369	0.0209262	0.0955893	0.136955	0.312473	0.661384	0.124839	0.0512317	0.440567	0.127073	0.519574	0.25164	0.113928	0.280735	0.0802817	0.0320157	0.41709	0.304656	0.374479	0.0785207	0.48977	3.53739
51502121	10.0521	1	2	68.58	0	18.115	2	0	0	71	92	0	93	21.15	0	0	7	0	0	69.697	0.102233	2	5.50797	3.95516	1.7161	2.78007	1.48372	1.7814	0.646945	1.12893	3.13166	1.94786	13.0124	6.48098	2.06974	7.56903	6.05993	11.9576	1.74253	7.86811	2.34344	1.78896	2.07301	13.1133	12.4775	3.49086	2.25825	16.6404	13.1441
51502122	9.8	1	2	83.82	1	25.2926	4	1	1	60	107	0	88	19.9636	0	75	9	0	0	31.9444	0.113511	2	7.58476	8.47981	1.13456	8.35634	2.52943	8.38358	0.886561	3.26087	1.96756	5.6963	12.9275	8.4535	2.35693	10.6551	5.61463	17.0681	2.75148	5.63184	3.1977	4.65831	2.01501	11.3201	6.82538	6.12045	1.76196	12.3934	19.2295
51503121	9.69315	1	5	68.58	0	22.1317	4	1	1	93	114	1	80	16.8	0	0	10.5	0	0	79.1667	0.20681	3	0.455379	0.62762	0.173655	0.156848	0.333131	0.305608	0.027689	0.114832	0.276575	0.651443	2.0802	0.462147	0.134777	1.12576	0.298874	1.10338	0.66933	0.273216	0.2516	0.111738	0.708219	1.0327	1.19221	0.393524	0.280092	0.996326	2.87137
51503122	9.44658	0	1	71.12	0	21.1257	3	0	1	55	107	0	88	13.4308	0	2.5	7	8.33333	8.33333	98.6111	0.158924	2	0.954884	0.371117	0.0847854	0.182303	0.450633	0.130131	0.0441941	0.0330473	0.189111	0.266856	0.686001	0.714379	0.32574	0.577181	0.482562	1.30443	0.307385	0.319644	0.273741	0.0648313	0.322732	0.174205	0.435586	0.142377	0.112751	0.521846	5.97631
51504121	11.2932	1	5	83.82	1	27.4313	4	1	1	77	137	1	95	28.08	1	49.5	10	25	25	87.5	0.276491	3	1.35887	2.40546	0.221159	4.50433	1.18486	0.69296	0.347971	0.160998	1.19735	0.52384	3.65267	1.07449	1.54786	1.39759	1.22143	4.55407	1.33169	0.68577	1.55714	0.335298	2.49952	1.69698	2.59787	1.18879	0.853124	1.28103	9.53506
51504122	9.51233	1	1	81.28	1	30.0735	4	1	1	78	108	0	91	17.0182	0	8	10	16.6667	11.1111	85.1852	0.0783338	1	0.852071	1.79619	0.376968	3.7609	1.76944	0.349136	0.591489	0.179972	1.02566	0.150434	6.20286	1.10685	1.26175	1.18992	1.88059	3.21935	1.84624	1.08725	2.05927	0.347364	2.4301	2.54771	6.81721	1.27706	1.2913	1.21935	11.8804
51505121	9.76164	1	5	58.42	0	18.6478	3	0	1	75	101	0	120	79.2	1	8.5	6	12.5	0	65.2778	0.045589	1	1.31399	1.13891	0.753953	2.10709	0.408376	1.16167	0.0511794	0.0950904	1.48898	1.17717	3.53584	1.14086	0.898526	1.03453	1.74053	2.98543	1.07978	0	1.26269	0.0001012	1.02658	1.71052	1.44173	1.08119	0.33588	1.31901	15.7385
51511111	9.92329	0	4	66.04	0	18.3655	2	0	0	59	76	0	127	10.0125	0	3	8	4	4	98.6667	0.205596	3	3.32036	1.83293	1.64805	15.1848	1.81509	1.61441	7.63192	2.37281	2.60072	1.2611	10.1076	2.40499	2.02171	4.88282	1.76141	11.1067	2.20518	1.6043	4.66373	0.66182	1.54914	4.19686	5.94876	0.879667	5.05648	1.78696	14.4092
51602121	9.52603	0	2	66.04	0	21.7014	3	0	1	62	107	0	82	22.2	0	10.5	5	0	0	100	0.111834	2	5.06584	6.76313	1.09943	7.90879	3.49332	6.58247	0.781821	2.73662	2.35235	2.93958	11.7636	7.43581	2.79205	12.0309	8.65462	12.0274	2.35641	6.56417	3.75234	4.26143	2.89497	16.4926	11.1558	4.68666	3.19798	9.50271	19.9137
51602122	9.61918	0	2	68.58	0	19.1806	3	0	1	67	94	0	112	33.24	1	29	8.75	13.6364	13.6364	100	0.106689	2	3.29187	6.596	0.683031	1.97262	1.90794	2.30828	0.331317	1.3941	1.10772	1.52474	4.60275	2.5986	1.33302	5.38099	2.17132	9.36432	0.929329	2.54071	1.64763	0.958373	1.05365	4.97181	2.78582	2.13982	0.966795	2.8187	21.2739
51604121	10.3315	1	5	60.96	0	21.6333	3	0	1	78	99	0	108	21.9273	0	22	8	0	0	65.2174	0.133787	2	2.85133	3.15637	0.743826	7.3044	2.03983	1.31582	0.511138	0.345737	2.03386	1.22235	17.8291	4.32418	3.40943	6.64758	3.76398	10.8035	2.47893	2.89286	4.57721	0.602014	3.98733	4.90765	7.52906	1.81002	1.20356	2.45067	17.7434
51604122	9.58356	0	1	60.96	0	17.8534	2	0	0	79	112	0	86	32.3	1	11.5	9.5	25	25	86.1111	0.14775	2	1.56554	0.927142	0.67096	4.62687	1.49794	0.760002	1.07651	0.861234	1.16019	1.16375	6.42087	3.43061	0.764685	0.513776	2.89298	25.7962	2.44639	1.57662	1.85072	1.02182	1.93098	4.00637	3.72064	1.8256	1.27303	2.53708	15.0084
51610111	9.10411	1	6	60.96	0	14.0381	2	0	0	51	73	0	80	43.275	1	3	7	27.2727	22.7273	100	1.64043	11	0.275823	1.28344	0.460624	0.153432	0.230664	1.32622	0.863031	2.62843	0.639054	2.39607	3.24124	0.0936598	0.0784214	2.73015	0.0923225	0.342021	0.627968	0.0606099	0.196668	0.0835184	0.174599	0.393434	0.435641	0.310192	1.50753	0.245435	2.79879
51611111	9.22192	1	4	63.5	0	18.9349	3	0	1	58	99	0	87	20.4	0	39.5	9	4.16667	4.16667	91.6667	0.171436	2	1.49371	2.68102	1.02343	21.8361	1.35284	1.28687	8.82821	3.68515	2.82427	1.22446	10.8907	1.19623	1.68942	3.18402	1.33742	7.19524	2.18776	1.00935	4.01366	0.642748	0.651073	3.43585	2.89728	0.579784	2.50746	1.30792	5.46362
51704121	11.1507	1	5	63.5	0	20.2546	3	0	1	106	185	1	74	20.5	0	0	8	3.84615	3.84615	62.8205	0.162815	2	1.73172	0.973783	0.360559	2.87508	0.950909	0.512786	0.257125	0.203929	1.07062	0.666164	7.12414	2.2573	0.717775	2.21587	1.67979	4.31364	1.15239	1.12316	1.2609	0.355738	1.60967	2.61223	2.4482	1.33792	1.0147	1.55847	8.45878
51704122	10.937	0	1	60.96	0	17.8534	2	0	0	56	89	0	97	45.36	1	0	13	3.57143	0	67.8571	0.131703	2	1.24246	1.15794	0.351592	2.17599	1.07099	0.711878	0.236055	0.197002	1.11509	0.429798	3.74933	1.29868	1.23256	1.85664	1.38755	5.23467	1.30841	1.044	1.35859	0.246226	1.2209	1.76337	2.76942	1.06774	0.952365	1.32653	5.02849
51710111	8.91507	1	6	53.34	0	14.26	2	0	0	76	110	0	93	7.2	0	346	10	27.2727	9.09091	66.6667	0.447052	5	2.06519	2.55415	1.01276	1.30318	1.18462	1.84926	1.78033	3.32352	1.95546	1.56155	5.63633	1.90798	1.18826	3.24996	1.64017	4.39169	1.61969	1.50006	1.73309	1.30094	1.7138	2.00211	5.41063	1.73918	2.57027	2.20428	9.23025
51711111	10.3562	1	4	58.42	0	14.7028	2	0	0	67	130	1	97	30.45	1	62.5	6	0	0	47.2222	0.555943	6	1.08533	1.12957	0.275761	2.38299	0.717301	0.659531	2.16015	1.3253	1.48961	0.791642	7.1427	1.00559	0.630849	3.33232	0.737938	3.62919	1.01161	0.632484	2.22847	0.257012	0.434071	1.61878	1.87433	0.544049	1.3405	1.37334	3.45785
51804121	10.474	1	5	63.5	0	19.7863	3	0	1	74	100	0	91	15.7846	0	0	10	0	0	33.3333	0.110358	2	1.24821	1.76323	0.236747	6.4977	1.01366	1.4362	0.0794089	0.180379	0.808753	0.967205	3.14706	1.06542	0.943625	1.55063	1.15262	1.65242	1.03252	0.758435	1.40807	0.119139	1.58211	1.04761	2.87452	1.26458	0.852543	2.25936	3.73405
51804122	9.23288	0	1	86.36	1	31.5719	4	1	1	106	132	1	87	14.5091	0	20	7	8.69565	4.34783	100	0.102775	2	1.06061	1.3473	0.356897	3.56287	1.29733	1.18351	0.341068	0.337386	1.16404	0.992934	4.57561	1.09645	1.13249	1.80957	1.14598	2.77073	1.36795	1.00941	1.1346	0.256471	1.1264	1.54367	1.57861	1.13446	1.25389	4.80858	8.08142
51810111	8.74247	0	6	55.88	0	15.6241	2	0	0	67	110	0	88	21.5538	0	12	10	29.1667	25	52.7778	0.261992	3	2.34214	1.55444	1.04254	2.96071	2.13452	1.27192	6.62272	1.7742	1.19116	1.53072	9.07075	3.07424	1.26939	5.76473	2.30635	6.01605	1.5421	2.34539	1.2743	0.884018	0.575444	4.1908	6.91998	1.34423	4.02837	3.64005	23.6088
51812111	9.53425	1	2	71.12	0	20.8292	3	0	1	50	97	0	77	15.3	0	14.5	11	0	0	66.6667	0.165466	2	2.76274	1.93542	0.579812	0.983983	0.92665	1.89933	0.411424	0.322645	1.3738	1.35236	7.28445	2.2465	1.38309	4.15554	2.30175	8.54487	1.83254	1.84078	4.22006	0.680459	1.17431	5.83993	4.9626	2.55618	1.06514	10.2948	17.4903
51902121	9.22466	0	2	55.88	0	17.2644	2	0	0	62	98	0	82	15.6429	0	46	9	13.6364	4.54545	83.3333	0.12658	2	2.51944	4.6338	0.486183	1.07312	1.46135	1.12829	0.350555	0.809653	0.939137	1.00853	6.07617	2.03866	1.25551	4.56704	1.97312	10.4459	0.970395	2.62942	2.96438	1.15823	1.76042	4.21136	2.71469	1.54787	1.02437	1.38377	11.3623
51902122	9.39726	0	2	60.96	0	18.9352	3	0	1	100	126	1	70	17.5091	0	46	8.25	41.6667	41.6667	87.5	0.100565	2	7.35714	4.06045	0.320898	1.4133	2.84799	1.74082	0.419802	1.51497	1.37318	1.87014	11.5303	11.3192	2.50742	9.80148	7.08784	14.7551	2.04661	7.56976	6.17336	0.925029	5.43304	10.3337	8.21936	2.93209	2.13868	3.5309	18.0568
51903122	9.54521	0	1	71.12	0	21.3251	3	0	1	78	112	0	90	24.1714	1	45.5	10	4.54545	4.54545	72.7273	0.141383	2	1.44359	1.11169	0.398667	0.529594	0.950195	0.772194	0.196686	0.187108	1.1079	0.866165	5.42976	0.973822	0.697581	1.80228	0.89176	2.44392	1.04112	0.694066	0.95671	0.479401	1.28596	1.74679	2.21187	1.21397	1.13297	1.29195	11.5594
51904121	9.38082	1	5	58.42	0	17.8417	2	0	0	77	101	0	108	9.53333	0	66	10	27.7778	22.2222	90.7407	0.0713143	1	12.7852	5.06776	1.32636	8.2581	2.52032	2.80717	1.31055	1.30222	2.60522	1.91888	59.1991	15.8297	6.46202	10.808	12.9419	24.4693	6.31353	8.65353	9.07507	1.37561	6.88614	13.902	36.1996	5.97535	6.19044	6.88976	25.2757
51904122	9.68493	0	1	55.88	0	17.8213	2	0	0	76	123	0	88	24.4909	1	34.5	9	0	0	98.5507	0.0796339	1	1.1681	0.392679	0.20354	1.35539	1.33362	0.335151	0.239926	0.0378492	0.77416	0.479232	4.2552	1.37046	0.509649	1.28654	1.70638	2.31208	1.08801	1.06404	0.806026	0.120782	1.05894	2.28391	2.8004	1.06662	1.06433	1.42793	5.00338
51910111	9.0137	0	6	83.82	1	23.473	4	1	1	98	129	1	100	27.3429	1	7.5	8.5	4.16667	0	31.9444	0.184435	2	0.603794	0.862316	0.202353	3.08792	0.206471	1.22563	1.14014	0.995889	1.19652	0.475584	4.31376	0.88022	0.82471	1.64678	1.03239	2.48246	1.12265	0.565103	1.00538	1.07458	0.520305	2.27031	1.69872	0.3976	1.27543	1.47927	2.6497
51912111	9.3589	1	2	58.42	0	16.3161	2	0	0	60	101	0	96	14.0769	0	13.5	11	0	0	100	0.421513	5	0.990084	1.36245	0.131662	3.22681	0.399002	1.43447	0.142207	0.238986	0.625722	0.613566	2.61586	0.974694	0.572826	2.56187	0.550543	5.92626	1.13044	0.691701	1.48774	1.21912	1.14085	2.71317	2.94438	1.47096	1.20677	1.63793	5.42488
51912112	9.89589	1	2	78.74	1	24.1047	4	1	1	77	133	1	115	18.06	0	9.5	11	31.5789	31.5789	82.4561	0.177181	2	2.83048	1.13325	0.149077	0.55048	0.548332	0.751086	0.104774	0.157019	1.09433	0.82949	4.83759	4.37448	0.772584	2.84976	1.68616	7.66179	1.00579	1.77112	2.7464	0.369663	1.02688	1.14213	2.02641	1.31077	0.659799	1.30999	10.3308
52002121	10.3918	1	2	55.88	0	17.2644	2	0	0	67	98	0	140	29.25	1	0	9.5	38.0952	28.5714	69.8413	0.117033	2	3.03055	1.47711	0.364355	1.1689	2.8484	1.02016	0.568353	0.732382	1.73262	0.912987	12.4775	3.047	1.26963	1.81295	2.74475	5.15895	2.86187	2.1653	1.95039	0.718721	1.39635	7.6918	3.45417	1.63538	1.7244	3.8247	17.7688
52002122	10.7151	1	2	63.5	0	17.1158	2	0	0	84	104	0	97	40.3	1	70	8	0	0	81.9444	0.0989949	1	3.23981	2.60309	0.775946	1.92787	1.67153	1.06308	0.416789	0.812848	1.21731	1.3632	6.28133	2.21801	1.4501	3.92822	2.55805	5.21614	1.35535	2.6788	2.17774	0.925691	1.05169	5.60537	3.62072	1.24229	1.04626	2.04009	14.6327
52003122	12.0027	0	1	53.34	0	14.26	1	0	0	68	98	0	90	31.9	1	30.5	9	21.7391	17.3913	88.4058	0.16906	2	0.55413	1.43092	0.126198	0.281653	0.633606	0.364847	0.0655683	0.187976	0.675966	0.368937	4.29656	1.33787	0.695883	3.41477	1.17399	3.83168	1.11951	0.554506	0.44875	0.365333	0.666111	3.20659	2.5129	0.834855	0.727357	1.07311	9.18887
52010111	9.27397	0	6	53.34	0	14.7929	2	0	0	63	101	0	93	50.1	1	13.5	10.5	34.7826	17.3913	73.913	0.167711	2	1.31768	3.64803	0.218899	12.0839	0.579304	2.21058	1.22903	4.97365	1.99886	0.320649	15.8801	2.17219	3.57117	2.55597	2.78543	5.05713	2.44751	1.30289	3.75068	1.69186	3.01165	1.54572	6.04698	0.470629	1.31735	1.82389	14.424
52011111	9.20274	1	4	66.04	0	16.1506	2	0	0	53	91	0	84	18.225	0	50	7	33.3333	14.2857	100	0.168276	2	2.0022						1.37961	0.177588	1.08347	0.0802295	7.29283	1.45802	0.974772	1.61945	1.09622	3.70725	1.14031	1.12503	1.2465	0		1.91556	4.18267	0			3.05296
52012111	8.82192	0	2	55.88	0	13.9853	2	0	0	79	118	0	112	56.76	1	0	10	5.26316	5.26316	87.7193	0.148374	2	0.633156	2.02594	0.114435	0.913027	0.492063	1.06293	0.0945547	0.197949	0.668418	1.3224	5.44495	2.20737	1.22665	3.90719	1.07725	7.19359	0.881634	1.01642	1.91483	0.371583	1.22502	4.09963	5.51138	2.30857	1.04932	1.56739	9.85364
52103121	9.92055	0	5	60.96	0	16.8032	2	0	0	47	110	0	76	17.9	0	0	10.5	0	0	26.3889	0.0928703	1	0.711831	1.39375	0.0622614	0.898036	0.227317	0.744264	0.0364562	0.590057	0.123986	0.861985	2.83538	2.04661	0.228181	2.14649	1.16136	3.66382	0.474147	1.6319	0.272344	0.430719	0.331648	6.55561	2.69611	1.20051	0.44607	1.89376	6.6285
52103122	9.18082	1	1	66.04	0	23.6686	4	1	1	59	98	0	89	8.49	0	4	10	33.3333	4.7619	100	0.0994727	1	3.67694	9.32028	1.06876	6.21935	2.23312	4.68314	1.04416	2.28122	1.51201	2.87174	23.5939	15.5434	3.2634	20.0109	11.3403	50.8394	2.16032	13.4618	2.90886	2.18316	3.62384	60.4388	41.9683	7.89515	2.5251	17.1935	57.952
52111111	10.1808	1	4	58.42	0	17.301	2	0	0	66	113	0	76	10.1143	0	112	10	33.3333	33.3333	100	0.196022	2	0.753057	0.244904	0.0645565	0.983763	0.0467828	0.175275	1.02789	0.303705	0.179923	0.526582	1.36711	0.16296	0.079975	0.859209	0.151443	0.59773	0.453719	0.20797	0.594646	0.219161	0.0095048	0.767166	0.764743	0.195299	0.184084	0.283217	1.63131
52112111	9.24658	0	2	66.04	0	18.6557	3	0	1	58	102	0	85	10.0435	0	0	11	8.33333	4.16667	66.6667	0.156725	2	3.55436	5.60091	0.428595	2.39817	1.80813	3.4348	1.13708	1.27809	1.7215	2.34838	9.19134	5.89494	1.83299	7.56569	4.4289	10.8841	2.38972	5.03962	2.9691	2.21872	1.42868	8.73808	11.9199	4.68723	4.36012	4.07702	38.3603
52202121	9.42192	0	2	76.2	1	23.7889	4	1	1	97	123	1	95	32.5333	1	39	8	8.33333	8.33333	69.4444	0.15071	2	7.1013	7.76728	0.811415	2.56588	4.77853	1.39277	0.657904	0.818008	2.25591	1.85901	17.508	5.89148	6.14429	9.32428	6.83402	14.0673	2.99127	6.6036	5.51335	1.12994	5.26592	7.3302	8.78133	1.06591	1.57436	1.81473	18.9998
52203121	9.65753	0	5	60.96	0	16.8789	2	0	0	63	100	0	88	41.52	1	4.5	9	0	0	41.6667	0.0757295	1	0.510302	1.2715	0.049789	0.726158	0.755564	0.602912	0.011835	0.0844966	0.0808009	0.467876	2.31605	0.53279	0.196813	1.91649	0.870297	4.70096	0.733223	0.367998	0.226704	0.241981	0.333668	1.76624	0.868061	1.16585	0.439352	2.62959	10.2645
52203122	9.90685	0	1	63.5	0	17.1225	2	0	0	67	98	0	90	16.4308	0	18.5	11	4	4	66.6667	0.103579	2	0.257704	1.47917	0	0.489376	0.151516	0.418063	0	0.0161125	0	0.15632	0.514036	0.581836	0	1.5696	0.236988	4.35421	0.0033345	0.192193	0.0333475	0	0.152204	0.330148	0.549598	0.329868	0.0001001	1.14623	6.59967
52204121	9.15616	0	5	55.88	0	18.3783	2	0	0	79	107	0	87	44.64	1	37	11	0	0	66.6667	0.193844	2	0.957571	0.424265	0.121271	1.70994	0.275969	0.20086	0.0628638	0.0587388	0.292613	0.265645	1.78207	1.27771	0.333545	1.42502	0.746245	2.77266	0.272585	0.293975	0.374615	0.0680113	0.671179	0.473541	0.604275	0.406442	0.146088	0.51982	3.64755
52204122	9.69315	0	3	66.04	0	18.3824	2	0	0	86	117	1	90	15.6	0	65	8.5	8.33333	0	84.7222	0.113224	2	1.86789	2.23416	1.5622	3.8686	1.16924	1.09613	0.373104	0.232089	0.579383	0.484263	11.6867	3.25171	1.24457	3.21	5.53696	11.2469	1.74225	1.46299	1.92153	0.427575	1.9105	9.83327	3.81297	1.78367	1.09236	5.22981	8.25834
52211111	9.54247	1	4	66.04	0	22.8129	4	1	1	77	102	0	91	11.5875	0	53.5	9	22.7273	22.7273	100	0.278536	3	1.18363	1.48605	0.190205	2.21348	0.699047	0.924766	1.45419	0.754908	1.01207	1.42369	3.81302	1.35923	1.06227	2.95521	1.22491	4.83637	1.12959	1.22129	1.47268	0.905724	0.384419	1.22616	1.57629	0.896938	1.23881	1.01213	4.48896
52212112	9.03836	0	2	73.66	1	25.0613	4	1	1	71	125	0	93	20.475	0	17	11	16.6667	0	90.2778	0.18062	2	4.63275	1.14251	1.07149	2.10293	2.71869	2.03506	1.26014	0.394063	1.90794	1.23499	15.0256	5.14841	3.01626	5.47099	5.81825	10.4189	3.83618	2.74429	3.02417	0.473584	1.9706	4.81359	12.4619	2.42362	3.95725	3.42018	39.9092
52304121	10.5863	0	5	88.9	1	31.5556	4	1	1	101	130	1	111	7.22308	0	70	8	0	0	89.7436	0.0498361	1	1.19897	0.356438	0.144741	0.695258	0.621867	0.3395	0.230898	0.187679	0.668674	0.468327	1.48136	1.22365	0.431796	1.00933	1.43167	1.26155	1.07277	1.08081	0.421622	0.282518	0.355077	0.771856	1.77383	0.451707	0.959765	2.40608	7.59747
52304122	9.37808	0	3	68.58	0	22.167	4	1	1	82	127	0	81	29.8286	1	26.5	7	0	0	76.3889	0.547223	6	5.20672	6.12092	3.34161	3.62111	2.70387	3.01237	1.47312	1.41811	2.12991	1.99136	17.3614	5.61878	4.85951	10.8128	11.959	31.809	2.9732	3.32974	6.24929	1.72664	4.56887	14.2104	12.4115	3.89752	2.22087	7.32299	8.56219
52310111	8.73973	0	6	55.88	0	15.2026	2	0	0	67	100	0	78	18.5	0	42	10	0	0	18.0556	0.435418	5	2.74865	1.92428	1.1112	7.36353	1.89527	2.01416	2.01917	3.18866	1.87908	1.66215	11.2025	2.34832	1.59022	4.92757	2.42168	7.26488	1.89323	2.45795	1.97209	2.19381	1.44716	6.87418	8.0354	1.43643	2.92567	3.59952	13.9215
52311111	9.70685	1	4	68.58	0	19.025	3	0	1	81	102	0	75	39	1	16	8	17.3913	17.3913	84.058	0.186465	2	2.2447	1.57202	0.527799	6.69762	1.30677	1.54431	3.55813	1.13101	1.18431	1.07404	5.28685	2.25641	1.79722	3.74837	2.24783	9.91049	2.23964	2.31496	3.50273	0.543249	1.01153	3.46432	6.15454	1.24245	2.97923	2.47656	18.4241
52404121	10.1014	1	5	68.58	0	21.2351	3	0	1	74	111	0	90	4.48696	0	27	9.5	18.1818	4.54545	60.6061	0.209816	3	2.50427	1.65042	0.413106	2.19417	1.10471	0.888463	0.642346	0.30052	1.39437	0.706626	9.06669	2.95813	1.7272	5.86779	2.8157	7.55871	1.85355	1.93781	1.74255	0.499486	1.65616	5.50333	6.04769	1.44938	1.51379	3.12576	9.43997
52404122	10.9452	0	3	55.88	0	22.7259	3	0	1	64	94	0	97	23.76	1	44	6.5	10.5263	5.26316	91.2281	0.211604	3	0.461389	0.455468	0.397933	1.25308	1.79464	0.10224	0.194874	0.0112595	1.05697	0.192181	1.23172	1.12415	0.31602	1.89929	0.577365	8.03057	0.547257	0.566067	0.488384	0.252368	0.590882	1.45495	1.07137	0.207072	0.153124	0.33205	4.64146
52410111	9.02192	0	4	58.42	0	16.225	2	0	0	59	79	0	90	9.67826	0	4	10	0	0	63.8889	0.382723	4	1.9191	1.1949	0.565885	5.91406	1.53278	0.930689	3.80009	1.51276	1.39934	0.694813	5.66634	1.43496	2.35507	2.94556	1.74135	7.90263	2.60686	1.31661	2.64091	2.09423	1.30864	3.13878	3.1181	0.639412	2.94882	1.20543	19.5704
52411111	9.24932	1	4	50.8	0	15.8636	2	0	0	65	97	0	107	25.0286	1	99.5	9.5	39.1304	17.3913	100	0.15818	2	2.02226	1.62262	0.37013	5.53493	1.02187	1.64246	3.31157	1.12767	1.40128	1.22169	9.19207	2.22946	1.25951	3.68097	2.34623	6.11131	1.81533	2.13431	3.11322	1.03734	1.17218	3.59556	5.90914	1.46441	2.21398	2.48666	11.1387
52503121	9.54521	0	5	63.5	0	18.6469	2	0	0	69	100	0	88	26	1	28	11	4.16667	0	29.1667	0.0844001	1	0.524641	1.22895	0.0382462	0.383775	0.226407	0.960681	0	0.0720478	0.1207	0.571686	1.06262	0.344684	0.199994	2.00103	0.312889	5.76406	0.233668	0.0515841	0.189321	0.0877922	0.825673	1.44688	1.09141	0.68721	0.242913	1.4163	5.9945
52503122	9.05479	0	1	60.96	0	19.8124	3	0	1	76	91	0	109	17.25	0	9	5	5.88235	0	82.3529	0.156611	2	1.11676	1.44337	0.0811337	0.257644	0.557637	0.787967	0	0.0033516	0.699525	0.434932	1.48844	0.290001	0.0038812	1.46238	0.55468	3.39004	0.497951	0.0172854	0.434364	0	0.695761	1.05052	1.48708	0.169885	0.182136	0.337494	2.58525
52504121	9.72877	1	5	58.42	0	20.0872	3	0	1	70	97	0	96	96	1	14.5	6	9.52381	9.52381	57.1429	1.64711	11	0.143753	0.432203	0.0014325	1.2179	0.0752212	0.0945241	0.000551	0.045982	0.058718	0.344447	1.10597	0	0.06455	0.0775314	0.117572	1.03583	0.0411483	0	0.087541	0.0025666	0.227024	0.451661	0.482806	0.0832707	0.0003764	0.222153	2.49007
52504122	9.27123	0	3	55.88	0	21.4823	3	0	1	65	87	0	93	3.24	0	29.5	11	8.33333	0	76.3889	0.0365886	1	1.85108	0.989715	1.45817	3.66136	3.91919	1.06822	1.66262	0.583486	2.83956	1.06763	8.18441	3.40196	0.885998	3.36486	2.25924	11.5123	2.04589	2.93823	1.29064	1.47642	1.13879	10.0757	4.98173	1.1663	2.30445	1.72041	13.8324
52510111	10.537	0	4	58.42	0	17.0898	2	0	0	63	85	0	89	16.9	0	5.5	8.75	25	16.6667	100	0.242604	3	1.94564	0.87039	0.468938	4.62383	1.5946	1.28301	4.93121	1.84633	1.07126	0.627758	6.84687	1.91586	1.44765	2.51647	1.43235	6.47036	1.68696	1.19445	1.14852	1.58187	0.505881	6.35801	3.11815	1.02794	3.87671	1.73169	9.84913
52512111	8.95068	1	2	63.5	0	15.3846	2	0	0	75	98	0	106	13.9579	0	5.5	10	4.16667	4.16667	87.5	0.154781	2	0.589685	0.291585	0.517687	1.13833	1.0711	0.977469	0.267638	0.137017	1.2517	0.381378	12.1055	1.30514	1.11985	1.79542	1.32076	4.45868	2.47954	0.562579	1.83242	0.25595	1.31062	2.19367	2.68618	1.26601	1.31399	1.30876	13.5578
52603121	10.3096	0	5	50.8	0	15.9763	2	0	0	78	90	0	112	19.2	0	31	6	0	0	72	0.166421	2	3.40611	3.45099	0.522686	2.5153	3.26368	5.53638	0.597029	0.908718	2.30647	2.57365	11.2053	6.90542	1.85964	5.96218	3.37418	15.162	3.31945	4.09719	2.24492	1.2398	2.88822	12.4256	8.10913	7.26445	2.09086	9.84558	36.4392
52604121	9.49315	0	5	53.34	0	15.1506	2	0	0	91	114	1	64	8.91818	0	16	10	4.16667	0	76.3889	0.0931159	1	1.90615	1.73433	0.22275	1.47343	1.21217	0.586874	0.197347	0.103583	1.1932	0.363303	11.7983	2.68688	1.70357	5.79962	3.16716	11.8408	2.10895	1.52819	2.05416	0.416615	2.34971	2.26931	1.98118	1.08611	0.629758	0.810634	6.42388
52604122	9.52055	1	3	71.12	0	21.2204	4	1	1	65	98	0	104	16.6615	0	25	11	0	0	100	0.0680166	1	1.23951	0.951993	0.199953	1.50282	1.379	0.592106	0.222465	0.127373	0.916109	0.742648	3.67615	1.18234	0.805184	2.00594	1.44517	6.20794	1.19876	0.86117	1.02009	0.383647	1.26359	1.56794	1.52822	1.13723	0.916323	1.69273	10.8488
52610111	9.28493	0	4	58.42	0	15.2588	2	0	0	48	83	0	99	19.9333	0	0	11	27.2727	9.09091	95.4545	0.191269	2	3.17292	1.89682	0.678437	4.9192	2.05166	2.31277	8.94496	3.96249	1.32301	1.17733	9.8854	3.08969	1.80208	3.10235	2.91652	9.08042	2.53049	2.73637	1.42853	3.60379	0.642672	8.28264	12.9494	2.08385	6.31335	3.97387	17.3042
52612111	9.63562	0	2	55.88	0	15.1506	2	0	0	72	91	0	120	19.9091	0	34.5	9.5	34.7826	34.7826	100	0.158418	2	0.529929	0.230568	0.37023	0.446224	2.42117	0.625777	0.603607	0.104956	1.3585	0.209188	8.62942	1.26629	2.63494	2.71432	1.5543	5.40475	1.84388	0.464795	2.93968	0.490216	1.98629	1.84531	3.28472	0.898863	2.0629	1.42402	32.543
52612112	9.78356	1	2	50.8	0	15.1506	2	0	0	61	91	0	108	16.0615	0	0	6.5	9.52381	0	100	0.160875	2	1.09365	0.516914	0.187513	0.92299	1.47442	0.743109	0.164671	0.0865863	0.600044	0.223418	5.76076	0.668091	0.520459	1.20672	0.961099	3.68024	1.25533	0.431193	1.3377	0.15127	0.587603	1.31088	1.80029	1.36451	0.887528	2.29778	11.8106
52703121	9.91781	1	5	73.66	0	21.2191	3	0	1	68	90	0	100	26.5333	1	7.5	10	0	0	36.3636	0.0799036	1	1.13708	3.0847	0.122826	1.48775	0.606895	2.53525	0.0613387	0.644858	0.739587	1.53908	2.95114	1.52703	0.27779	2.1623	0.802452	4.68823	0.64188	0.877177	0.37036	0.21037	0.484574	3.46202	2.04316	1.12591	0.372752	1.85869	3.75539
52703122	9.80274	1	1	71.12	0	20.1197	3	0	1	87	126	1	103	10.8	0	11.5	9.25	22.7273	18.1818	63.6364	0.0806344	1	0.717135	0.434697	0.15062	0.479064	0.382959	0.247036	0.0483387	0.0409041	1.09232	0.265812	4.63323	0.380497	0.414359	0.812199	0.543439	2.63469	1.22558	0.241457	0.581544	0.086877	1.22094	3.3636	1.0755	0.809659	0.526706	1.36385	8.34399
52710111	10.126	0	4	81.28	1	24.7967	4	1	1	76	120	0	99	15.8	0	23	8	4.16667	4.16667	100	0.175066	2	1.78758	1.51892	0.839861	7.65657	1.39609	1.40559	4.85183	2.12648	1.8613	1.16926	6.58742	1.24034	1.55035	4.55767	1.26652	7.21017	1.70468	1.36246	1.51985	2.90903	0.636292	3.58637	1.52667	1.52995	1.43128	2.42048	11.3388
52712111	9.39726	1	2	58.42	0	14.88	2	0	0	91	153	1	72	30.72	1	68.5	8.5	12.5	8.33333	100	0.156795	2	1.1423	1.13834	0.151554	0.856894	1.04175	0.915012	0.111442	0.194253	1.08881	1.22758	8.32345	0.999071	1.00334	1.62279	1.04161	1.82445	1.55412	0.515571	2.83332	0.204433	1.69416	2.15944	1.3224	1.10096	1.07551	1.70168	6.80099
52712112	9.50137	1	2	66.04	0	17.3579	2	0	0	60	101	0	108	22.8	0	0	9	33.3333	19.0476	92.0635	0.150683	2	1.14095	2.89133	0.186696	1.17438	0.912865	1.80462	0.15408	0.290984	0.659335	1.22876	5.50692	1.33619	0.836262	5.79714	1.31177	4.80749	1.31032	1.29258	3.48226	0.70659	2.58422	5.35153	1.55817	1.86646	1.00868	1.87021	12.808
52802121	7.91233	0	2	73.66	1	21.6263	4	1	1	73	125	0	90	52.5	1	7.5	8	0	0	39.3939	0.0907844	1	1.31645	0.939134	0	0.548622	1.0195	0.0053939	0.0986813	0.0110698	1.19735	0.212448	10.8131	1.00146	0.874265	0.352355	0.448714	1.39598	1.02589	0.142661	0.903464	0.512209	1.43887	1.44482	0.945522	0.368795	0.791821	0.307074	6.93585
52803121	9.72329	1	5	66.04	0	23.6407	4	1	1	65	97	0	90	10.6846	0	37	10.5	4.34783	0	73.913	0.251843	3	0.363503	0.166819	0.0463846	0.127031	0.151737	0.164455	0.087553	0.0339794	0.909883	0.235476	6.52494	0.713323	0.383162	0.630565	0.754573	3.06649	0.703116	0.283758	0.65611	0.106032	1.05897	1.34527	0.911889	0.461459	0.404039	0.646067	3.0677
52803122	9.35342	0	1	63.5	0	19.84	3	0	1	79	97	0	104	14.2	0	0	9	17.3913	13.0435	98.5507	0.0480292	1	0.914416	0.723396	0.201022	0.426457	0.612314	0.593457	0.0588567	0.0814509	0.771923	0.337175	10.2415	0.846181	0.490306	0.881755	0.485338	3.69707	0.908234	0.344445	0.447075	0.112142	0.758972	2.54254	2.47159	0.689075	0.470766	0.980944	15.2669
52811111	9.26575	0	4	58.42	0	14.7028	2	0	0	67	123	0	103	29.025	1	13.5	9	52.1739	30.4348	100	0.169938	2	2.44967	2.5707	0.410851	11.2857	1.12685	2.17009	3.74266	1.16875	1.52782	2.29191	9.78137	4.44498	1.0434	3.96611	3.50627	11.9425	3.81143	4.33021	2.89113	1.19303	0.433844	8.33903	10.518	1.73413	3.88314	6.70981	28.2721
52812111	8.92603	0	2	53.34	0	16.5246	2	0	0	85	116	1	127	24.4286	1	0	9	30.4348	30.4348	92.7536	0.130485	2	2.21685	2.50328	0.18467	1.75896	1.56169	1.59717	0.285538	0.875887	1.04969	1.75285	2.87997	1.62149	0.710519	4.70803	1.54344	12.6407	1.33356	1.81013	3.07824	1.30971	2.15912	5.06646	5.06884	3.81681	1.62051	7.18613	18.0265
52812112	9.27945	1	2	63.5	0	20.7789	4	1	1	78	98	0	102	26.25	1	69	11	26.3158	15.7895	68.4211	0.137241	2	4.33724	5.36907	0.680095	3.55957	2.6445	2.77558	0.667073	1.57359	2.4204	2.67289	10.3963	6.43025	1.68819	9.02231	4.69778	25.2897	2.38718	3.40759	3.04463	1.81162	2.0965	5.63445	14.951	10.1266	2.01229	23.0027	83.875
52902121	9.38356	1	2	76.2	1	20.6418	3	0	1	77	125	0	93	15.9	0	16	10	0	0	97.2222	0.129375	2	5.61447	0.396685	0.79861	5.16054	11.5103	0.185937	0.401246	0.0746537	1.01198	0.34332	4.11222	2.24608	0.657996	0.356368	3.12574	1.44918	3.04381	0.706579	2.2692	0.38928	0.799598	0.799694	7.88042	0.241477	1.113	0.253873	31.5813
52903121	9.32329	1	5	55.88	0	18.3105	3	0	1	68	90	0	92	24.1714	1	32.5	7	16.6667	12.5	68.0556	0.0801196	1	0.889635	0.508446	0.187666	1.28832	1.12799	0.911102	0.815187	0.275071	3.39969	0.532457	11.6758	2.61304	1.65723	2.66142	1.89678	5.02651	2.10597	1.14695	1.49191	0.170911	1.13978	9.44916	4.98305	2.166	1.77408	5.6678	16.0489
52903122	9.53973	0	1	71.12	0	20.3619	3	0	1	72	98	0	108	18.15	0	13	9	20	5	73.3333	0.166113	2	2.3296	2.06526	0.298888	0.847019	1.69141	1.87039	0.33581	0.348332	1.28243	1.81785	17.4096	5.6405	1.95111	6.5419	3.37492	7.35822	1.71136	1.41145	2.80821	0.318127	2.57798	2.66992	8.30763	1.89804	1.73799	2.56003	75.7363
52904121	9.36712	1	3	66.04	0	19.5006	3	0	1	80	121	0	85	10.9412	0	26	8	18.1818	18.1818	100	0.0430914	1	1.20842	1.70191	0.57757	1.45918	3.13048	1.0014	0.657655	0.354036	1.51539	0.831995	8.19609	2.07696	1.93179	3.48814	2.24528	8.84267	1.75244	1.41985	1.54557	0.522014	2.41339	5.8066	3.72973	3.01693	1.27804	3.75869	14.4979
52904122	9.90959	1	3	71.12	0	22.449	4	1	1	78	126	0	99	19.0667	0	6.5	9	15	15	100	0.0705552	1	1.11535	0.967575	0.493191	1.28652	1.27339	0.513218	0.46478	0.205624	1.56289	0.878914	7.02537	1.86434	1.04991	2.84791	1.57176	4.70671	1.13744	1.20047	1.09526	0.42557	1.49592	4.44324	4.45215	1.15772	1.03344	1.97332	9.64967
52912111	8.99178	0	2	58.42	0	17.4815	2	0	0	76	132	1	96	5.69231	0	0	9	14.2857	4.7619	96.8254	0.250836	3	4.21124	4.65994	1.16747	1.23762	1.20552	2.13637	0.667174	1.09757	3.2771	2.11211	31.9025	4.8226	5.17358	8.58469	7.50638	29.6257	2.78227	3.2988	7.80602	1.46744	7.62203	4.53448	12.7862	6.23867	2.39859	9.0003	11.811
53004121	9.49315	1	3	73.66	0	24.96	4	1	1	86	105	1	120	19.5818	0	25	9.5	25	4.16667	66.6667	0.0587394	1	1.64817	1.80443	0.646713	1.90615	1.82713	1.60308	1.00796	0.621138	1.48676	0.888967	7.45806	1.94993	1.51221	5.00317	2.04127	6.85572	1.66633	1.56009	1.55817	0.563169	1.81702	4.6108	3.53851	1.71655	1.36693	2.4959	15.9823
53004122	10.0247	0	3	63.5	0	19.1685	3	0	1	88	119	1	101	8.16522	0	26.5	11	9.52381	4.7619	73.0159	0.0615084	1	1.99531	1.46667	0.584658	1.21409	2.33707	1.40742	0.964037	0.481718	1.24951	0.606147	4.3306	2.23316	1.85625	2.62007	3.88486	9.24625	2.65941	2.12617	2.07319	0.863925	1.48766	2.32368	5.58813	2.11061	1.90365	3.43283	15.8159
53010111	9.77808	0	4	55.88	0	13.8574	2	0	0	78	123	0	102	10.8	0	0	6.75	22.7273	18.1818	92.4242	0.177523	2	0.304031	0.528996	0.0768836	3.19526	0.38683	0.542501	9.38456	0.837607	0.28078	0.157153	4.63004	0.319482	0.466287	2.061	0.386605	8.10224	0.750586	0.302205	0.524263	1.84351	0.162648	2.40701	1.74539	0.230162	2.28489	1.20392	24.4564
53011111	9.30137	0	4	81.28	1	23.3056	4	1	1	98	123	1	87	21.1636	0	40	8	25	25	79.1667	0.254008	3	0.4102	0.446594	0.152025	2.29046	0.186803	0.214512	1.21425	0.15936	0.41664	0.456054	1.56196	0.35998	0.197458	1.65581	0.736354	2.66319	0.547169	0.290175	1.73752	0.233063	0.148527	0.599445	0.570001	0.130405	0.719408	0.408911	4.02293
53110111	9.89315	0	4	93.98	1	30.3819	4	1	1	98	134	1	99	13.2857	0	20.5	8	13.0435	8.69565	100	0.184036	2	1.27359	2.07414	0.781234	3.39432	0.292783	1.41678	7.36952	2.31996	1.48012	0.970417	7.735	1.15739	1.4559	7.05445	1.1823	7.70059	1.67444	1.00689	1.72903	3.31386	0.619276	2.19469	2.61755	0.720347	1.48486	1.05747	14.9901
60104121	9.81918	1	5	60.96	0	18.6469	3	0	1	97	130	1	106	26.94	1	0	6	25	25	87.5	0.229685	3	0.1287	0.970453	0.0470933	0.749905	0.323147	1.17311	0.0570568	0.0684851	0.119041	0.662839	0.986405	0.447869	0.0506243	1.69407	0.100174	2.08165	0.441901	0.188071	0.0930291	0.134669	0.245361	2.196	0.15925	0.975689	0.26127	1.38646	3.14757
60104122	11.011	0	1	91.44	1	26.6667	4	1	1	78	123	0	88	23.25	1	41	9.5	18.1818	4.54545	81.8182	0.175283	2	0.711596	2.10349	0.111124	0.261755	0.164881	1.69262	0.049162	0.0306201	0.344316	0.547156	3.89544	0.948129	0.228153	2.50592	0.372858	2.34229	0.248357	0.561088	0.241943	0.084993	0.497376	1.46851	1.43353	0.736622	0.152541	1.02068	1.70308
60105121	9.90959	0	3	60.96	0	17.1158	2	0	0	56	82	0	85	15.6545	0	7.5	7	8.69565	0	69.5652	0.0608922	1	2.35354	1.66515	0.655547	1.41235	1.62382	1.22276	1.04092	0.72161	1.41177	1.05811	3.20559	1.49489	0.496828	1.18366	1.26311	3.86584	1.14393	1.19039	0.698663	0.195975	1.49096	4.68698	4.71353	1.67926	1.59499	3.08501	13.3282
60105122	9.4137	0	3	78.74	1	27.0329	4	1	1	53	108	0	80	38.88	1	37.5	9	0	0	91.3043	0.0808146	1	1.35359	1.37444	0.45179	1.11518	1.44609	1.12781	0.378891	0.327935	1.44849	1.10168	6.60107	1.63019	1.74472	2.75667	2.11542	6.47383	1.64633	1.50206	2.04174	1.01735	1.42693	2.10811	3.00173	1.72085	1.04475	1.81291	4.99126
60111111	9.61644	1	4	58.42	0	18.9349	3	0	1	78	120	0	99	17.6571	0	0	8	17.3913	4.34783	73.913	0.322381	4	1.56495	1.59904	0.3235	2.89424	0.404444	1.39559	3.12294	1.40503	1.05362	1.11926	3.33677	1.13854	1.9605	3.50493	1.14196	7.9916	1.31133	0.946378	1.57961	1.00501	0.697917	1.51659	1.57517	0.436584	1.17073	0.987861	8.27079
60204121	9.87945	1	5	73.66	0	25.5741	4	1	1	104	186	1	82	25.125	1	31	7.5	10.5263	5.26316	63.1579	0.234146	3	2.92901	3.38577	0.569829	1.73111	1.707	3.9778	0.428704	0.221618	1.60144	1.68053	10.7399	3.61866	2.01319	6.65598	3.09353	12.3022	2.53466	2.33403	2.57859	0.672292	2.4034	13.0793	9.09105	2.71943	1.98943	3.1986	27.0986
60204122	9.08219	1	1	58.42	0	16.3944	2	0	0	75	102	0	80	17.58	0	11	10	4.34783	0	91.3043	0.205784	3	0.871694	0.945971	0.178856	0.266685	0.578414	0.835338	0.119506	0.0088342	0.532408	0.310985	3.56159	0.812188	0.333177	1.4112	0.516243	2.71222	0.5577	0.414798	0.511634	0.485802	0.761928	2.48183	2.1106	0.504446	0.360758	0.973815	5.98018
60205121	9.25205	0	3	55.88	0	17.98	2	0	0	66	99	0	100	8	0	30	8.5	31.8182	0	62.1212	0.0254232	1	1.65637	0.967352	0.166853	2.53397	0.727197	0.532131	0.126514	0.158316	0.959278	0.324029	5.4355	1.46001	0.685853	1.12478	1.65289	2.92408	1.05993	1.16021	1.12338	0.254591	0.898566	2.53213	3.63645	1.07435	0.599245	1.02129	3.82109
60205122	9.20548	1	3	76.2	1	22.2556	4	1	1	79	113	0	95	9.31579	0	23.5	14	4.7619	0	58.7302	0.0537582	1	1.11096	0.642594	0.225556	0.593115	1.56426	0.905103	0.406936	0.169357	1.10218	0.58395	6.96646	1.34563	1.12488	2.16517	1.71309	6.55843	1.34971	0.966797	1.74596	0.297136	1.34821	3.20847	1.60557	1.34952	1.49985	2.14682	19.4036
60304121	9.46849	0	5	50.8	0	15.8691	2	0	0	96	121	1	70	42.48	1	33	8	8.33333	8.33333	70.8333	0.133823	2	1.19062	0.878488	0.103629	0	0.431646	0.917586	0.0336446	0.0103906	0.506786	0.378073	2.05605	0.611226	0.0429181	0.648129	0.283791	1.4158	0.106547	0.0705208	0.189887	0.0001725	0.490463	0.780603	1.23283	0.476508	0.312535	0.68736	10.3131
60304122	9.81644	1	1	58.42	0	16.5166	2	0	0	57	97	0	90	29.2286	1	32.5	8.25	0	0	100	0.177917	2	3.35043	3.29435	0.211302	1.24812	1.68417	2.53168	0.333722	0.299899	2.28599	1.16836	11.6056	4.48956	2.40241	4.4335	5.60886	11.0491	2.62277	3.38112	3.52726	0.29679	2.72408	8.12441	13.122	2.0608	2.60386	3.90821	28.5339
60305121	9.72329	1	5	63.5	0	20.4315	3	0	1	94	114	1	84	11.5714	0	13	8	9.09091	4.54545	74.2424	0.0534815	1	2.60834	0.910886	0.192544	2.62206	1.47946	0.487536	0.159067	0.0980256	0.884521	0.52612	9.17791	2.11605	1.00978	1.87954	2.15913	7.4281	1.1082	1.39299	1.45975	0.107873	1.86664	2.19597	4.49151	0.83269	0.908792	1.1075	10.1475
60403121	9.39726	0	5	60.96	0	18.3783	2	0	0	88	120	1	78	13.1538	0	47.5	9	16.6667	0	50	0.138021	2	2.99902	0.738183	0.707786	0.3174	2.82695	0.177837	0.263408	0.070706	1.51286	0.354746	4.17758	1.6217	3.13956	1.3208	1.45273	2.53436	1.11602	0.740259	4.30995	0.473112	2.87657	0.396006	3.28906	0.3042	1.04657	0.608568	13.7004
60403122	10.3041	1	1	55.88	0	15.1384	2	0	0	87	112	1	99	34.98	1	10	8	19.0476	19.0476	90.4762	0.142458	2	4.23892	0.801539	0.53908	0.394504	1.24346	0.230095	0.327581	0.139655	1.11597	0.359963	3.45591	1.28426	0.848348	1.3915	1.65864	2.18674	1.32104	1.43624	2.19245	0.575818	2.26436	1.3496	2.86555	0.295536	1.10142	0.386611	8.53851
60404121	9.74247	0	5	63.5	0	20.7369	3	0	1	60	86	0	90	30	1	48.5	10	8.69565	0	53.6232	0.184058	2	1.02866	1.92325	0.46727	0.472635	0.825081	2.12214	0.41423	0.0555076	2.15803	0.362709	11.555	1.28338	2.72537	3.39087	1.34434	9.75975	2.30551	0.476437	2.83423	0.0996138	2.73455	2.09743	1.56853	0.946656	1.01777	1.29838	9.27463
60404122	9.63014	0	1	73.66	0	24.6466	4	1	1	87	118	1	101	12.3857	0	29.5	9	8.69565	8.69565	76.8116	0.173012	2	2.43556	3.59565	1.12385	1.73361	1.499	2.88602	0.544311	0.0154377	1.79384	0.896806	6.47624	2.05203	2.80609	3.82209	1.94211	13.1838	2.17818	1.17484	3.13442	0.238789	3.1889	2.87259	2.61055	1.52126	1.4094	1.72228	17.3842
60412111	8.86575	1	4	58.42	0	16.5166	2	0	0	90	130	1	100	43.92	1	12	10	4.16667	4.16667	31.9444	0.206355	3	0.361098	0.442227	0.0803493	1.20081	0.0669878	0.249498	1.1686	0.159778	0.419979	0.436634	2.03039	0.180831	0.0962692	0.888716	0.291093	1.15518	0.54556	0.16513	0.830947	0.148704	0.0960832	0.511842	0.299847	0.264431	0.496143	0.228306	1.82111
60503121	9.09041	0	5	78.74	1	21.7014	4	1	1	97	117	1	78	8.38378	0	85.5	9.5	25	0	68.0556	0.452715	5	1.23668	2.0866	0.391279	1.02031	1.01942	0.534848	0.205879	0.250474	0.770164	0.642674	2.23078	0.975447	0.898372	1.70949	1.0502	3.53221	0.772361	0.812629	1.2786	0.669031	1.14346	1.18985	1.10301	0.610122	0.442464	0.911966	5.95614
60503122	9.55616	0	1	66.04	0	19.9538	3	0	1	67	123	0	104	16.55	0	40	6.5	4.34783	4.34783	100	0.11065	2	2.87861	2.34231	0.85943	0.884072	2.05386	1.25518	0.209483	0.317163	1.28533	1.56656	5.75785	2.55971	1.30014	4.52426	1.5609	8.13294	1.71816	1.16607	2.54648	0.834124	2.52985	1.69434	4.267	1.59718	1.36615	2.84774	27.2849
60504121	10.6301	0	5	58.42	0	18.6107	2	0	0	64	89	0	82	23.0667	1	25	8	25	25	30.5556	0.0865365	1	1.22053	1.56011	0.190094	1.05765	0.800596	0.81496	0.162703	0.199305	1.04992	0.940504	8.76105	3.06966	1.54644	5.64914	2.39562	13.5062	1.23542	1.70589	2.80916	0.228388	2.72298	4.01786	6.37531	1.39789	0.972957	2.30314	10.4043
60504122	9.33425	0	1	60.96	0	18.9349	3	0	1	73	105	0	106	12.8333	0	35.5	9	17.3913	13.0435	82.6087	0.197897	2	0.726838	0.271577	0.0922967	0.293021	0.437047	0.305969	0.10352	0.0972689	0.287231	1.1206	2.20738	1.18638	0.0554342	1.73927	0.359365	2.94387	0.583241	0.721653	0.749608	0.121567	1.63065	1.48191	1.50928	0.494293	0.465732	1.52702	9.51206
60510111	8.94521	0	6	68.58	0	18.3655	3	0	1	80	107	0	98	12.6632	0	26	8	17.3913	17.3913	66.6667	0.227289	3	2.8045	1.31559	0.277631	8.7629	2.49431	2.88044	1.75605	1.35361	1.16362	1.64274	5.89929	2.60268	1.36812	3.63609	1.41559	12.7962	1.70128	1.68152	1.29341	1.52601	1.13175	11.7429	2.59362	2.39331	2.66665	3.85437	24.1037
60603121	9.8	0	5	66.04	0	17.3469	2	0	0	104	133	1	75	27.2182	1	0	5	16.6667	16.6667	62.5	0.0914071	1	1.07341	1.31622	0.265876	0.435216	0.512054	0.797155	0.316155	0.198766	0.83666	1.171	3.73952	1.04063	0.919084	4.44738	0.821599	6.71097	1.38805	0.390881	1.92151	0.485099	2.17751	2.38693	1.50212	1.09956	1.4627	1.41462	10.9831
60603122	10.6137	0	1	81.28	1	25.6837	4	1	1	80	108	0	95	18.36	0	28	10	0	0	77.7778	0.111418	2	1.69616	2.26242	0.374672	2.54506	1.06962	1.49185	0.184075	0.294236	0.734106	1.3158	7.84072	1.07772	0.719421	3.26551	0.767135	7.42643	1.61955	0.767279	0.797778	1.12229	1.44312	9.65045	4.01197	2.21062	1.36618	4.89084	16.4151
60605121	10.074	0	3	76.2	0	24.5085	4	1	1	87	122	1	101	22.5	0	29.5	8.5	14.2857	0	77.7778	0.0586913	1	2.31252	0.961438	0.506765	4.12438	1.61039	1.03637	0.416122	0.413761	1.1957	0.625541	6.81716	1.5877	0.733833	1.83238	1.51644	3.96615	1.20129	1.31689	0.998885	0.36214	1.22583	3.54293	2.79269	1.36124	1.17037	1.64733	11.3977
60605122	10.7233	0	3	58.42	0	18.0903	2	0	0	77	100	0	96	43.32	1	20	9.5	0	0	45.4545	0.104018	2	0.479868	0.196678	0.0702736	1.42315	0.281667	0.106728	0.0183492	0.0113058	0.1384	0.131925	1.42444	0.0808574	0.126089	0.251898	0.266975	1.17908	0.194286	0	0.135319	0.0030622	0.329813	0.352007	0.362201	0.466189	0.0613301	0.397175	5.96621
60610111	9.51781	1	6	55.88	0	14.3854	2	0	0	87	111	1	102	12.825	0	73.5	10	40	15	25	0.740666	8	0.882382	0.159261	0.0359821	1.26889	0.0510197	0.078388	0.125536	0.104214	0.0738198	0.124163	1.05389	0.386527	0.140538	8.87328	0.339002	3.36504	0.126081	0.435502	0.128806	0.168779	0.0855368	0.683293	0.592638	0.0880469	0.273272	0.265303	24.6404
60612111	9.14795	1	4	63.5	0	18.6469	3	0	1	85	110	1	127	22.2	0	57.5	9.25	14.2857	9.52381	100	0.11089	2	1.27377	2.60786	0.192087	8.03568	0.653996	1.63307	1.66074	3.46812	0.734744	1.43625	4.36523	1.92764	0.464354	3.06548	1.39045	8.42935	1.1024	1.50652	1.96005	0.741152	0.629246	4.44652	4.65578	1.09842	1.50614	1.80957	8.81974
60703121	9.67123	0	5	76.2	1	24.3296	4	1	1	75	119	0	77	24.78	1	0	10	8.33333	0	41.6667	0.0926077	1	4.01117	3.64627	0.216138	1.78953	1.08689	1.81388	0.139543	1.33392	1.73505	1.59903	13.7889	1.99316	1.31916	7.10065	1.47714	10.6105	2.41769	1.332	1.60834	1.22078	1.2675	7.2442	1.57795	2.11604	1.1372	1.98635	5.99932
60703122	9.93699	0	1	55.88	0	16.1506	2	0	0	65	121	0	90	18.2769	0	2.5	10	18.1818	13.6364	84.8485	2.63299	11	1.24911	0.941888	0.112577	0.309281	0.358628	0.721167	0.123109	0.155898	0.992672	1.15866	3.46622	0.630466	0.256797	1.29175	0.481394	2.1751	0.945948	0.480785	0.469617	0.41723	0.673797	1.65592	1.40492	0.800528	0.64492	1.14857	4.91039
60705121	9.96986	0	4	60.96	0	17.92	2	0	0	75	97	0	98	37.56	1	20	11	34.7826	34.7826	89.8551	0.120507	2	1.16176	1.05424	0.249673	2.4827	1.11812	0.411384	0.079354	0.144833	0.742702	0.511719	3.17192	0.74261	1.40364	1.65499	1.2427	7.00227	0.576919	0.503722	1.41761	0.167136	1.63432	0.906051	1.30551	1.05052	0.223419	0.99619	6.65003
60705122	11.0247	0	4	66.04	0	20.4082	3	0	1	76	98	0	73	15.8	0	43	8.25	4.16667	4.16667	87.5	0.0567017	1	6.01447	2.50938	0.719603	3.51716	2.10992	2.17867	0.757513	0.976827	2.67171	1.18585	11.4765	6.09844	3.79895	5.67493	8.09299	12.0655	4.22079	3.22424	5.44791	1.1739	2.62562	11.7726	16.2728	3.70248	2.4963	3.66208	28.9916
60712111	10.4712	1	4			18.6326	2	0	0	78	108	0	87	49.8	1	73	10	9.09091	0	86.3636	0.169171	2	7.43013	6.21607	0.379673	3.73518	0.91742	186.637	0.58021	4.79993	1.53782	4.56566	7.21192	7.04548	0.705195	8.20407	3.86652	19.6037	1.17001	5.49603	1.62782	2.13027	0.617846	10.9243	7.4189	4.84099	1.02255	15.1562	25.7449
60803121	9.3726	0	5	66.04	0	19.4637	3	0	1	55	92	0	90	14.7231	0	27.5	11	0	0	56.0606	0.269868	3	2.17053	1.93992	0.167706	0.793567	0.886163	0.961584	0.0895074	0.170638	0.477196	0.532243	5.14079	2.00223	0.513817	4.54994	1.36793	4.57933	0.934799	1.14174	0.898722	0.449705	1.07418	3.97205	5.02492	1.25492	0.445406	1.57128	10.7921
60803122	10.0575	0	1	53.34	0	15.3846	2	0	0	76	99	0	75	25.4667	1	25.5	9	8.69565	4.34783	100	0.181932	2	0.73665	0.395545	0.112198	0.286346	0.471258	0.261158	0.0549804	0.0367241	0.306709	0.130972	2.21411	1.0266	0.363534	0.81178	0.742104	3.68323	0.893495	0.717028	0.776285	0.169045	0.419669	1.12294	1.35427	0.736807	0.483024	2.57979	15.3982
60804121	9.91507	1	5	81.28	1	25.2926	4	1	1	71	118	0	962	34.68	1	45.5	9.5	0	0	68.0556	0.0900471	1	0.713723	0.137614	0.0941378	0.460237	0.756856	0.596777	0.244613	0.135294	0.861218	0.188521	3.14156	1.34076	0.314711	0.709939	1.74899	1.02751	0.762133	1.20861	0.447251	0.567226	0.334689	2.21577	4.34941	1.06473	0.951495	1.07349	12.5697
60804122	9.51781	0	1	66.04	0	20.9778	3	0	1	65	114	0	98	11.4947	0	19	10	17.3913	17.3913	78.2609	0.0913575	1	4.95722	1.9672	0.816877	2.5753	3.19404	3.97491	0.908353	0.796881	2.159	0.986051	10.2962	5.86193	2.19727	8.69791	5.34589	16.1465	4.071	5.01457	3.19282	0.708226	2.86224	6.78933	11.7692	3.46743	2.07723	10.5373	45.3099
60805122	10.9808	0	4	58.42	0	19.1501	2	0	0	76	109	0	93	160.8	1	17	9	0	0	79.7619	0.0774563	1	1.48387	1.44752	0.206508	3.7539	2.00493	1.77216	0.58238	0.287018	1.19376	1.11902	7.27252	2.24545	1.84268	1.84863	2.08658	6.96936	2.95705	1.11599	1.68585	1.09859	1.71257	5.13415	3.19933	3.42727	1.5888	4.93479	10.8384
60812111	8.86849	0	4	63.5	0	16.2155	2	0	0	81	96	0	100	9.67059	0	0	9.25	4.34783	4.34783	85.5072	0.155799	2	0.600116	0.269971	0.0978776	0.308258	0.412289	1.04722	0.625334	1.00789	1.04823	0.668888	2.06558	0.355791	0.31912	0.823823	0.472165	1.09616	1.17636	0.296585	1.37508	0.216863	0.190108	1.39534	1.33899	1.42371	0.972502	1.81777	4.69485
60904121	9.35616	1	5	63.5	0	21.4823	4	1	1	85	111	1	109	39.72	1	0	6	18.1818	4.54545	68.1818	0.0725163	1	1.51433	1.3663	0.798538	1.195	1.30604	1.99147	0.633574	0.431071	1.34517	1.27633	6.46561	1.77732	1.11766	1.85211	1.72243	3.91502	1.16369	1.28912	1.17474	0.41775	1.43387	1.55151	2.51538	1.17729	1.09757	1.44015	7.00999
60904122	10.9781	0	1	68.58	0	22.6757	3	0	1	64	96	0	86	44.76	1	35	8.5	0	0	76.1905	0.0724449	1	2.32733	3.70407	1.01953	2.24487	1.8022	2.22512	0.684121	0.936129	1.43214	1.92052	10.3325	2.99692	1.6197	2.84096	2.06092	9.42471	1.80469	1.83147	1.84391	1.03703	2.33624	7.63627	3.84075	2.41634	1.50956	2.87252	12.6446
60905121	9.73973	1	4	76.2	0	26.7801	4	1	1	77	103	0	112	33.6	1	17	7.75	15	15	50	0.0448289	1	1.45636	0.971661	0.448286	3.55998	1.2086	0.814362	0.234212	0.165074	1.38663	0.544967	11.5334	1.96294	1.51249	1.63975	2.05198	7.00577	1.48865	1.19563	2.00705	0.527047	1.52547	6.15072	3.23481	1.66153	1.21639	1.56114	6.71835
60905122	10.3342	0	4	81.28	1	26.8352	4	1	1	78	123	0	90	17.4	0	66	7	13.0435	0	66.6667	0.0494513	1	2.24558	0.979972	0.673194	4.63147	1.29457	1.24136	0.643544	0.480196	1.74676	1.03495	10.5917	1.96618	0.955915	2.35807	2.14148	3.4157	1.38037	1.41821	1.11628	0.916753	1.36602	5.21491	2.96763	1.44025	1.31025	1.72125	5.38978
60910111	9.19726	1	6	53.34	0	15.9722	2	0	0	64	110	0	98	16.76	0	0	10	4.16667	4.16667	9.72222	0.204755	3	0.145631	0.239016	0.0484182	0.552165	0.0549954	0.106331	0.09923	0.172876	0.0684628	0.146386	0.516824	0.128583	0.0770046	0.252588	0.114487	0.861736	0.102757	0.105913	0.0572459	0.0365839	0.0443104	0.345344	0.298949	0.0600206	0.427013	0.246989	7.08875
61004121	11.3589	1	5	101.6	1	33.7774	4	1	1	75	133	1	120	29.55	1	31.5	8	4.34783	4.34783	100	0.21287	3	2.69294	1.32866	0.444245	1.80786	1.48388	1.779	0.442424	0.424275	1.11705	1.33309	4.51292	3.05907	1.42602	2.64657	3.21447	5.40667	1.46517	2.18788	1.53189	1.09405	1.84398	3.32034	7.60429	2.63684	1.77849	3.71824	44.6554
61004122	9.93699	0	1	86.36	1	27.7662	4	1	1	67	100	0	77	23.7	1	14	7	4.34783	0	89.8551	0.0740775	1	2.20056	3.59393	1.0533	2.10054	1.78726	2.1097	1.16222	0.62332	1.51012	1.08787	4.23538	1.8073	2.26948	5.09874	1.9725	13.0763	2.63032	1.2326	2.34602	1.95153	2.31315	5.07424	2.66292	1.9169	1.42175	2.13252	24.4152
61005121	9.84658	0	4	71.12	0	25.7299	4	1	1	82	126	0	150	11.34	0	23	9	8.33333	8.33333	83.3333	0.0452224	1	0.237844	0.23253	0.0092621	1.03667	0.0336862	0.0322801	0.0021793	0	0.0105754	0.138104	3.33159	0.0228282	0.133356	0.239087	0.0870305	1.21919	0.0697456	0.0829218	0	0	0.258965	0.7865	0.27357	0.205169	0.0448675	0.298921	0.739029
61005122	11.1178	0	4	71.12	0	20.8292	3	0	1	80	98	0	93	16.5	0	41	6	0	0	80.5556	0.0892876	1	1.64096	1.36109	0.457754	5.88932	0.144759	1.22689	0.756724	0.362905	0.730351	0.606966	7.66863	3.70997	0.902948	3.42207	3.07629	8.22769	2.17818	2.68431	2.56404	1.51191	1.51333	11.391	6.34204	1.96587	2.11612	2.17287	4.68308
61010111	8.80548	0	6	58.42	0	14.4873	2	0	0	56	77	0	98	27.45	1	12.5	9	17.3913	17.3913	79.7101	0.667232	7	1.66629	1.41715	0.991854	1.41189	0.735147	0.808734	1.34419	1.01353	1.05388	0.98707	8.58088	1.60676	1.29122	4.95099	2.39184	8.19171	1.62944	1.46466	1.31828	1.04722	0.806374	1.91274	3.0327	1.00402	3.33928	2.90662	6.68904
61103122	9.8	0	1	71.12	0	17.8213	2	0	0	78	111	0	109	19.0364	0	0	10	9.52381	9.52381	92.0635	0.0844255	1	0.990928	0.263367	0.143453	0.248616	0.351685	0.202641	0.0548375	0.0466496	0.205044	0.174087	3.0947	1.0633	0.173947	0.960464	1.20192	1.43205	0.388062	1.16307	0.322593	0.0560195	0.417793	1.22118	1.55891	0.56209	0.280965	0.809636	3.82733
61104121	9.97808	1	5	86.36	1	32.7316	4	1	1	78	120	0	90	42.9	1	16	8.25	0	0	91.6667	0.119681	2	0.939045	1.56607	0.359032	0.766089	2.17781	1.41149	0.219645	0.148708	1.55074	0.977301	3.58434	1.19559	1.58475	2.50771	1.18395	7.67167	1.41445	0.266014	1.06407	0.144993	2.24136	1.63437	2.31987	1.77003	1.15022	2.41554	25.3125
61104122	9.36712	0	1	53.34	0	16.9095	2	0	0	63	91	0	100	9.70588	0	2.5	8	13.0435	8.69565	100	0.154831	2	1.3925	1.22584	0.521861	0.426105	0.55696	0.919516	0.129631	0.0360922	1.06398	0.670229	2.75971	1.15518	0.586276	1.42534	0.76794	4.07654	1.102	0.932081	1.19143	0.319697	1.55986	1.41328	2.00916	1.28721	0.454911	1.2179	9.34286
61104123	9.90411	0	5	53.34	0	15.3146	2	0	0	63	89	0	96	14.6571	0	42	9	18.1818	0	39.3939	0.0967735	1	5.42865	3.41337	1.04418	4.60908	4.93252	2.19863	1.742	0.606999	2.75537	1.27672	17.0016	2.23178	2.0413	2.08155	2.72088	4.1543	2.79001	1.28512	2.43223	0.561229	2.63001	9.66557	8.01385	3.60646	3.45442	8.03526	25.8464
61110111	8.74795	0	6	66.04	0	21.2351	3	0	1	67	120	0	98	25.1333	1	21.5	10	36.3636	18.1818	51.5152	0.515651	6	0.514716	0.620652	0.313872	1.6787	0.303294	1.10045	1.02279	1.36136	0.565706	0.799579	2.63681	0.335613	0.394547	1.7798	0.344641	3.7376	0.988397	0.222523	1.12812	0.355225	0.518773	0.612116	0.391751	0.641301	1.52449	1.20732	10.3478
61203121	9.71233	0	5	66.04	0	17.8571	2	0	0	78	96	0	100	21.4909	0	30.5	12	4.16667	4.16667	100	0.140185	2	0	0	0	0	0	0	0	0		0	0.0006027		0	0		0	0		0	0	0			0	0		2.3603
61203122	10.0274	0	1	53.34	0	15.5937	2	0	0	78	88	0	109	11.6667	0	14	8	0	0	81.3333	0.337895	4	1.52176	1.0605	0.339549	0.852773	1.10921	0.735072	0.291386	0.27484	0.907635	0.516077	4.69436	0.0964791	0.708004	2.01768	1.87831	5.01105	1.59365	1.30224	1.09768	0.522716	1.44837	4.59349	1.77718	1.34958	0.708377	1.02069	22.8756
61204121	9.87123	0	5	71.12	0	21.4031	3	0	1	84	124	0	82	5.01429	0	48	9	0	0	72	0.0879494	1	1.96496	3.65891	1.15487	7.01922	1.91113	1.75104	1.29795	1.10394	3.74176	1.38068	45.3997	3.23394	3.23305	2.65032	4.71964	5.83887	3.15162	2.66552	4.17785	1.03304	4.08346	7.77683	15.7028	3.86449	4.36862	3.17866	34.6376
61204122	10.9671	0	1	68.58	0	19.2234	2	0	0	76	123	0	80	14.9	0	27	6	8.69565	8.69565	85.5072	0.12281	2	0.311005	0.888459	0.152485	9.4789	0.42606	0.162254	0.0276509	0.0083536	0.23446	0.249507	1.75377	0.239535	0.759013	0.690554	0.385915	6.19668	0.369383	0.147851	0.878244	0.0475822	2.20028	0.536756	2.4369	0.368991	0.144838	0.462391	10.6824
61210111	9.48219	1	6	63.5	0	17.2644	2	0	0	63	102	0	91	18.04	0	8.5	8	0	0	56.9444	0.369908	4	1.64306	0.733583	0.361763	2.04231	0.820602	0.701864	1.30615	1.70954	0.52111	0.815889	7.25546	1.45057	0.420763	4.02625	0.929581	7.01207	1.03933	0.811562	0.849543	0.923564	0.490827	2.90192	3.08422	0.409822	1.82192	1.01202	12.3442
61212111	9.58904	0	2	68.58	0	19.1685	3	0	1	73	116	0	112	33.8	1	0	8	4.54545	0	89.3939	0.158582	2	0.894387	1.20068	0.0964026	0.921901	0.528273	0.63481	0.0799478	0.242076	0.789168	0.780614	5.77054	0.758869	0.498829	3.53617	0.715608	6.96458	0.999077	0.531163	1.68048	0.218658	0.321393	4.69483	1.45094	1.45258	0.237663	1.1855	6.94858
61302121	9.36164	0	2	83.82	1	31.4348	4	1	1	76	138	1	108	39.48	1	31	10	0	0	91.6667	0.135616	2	0.520364	0.94753	0.107826	1.73896	0.418729	1.59428	0.138507	0.441581	0.657896	1.08202	3.74476	1.72754	0.242979	2.24972	1.06526	5.7252	0.647523	1.10374	0.694437	0.31255	0.434127	6.3909	2.89416	2.89016	0.878966	4.24282	11.7873
61303121	10.3507	0	5	55.88	0	14.9182	2	0	0	63	87	0	75	12.5571	0	20	7	16.6667	0	59.7222	0.160852	2	1.52938	0.484652	0.138696	0.415951	1.01935	0.46723	0.0948059	0.0982252	0.425133	0.408041	3.37017	0.627602	0.227548	0.479313	0.431672	0.924389	0.995448	0.305536	0.296306	0.0548243	0.843426	1.5764	2.16045	0.848926	0.527904	1.36263	19.2741
61303122	9.99452	1	1	58.42	0	15.6487	2	0	0	57	95	0	87	25.0667	1	15.5	9	17.3913	0	100	0.319718	4	1.00116	1.21196	0.32056	0.312978	0.697812	0.539503	0.167223	0.180382	1.2023	0.961027	11.567	1.02251	1.143	3.85972	0.754776	3.66642	1.46055	0.289014	1.06661	0.167841	3.3889	1.45969	1.88498	1.23851	1.01953	1.41616	11.3938
61305121	9.65479	1	3	55.88	0	15.9838	2	0	0	59	90	0	77	53.7	1	23.5	10	18.1818	4.54545	34.8485	0.0610258	1	0.71189	0.385223	0.147022	0.865134	0.0668827	0.0621567	0.0098658	0	0.0445227	0.222441	1.04534	0.0588901	0.115102	0.448726	0.222283	2.16517	0.179142	0	0.150771	0	0.378152	0.0684491	0.202343	0.314267	0.0826221	0.149559	0.46224
61305122	9.55068	0	4	68.58	0	21.2191	3	0	1	83	137	1	72	14.0182	0	11	12	4	0	73.3333	0	1	1.27256	0.923551	0.200876	1.77133	0.968896	0.724091	0.223938	0.095047	0.948683	0.390951	5.83224	1.05815	0.591626	1.27338	1.00957	1.98263	0.85484	0.500182	0.908292	0.135845	1.04952	1.52929	1.3533	0.906451	1.04262	0.95085	4.85052
61310111	8.74795	1	6	96.52	1	35.2113	4	1	1	67	98	0	100	10.8706	0	0	5.5	16.6667	12.5	38.8889	0.379211	4	0.334109	0.34269	0.106987	1.82401	0.359697	0.471166	1.16496	0.386374	0.411204	0.314325	2.22291	0.56353	0.317878	0.857717	0.722483	2.76787	0.799833	0.481041	0.453851	0.229847	0.282247	0.560692	2.1835	0.474787	2.9575	1.61459	15.7434
61311111	10.5068	0	4	78.74	1	25.6182	4	1	1	88	122	1	88	20.94	0	41.5	8.5	0	0	55.5556	0.195944	2	2.14944	1.67654	0.217592	4.24192	1.2471	1.02389	2.93007	1.49822	1.48491	0.823298	7.75473	2.06024	1.53121	3.97798	1.84702	7.42586	1.52436	1.58338	4.21129	0.59148	1.27369	1.64031	4.00111	0.749692	2.0831	1.88647	9.97021
61312111	9	0	2	66.04	0	19.9538	3	0	1	89	120	1	103	24.975	1	0	8	0	0	39.1304	0.218042	3	0.455588	0.554854	0.0131604	0.290919	0.0802531	0.215455	0.0002423	0.0559921	0.17547	0.552146	0.864715	0.0923925	0.0828124	0.786529	0.0850167	0.714242	0.15769	0.0390285	0.598104	0.125159	0.0283724	0.301212	0.597057	2.25669	0.0382572	0.553507	6.81791
61402121	9.05479	0	2	66.04	0	16.7075	2	0	0	56	91	0	105	16.45	0	9.5	4	20	20	98.3333	1.28912	11	0.576783	2.23801	0.0312524	0.404007	0.124237	0.57886	0.0512712	0.166852	0.124267	0.924104	0.706911	0.615225	0.0712732	1.84465	0.243654	2.4192	0.76729	0.186166	2.06084	0.508901	0.722589	1.11106	1.10754	0.67013	0.129261	0.562207	1.09477
61403121	10.3534	1	5	55.88	0	15.3635	2	0	0	84	100	0	102	33.375	1	32	10	0	0	76.8116	0.0976014	1	0.415437	1.55671	0.024211	0.20195	0.400224	0.322887	0.0069712	0.0586606	0.103489	0.49157	1.03313	0.272859	0.0742491	1.88303	0.134701	4.34875	0.813993	0.0347399	0.323878	0.0080593	0.971863	1.37267	0.515359	0.811979	0.219414	1.31939	7.1122
61403122	11.8055	1	1	91.44	1	26.7532	4	1	1	67	123	0	111	87.6	1	0	9	0	0	81.1594	0.440033	5	0.632719	0.304005	0.0384748	0.0656207	0.435298	0.0687375	0.0115451	0	0.031631	0.108102	0.390924	0.0006654	0	0.299189	0.0830743	0.83779	0.323651	0	0.0288194	0	0.317582	0.244968	0.125854	0.0560338	0.142698	0.162994	2.38747
61405121	9.92877	1	3	53.34	0	17.6367	2	0	0	58	99	0	63	12.3692	0	17	10	0	0	77.7778	0	1	0.959483	0.387897	0.103804	1.26565	0.239998	0.213187	0.0487804	0.0706038	0.267699	0.491741	2.05559	0.415004	0.521175	1.11773	0.330033	1.56555	0.579076	0.0073846	0.377283	0.0285075	0.556916	0.781215	0.642202	1.00804	0.419424	0.937796	2.00668
61405122	9.46575	0	1	55.88	0	16.3944	2	0	0	77	96	0	103	17.05	0	11.5	9	33.3333	19.0476	61.9048	0.0113116	1	1.18134	1.00647	0.200858	4.64734	1.49757	1.12834	0.384839	0.589211	1.2547	0.65476	6.32957	1.31329	2.98807	1.49969	1.61306	4.9978	3.01759	1.20577	1.6344	0.242231	1.06088	1.45756	3.09531	1.12972	1.28403	1.72882	12.0476
61412111	9.18356	1	2	63.5	0	17.8213	2	0	0	65	99	0	68	19.7571	0	64	5	9.09091	9.09091	96.9697	0.156838	2	1.68041	0.569484	0.0918783	0.429357	0.356908	0.530916	0.188931	0.108229	0.766505	0.363181	7.77098	0.817816	0.517793	2.04569	0.75579	2.91932	0.996292	0.644552	1.7407	0.133355	0.209874	2.12457	1.91787	1.05505	0.715991	0.756367	10.5834
61502121	9.68767	1	2	66.04	0	17.0494	2	0	0	61	84	0	84	45.45	1	25.5	11.75	17.3913	17.3913	89.8551	0.0831004	1	4.58438	3.86775	1.28948	2.82995	1.27361	1.2372	0.360499	0.787122	2.15624	1.12119	10.579	6.51275	1.85687	6.93449	3.80535	11.9778	1.49042	4.2245	2.80236	1.79917	2.21171	2.98919	6.12074	1.54121	1.33	1.76395	19.3941
61502122	9.75068	1	2	81.28	1	24.1437	4	1	1	79	108	0	90	39.96	1	29.5	11	0	0	98.6111	0.108498	2	4.00453	8.21234	0.976845	5.09262	1.6525	9.85291	0.943564	1.82089	1.47811	4.17241	9.50288	3.84147	1.59852	8.78119	2.77166	18.9299	2.53725	3.04243	3.14968	3.16105	2.02882	8.56616	2.75793	7.46568	2.32574	16.4882	13.9984
61503121	9.67671	1	5	60.96	0	19.221	3	0	1	75	106	0	88	12.02	0	45.5	10	23.8095	4.7619	20.6349	0.132193	2	0.827787	0.877704	0.173283	0.44697	1.17461	0.687465	0.0919885	0.195007	0.422747	0.559378	3.14044	0.814761	0.301885	1.30322	0.521953	2.90236	0.972085	0.570423	0.52698	0.19188	0.926819	1.61946	1.34576	1.08961	0.708736	1.77972	11.9319
61503122	9.66301	0	1	55.88	0	16.9597	2	0	0	54	87	0	91	17.4	0	17.5	10	9.09091	9.09091	100	0.0836736	1	0.759106	0.338838	0.101275	0.237345	0.283857	0.139042	0.052082	0.0438009	0.302905	0.208086	1.18435	0.71591	0.284504	0.389406	0.403728	1.19835	0.261585	0.267743	0.274233	0.0828356	0.28462	0.976631	0.731628	0.192368	0.122583	0.545346	4.80775
61504121	9.25753	1	5	58.42	0	17.0898	2	0	0	68	90	0	80	26.175	1	18	11.25	18.1818	18.1818	56.0606	0.0590036	1	1.99769	3.40608	0.440965	6.04569	2.11133	1.12587	0.631766	0.300945	1.83946	0.850754	10.6136	1.62289	2.09208	2.16724	2.20546	4.75674	1.98105	1.55597	2.3743	0.345758	2.42765	2.17558	7.06555	1.72471	1.22452	1.79264	16.2758
61504122	9.61644	1	1	58.42	0	19.7134	3	0	1	67	90	0	83	21.6	0	53.5	9	0	0	60.6061	0.0981178	1	1.5051	2.43486	0.881305	7.2484	1.7717	0.394369	0.603231	0.297091	2.20233	0.208559	13.3899	2.10517	1.74198	2.50344	3.16941	4.82076	2.50512	1.5932	2.71848	0.249207	2.66343	6.66379	5.61598	1.3614	1.45616	1.27597	19.5561
61505121	9.63014	1	5	81.28	1	27.9489	4	1	1	105	126	1	88	28.5429	1	45	5	0	0	56	0.188681	2	1.01841	0.267797	0.0148683	1.86327	0.0012002	1.01047	0.0006266	0	1.00351	1.0444	0.883801	0.0679274	0.0674718	1.00836	0.603544	0.45524	0.26329	0	0.103718	0	0	0	0.578314	0.203494	0.0500433	0	1.66669
61511111	10.2685	0	4	66.04	0	17.3577	2	0	0	67	120	0	100	30.1	1	28	10			100	0.189021	2	3.57365	2.16565	1.90079	19.6001	1.84123	1.89704	6.4058	2.86735	2.56261	1.38055	8.81853	1.9338	1.81067	4.02654	1.51251	10.1963	2.16127	1.50921	4.51303	0.748258	1.32765	4.24553	5.86777	1.0236	3.10317	1.55613	12.221
61602121	9.63014	0	2	66.04	0	20.9778	3	0	1	60	102	0	88	14.9333	0	55	7.5	4	4	81.3333	0.109625	2	4.65877	5.44757	0.759457	3.78002	2.81167	6.48189	0.809965	1.53232	1.56135	0.955363	11.581	6.88973	2.74676	8.55107	4.04871	7.69244	1.53943	2.3283	2.09951	1.92594	1.25715	11.5673	5.50931	3.1033	1.69531	4.10258	9.34023
61602122	9.73151	0	2	58.42	0	17.3283	2	0	0	86	102	1	80	7.06875	0	0	9	14.2857	14.2857	85.7143	0.270615	3	3.26806	5.10708	0.264414	1.1633	1.23853	1.13246	0.16956	1.05845	0.765213	1.14974	7.64803	3.32836	0.96476	5.00919	1.89056	9.61972	0.675646	1.97096	1.30185	0.946748	1.75472	1.11442	1.53228	1.05389	0.696562	1.04043	12.0022
61604121	11.0247	1	5	58.42	0	15.5928	2	0	0	51	84	0	72	50.7	1	36.5	9	29.1667	25	66.6667	0.131812	2	0.957102	0.640466	0.466547	5.97675	0.667183	0.740242	0.105234	0.0168844	0.411091	0.471756	4.79225	1.08573	0.432096	1.18078	0.495996	3.45639	0.803192	0.217636	0.739044	0.0361006	1.67492	2.66313	1.38787	1.28595	0.419185	2.01208	6.02322
61604122	10.6438	0	1	63.5	0	16.3265	2	0	0	61	106	0	86	55.35	1	16	7	8.69565	8.69565	72.4638	0.29063	3	0.228197	0.310349	0.25161	0.679507	0.380677	0.156217	0.231303	0.0661386	0.206073	0.591915	0.126425	0.628357	0.26163	0.137511	0.183588	2.31137	1.10197	0.0244121	0.698647	0.176278	1.17753	1.06993	1.09227	0.916026	0.334115	1.07181	1.10882
61610111	9.52329	1	6	55.88	0	14.6984	2	0	0	67	89	0	78	52.5	1	0	12	29.1667	20.8333	63.8889	0.658873	7	0.556072	1.0269	0.196495	1.64199	3.12837	0.839459	2.60668	1.91557	0.743799	1.02331	4.13184	0.326749	0.412393	2.40606	0.347777	3.6662	0.617	0.227568	0.53717	0.275995	0.330027	0.583305	1.55786	0.404539	1.93543	0.807365	7.8714
61611111	10.537	1	4	73.66	0	21.0279	3	0	1	68	108	0	98	62.8	1	85.5	9	13.0435	13.0435	86.9565	0.173437	2	1.09541	2.8519	1.11052	8.78324	1.61471	1.698	7.74373	4.26029	3.18899	1.50954	9.22203	0.0144894	1.67584	3.24556	0.271006	6.26677	1.9822	0.158626	4.14969	0.289285	0.812302	1.77513	1.11358	1.04201	1.23667	1.65521	6.18052
61704121	9.74247	1	5	76.2	0	24.8434	4	1	1	74	111	0	85	49.2	1	25	9	0	0	35.8974	0.134328	2	0.575277	0.859246	0.336894	1.66595	0.856374	0.547166	0.179752	0.102968	0.438243	0.558491	3.07914	0.458079	0.391192	1.30648	1.28471	3.32762	1.09218	0.363831	1.03088	0.306676	1.42689	1.48297	1.59031	1.28187	0.886404	2.41213	13.2832
61704122	10.3178	0	1	78.74	1	23.7812	4	1	1	79	109	0	83	15.2143	0	0	12	0	0	82.3529	0.147044	2	1.11546	1.07763	0.340361	1.67428	1.09026	0.946877	0.391617	0.249116	1.19432	0.51912	5.3202	1.25383	1.15655	1.54721	1.25326	5.14723	1.43489	1.01496	1.42594	0.328476	1.28725	2.12382	2.33424	1.29541	1.05245	2.11679	7.79997
61710111	8.61644	1	6	60.96	0	15.1506	2	0	0	71	86	0	106	59.2	1	26	9	4.34783	4.34783	63.7681	0.219664	3	0.726519	0.420256	0		0.0010533	0.495209	1.01688	1.10408	0.371053	0.663052	0.62419	0.475115	0.0071708	0.555268	0.0012286	0.892996	0.0379154	0	0.071571	0.0130306	0.0968328	0.0169763	0.0820486	0.0938314	0.151045	0.0172511	1.2934
61804121	10.2164	1	5	83.82	1	27.4762	4	1	1	104	179	1	98	12.075	0	17.5	12	0	0	70.8333	0.13077	2	0.670087	1.40896	0.142216	4.30119	0.680913	1.18132	0.0628046	0.0929086	0.379025	0.546986	1.81429	0.39104	0.677382	0.774044	0.565711	1.8075	0.793628	0.262653	1.10828	0.0875037	1.50793	0.411705	1.6517	1.07562	0.67555	2.98501	5.32975
61804122	9.87397	0	1	81.28	1	16.8789	2	0	0	76	121	0	98	17.64	0	35.5	9	0	0	83.3333	0.0988072	1	1.23288	2.35513	0.452583	3.56363	1.07263	1.16249	0.26717	0.258253	1.261	1.1136	5.8473	1.23054	1.63472	2.96502	1.39002	6.47846	1.27044	1.09122	1.66527	0.244307	1.46995	1.3216	1.71577	1.13107	1.12635	3.21362	4.49558
61810111	8.78904	0	6	63.5	0	19.4444	3	0	1	60	99	0	90	18.54	0	18.5	11	19.0476	19.0476	36.5079	0.213318	3	1.42359	1.51085	0.995467	1.37263	1.45938	1.03197		1.67608	1.10505	1.40202	9.15952	1.78902	1.30574	7.99833	1.54903	5.78292	1.9185	1.50713	1.1384	0.635939	0.575749	1.22708	4.31168	1.0798	1.17875	2.31413	23.9386
61812111	9.04384	1	2	76.2	1	23.6304	4	1	1	90	123	1	68	15.9	0	30.5	12	9.09091	9.09091	100	0.169523	2	1.2481	0.755176	0.196488	0.691605	1.0082	1.14336	0.459879	0.0831055	0.995166	0.721931	1.99558	1.25755	0.595154	3.287	1.4002	3.0336	1.77202	1.09786	1.91083	0.375085	0.534167	2.04353	3.00358	1.74249	1.77195	5.10686	19.9385
61902122	9.61644	0	2	50.8	0	12.4371	1	0	0	84	104	0	130	16.48	0	20	7	0	0	90.2778	0.167886	2	1.81285	2.08248	0.182027	1.31886	2.48316	1.95345	0.64139	1.07145	0.704386	1.35809	3.82922	1.56403	1.07346	4.43468	1.76994	8.09762	1.72027	1.59138	2.57027	0.797341	2.54347	4.56749	1.9106	3.81987	3.04256	5.73127	10.8994
61903122	9.39452	0	1	55.88	0	16.3769	2	0	0	66	109	0	99	13.4769	0	0	10	0	0	78.7879	0.172714	2	2.95574	1.70146	0.438827	0.71908	0.69575	1.08221	0.253987	0.207717	1.20647	0.870916	8.17675	1.54731	1.09595	2.78409	1.65221	5.41012	1.11418	0.95148	1.36594	0.409649	1.39647	3.60979	3.48678	1.3516	1.12018	1.45711	9.66646
61904121	9.95342	1	5	50.8	0	16.0698	2	0	0	78	112	0	90	15.2	0	21	9	4.16667	0	70.8333	0.0975921	1	5.89112	2.83267	1.41544	8.56293	4.34669	2.4667	1.29905	1.22328	2.54871	1.88399	46.1637	7.92415	3.21779	4.41051	9.18928	14.4731	5.39042	5.72022	5.09688	1.29016	4.19753	22.0551	32.1502	5.71911	5.9126	10.3974	62.5745
61904122	9.65753	0	1	63.5	0	24.1546	4	1	1	76	115	0	89	30.6	1	29.5	9	13.0435	8.69565	91.3043	0.197177	2	0.0001375	0.0094793	0.0004452	0.477591	0.0185356	0	0	0	0	0.0159933	0	0	0	0.0103314	0	0.181055	0	0	0	0	0.0031563	0.0057847	0	0.0075611	0	0.0493786	1.27058
61910111	9.92603	0	6	93.98	1	35.2095	4	1	1	83	118	0	81	24	1	59	9.75	0	0	77.3333	0.227907	3	0.316938	0.631313	0.0905984	2.08905	0.392168	1.05739	0.655583	0.639057	0.638351	0.32789	1.34449	0.252871	0.553824	1.29475	0.444736	2.30457	1.13261	0.222402	0.969116	1.00877	0.397882	0.997055	0.586015	0.291509	0.955026	1.29363	5.59936
61912111	9.53425	1	2	86.36	1	29.3036	4	1	1	79	109	0	86	20.55	0	7	9.5	4.34783	4.34783	92.7536	0.155458	2	1.75074	2.25523	0.184745	1.20094	0.817983	1.30517	0.176133	0.322424	0.917691	0.827088	6.40114	1.91504	1.09555	3.2642	2.03955	9.58144	0.696423	1.14514	2.79976	0.340528	1.4462	2.92785	6.89649	2.24415	1.26254	3.05966	15.0058
61912112	9.72877	1	2	63.5	0	18.107	2	0	0	81	112	0	91	22.7538	0	0	11	17.3913	17.3913	88.4058	0.319039	4	1.38816	1.22084	0.245097	1.03784	0.39484	0.950863	0.149227	0.267917	1.34375	0.853074	5.68647	1.53454	0.635127	2.58985	1.2202	2.50738	1.00383	1.19055	2.01358	0.299523	1.1534	4.90268	2.47871	1.26957	0.819793	0.926492	2.86959
62002121	10.4356	1	2	86.36	1	29.1736	4	1	1	100	150	1	68	27.3	1	60.5	9	0	0	69.4444	0.0997659	1	4.55778	1.741	0.889005	2.60744	3.6628	3.6251	1.95505	1.22551	4.87296	1.20371	13.8806	4.73496	1.79814	2.58146	4.53381	4.65641	2.94765	3.31817	3.66488	1.16932	2.41498	14.6094	7.2283	5.91895	6.31451	16.0802	10.9112
62003121	9.41096	0	5	58.42	0	17.3283	2	0	0	81	130	1	106	22.74	0	22.5	9.5	4.34783	0	34.7826	0.116343	2	1.12411	2.39245	0.245833	2.44479	8.85828	1.14993	0.223896	0.483318	0.58606	0.519138	9.10174	1.24992	0.153809	4.93295	1.40599	11.6611	1.34984	1.02689	0.217251	0.0265437	1.55062	3.44121	3.17609	0.648217	1.14208	1.36652	14.7997
62003122	9.64932	0	1	81.28	1	28.1676	4	1	1	71	116	0	96	85	1	35	12	20.8333	20.8333	75	1.40182	11	0.214808	0.877911	0.0420538	0.0702579	0.245017	0.17963	0.0148957	0.0621275	0.163624	0.138438	0.421402	0.166776	0.105648	0.7227	0.230649	1.46219	0.407543	0.0855265	0.162172	0.0701738	0.341594	0.21065	0.358405	0.328443	0.194498	0.522473	6.13594
62010111	9.39178	0	6	71.12	0	22.167	4	1	1	80	107	0	102	19.26	0	26.5	9	13.0435	0	86.9565	0.17472	2	0.628274	1.66733	0.0538904	5.81783	0.127369	1.6981	0.0107653	4.40707	1.51222	0.203227	8.40411	0.867049	1.04356	0.373852	1.3371	1.09565	1.75676	0.583764	1.22973	0.545985	1.16006	1.23861	4.11286	0.23844	1.05417	1.61163	2.99086
62011111	9.2137	1	4	73.66	0	23.473	4	1	1	65	118	0	83	23.4	1	50.5	9	20.8333	20.8333	100	0.191667	2	1.54848	2.98214	0	11.5113	0	1.21841	1.3808	2.54922		2.02824	4.35983	1.48063	0.782692	1.98099	1.16382	3.22671	2.42875	1.06547	2.75562	0	1.10362	2.75209	8.26105	0.0110443	3.1283	1.08429	16.2336
62012111	9.70137	0	2	81.28	1	22.7731	4	1	1	72	108	0	110	31.9	1	66	8	16.6667	12.5	100	0.168167	2	0.206088	0.537529	0.0419716	0.17933	0.100611	0.308864	0.0498324	0.055087	0.275873	0.52363	1.06617	0.33581	0.307264	2.39763	0.246832	1.6506	0.299034	0.157839	0.596798	0.220056	0.314334	0.980333	0.560007	0.891913	0.371601	0.598233	7.28912
62103121	9.41096	0	5	58.42	0	19.221	3	0	1	68	109	0	87	18	0	4	10	9.09091	0	51.5152	0.22268	3	0.068988	0.421865	0.0009348	0.0831791	0.0382088	0.132237	0	0.0334286	0.0071227	0.146568	0.142886	0.175923	0	0.570405	0.0416337	1.15184	0.0997931	0.116466	0.0199977	0.0300855	0.0659961	0.569497	0.146368	0.252556	0.056279	0.639098	1.20232
62103122	9.53425	1	1	71.12	0	20.3018	3	0	1	79	125	0	80	17.2909	0	44	9	20.8333	4.16667	87.5	0.0804095	1	1.92906	7.30776	0.383108	4.73477	1.88567	3.65586	0.551445	1.60785	1.12536	2.11126	13.6371	9.13817	2.01814	19.0071	4.49793	38.153	1.38456	5.2141	1.8453	1.53941	2.44213	29.2025	11.8122	6.10827	1.67009	12.2145	17.2014
62111111	10.0822	1	4	68.58	0	20.8505	3	0	1	87	112	1	69	6.504	0	2	9.25	15.7895	10.5263	75.4386	0.207969	3	3.43999	2.5275	0.783269	6.13067	1.07697	1.26928	3.17858	0.757027	1.26275	1.31722	8.95234	3.75931	2.27788	5.51858	2.89271	11.4573	1.67473	2.88581	5.11916	1.2345	1.18083	5.19128	8.71255	1.08419	2.36495	1.99008	12.6924
62112111	10.0904	0	2	63.5	0	24.3089	4	1	1	68	124	0	90	32.9	1	0	12	9.09091	4.54545	90.9091	0.140158	2	2.21236	5.65729	0.268219	2.15371	1.99105	2.62036	0.482511	1.007	1.29591	1.54042	3.93715	3.77375	1.64153	5.15506	3.41176	10.7684	2.02404	2.64023	2.22856	1.23105	1.25559	2.63111	5.49473	3.07628	2.18803	6.16774	58.8137
62203121	9.68767	0	5	50.8	0	16.2418	2	0	0	73	95	0	130	34.8	1	0	9	12.5	8.33333	47.2222	0.397337	4	0.395295	0.841439	0.008563	0.11955	0.372504	0.165101	0	0.005386	0.0931423	0.185692	0.901107	0.335781	0.201817	2.03405	0.336165	1.99673	0.332205	0.188794	0.144804	0.111079	0.19764	0.49572	0.385478	0.252038	0.110089	0.596429	4.4373
62204121	9.37808	0	5	63.5	0	21.1257	3	0	1	81	122	0	96	46.05	1	14.5	9	7.69231	7.69231	66.6667	0.143416	2	1.05744	1.5349	0.3492	2.88749	1.23483	0.875614	0.664694	0.271291	1.12684	0.762172	5.67594	1.43267	1.42767	3.02462	1.54391	8.09266	1.19957	0.807232	1.25886	0.297227	1.59354	2.18005	1.40546	1.46642	1.50567	2.9171	19.4184
62211111	9.29041	1	4	55.88	0	17.525	2	0	0	68	128	0	90	37.1	1	30	8.5	16.6667	16.6667	94.4444	0.201337	3	3.45225	4.10838	1.07307	14.4352	3.77277	2.45309	6.87566	1.41847	2.18229	2.59019	11.1804	4.52355	3.43286	7.46518	3.48495	21.9027	3.14123	3.73248	4.82137	1.29109	1.79245	4.61151	15.2272	2.41865	4.9772	4.95597	23.0306
62212111	9.46027	1	2	66.04	0	19.7531	3	0	1	79	105	0	91	40.5	1	23.5	8.5	24	24	49.3333	0.132377	2	0.266763	0.0108899	0	0.136579	0.0583857	0.0588934	0.003902	0.0088339	0.0233282	0.0623819	0.369208	0.0555584	0.0287365	0.20494	0.0003725	0.233684	0.0855459	0.0333687	0.117106	0.0012619	0.0001707	0.0024688	0.106558	0.0761384	0.0031793	0.0668884	1.1059
62212112	9.10137	0	2	53.34	0	14.3667	2	0	0	78	95	0	76	32.5	1	45.5	10	12.5	4.16667	100	0.170403	2	2.64921	0.709693	1.01062	1.64654	3.33356	1.99998	1.38301	0.393983	1.76083	1.1644	6.64229	2.28481	2.1507	4.85963	2.71704	7.57134	4.4427	1.59491	2.49804	0.487148	1.56676	2.02766	5.45172	2.28646	4.04913	3.16204	29.0364
62304121	10.8658	0	5	63.5	0	19.3878	2	0	0	57	104	0	76	13.4625	0	46	5	0	0	57.971	0.0713005	1	1.77273	1.16521	0.30135	1.28374	0.882669	0.845101	0.553702	0.503119	1.3334	0.648307	9.21033	2.58192	1.38297	2.57297	2.91815	6.13069	1.23702	1.62352	1.30806	1.17009	1.25496	5.76541	4.08284	1.0488	1.36505	2.25597	5.04758
62304122	9.8	0	3	68.58	0	20.5389	3	0	1	78	123	0	88	16.68	0	8	5	4.16667	0	76.3889	0.148954	2	5.17426	7.56115	3.66847	4.67143	2.89676	2.64194	1.28635	1.30316	2.04584	1.85292	18.1874	8.24076	5.67257	16.2276	11.5909	34.0651	2.71781	3.66909	7.4047	2.10091	4.90065	17.9124	11.3597	2.7891	1.77511	3.90611	9.00662
62310111	9.36438	0	6	53.34	0	12.8174	1	0	0	67	98	0	98	15.35	0	0	9	20.8333	12.5	68.0556	0.188898	2	2.78471	1.40324	0.81466	6.47191	1.25501	1.70472	1.68387	3.19775	1.78422	1.51561	10.8124	2.24441	1.19558	3.42022	2.26935	5.88397	1.53466	2.10473	1.37952	1.78352	1.17483	5.86988	6.31837	1.16342	2.18193	1.89674	12.6248
62311111	10.4603	1	4	68.58	0	20.9184	3	0	1	96	122	1	84	13.4571	0	76	9.25	10.5263	10.5263	98.2456	0.193508	2	3.65538	1.90111	0.69939	6.26341	1.40419	1.47535	3.72221	1.09526	1.30587	1.14659	11.07	4.55531	2.30234	4.59596	3.60284	11.5535	2.55026	4.49374	3.80713	0.563108	1.04197	3.74883	11.1928	1.30326	3.26162	2.37319	22.0203
62404121	9.69041	1	5	50.8	0	16.64	2	0	0	73	89	0	105	31.35	1	0	10	16.6667	8.33333	58.3333	0.182066	2	2.43396	1.13976	1.14097	2.42627	2.75399	0.540904	1.16953	0.333348	2.95957	0.497826	8.31403	3.25067	1.0938	4.75803	2.7951	8.48729	1.37935	2.68037	1.26598	1.00211	1.21842	12.7367	3.83477	3.01997	1.08323	5.84884	8.24292
62404122	10.1616	0	3	58.42	0	19.6677	3	0	1	81	111	0	100	17.5385	0	18.5	8.5	3.57143	3.57143	94.0476	0.155354	2	1.19118	0.742783	0.866843	1.91108	2.94486	0.456146	0.541205	0.12891	1.63376	0.481889	6.65686	2.43388	0.527897	3.85985	1.5111	8.86118	1.66878	1.53405	0.892913	0.78916	1.05977	4.8551	4.25518	0.81891	0.600778	1.34948	16.4867
62410111	8.81096	0	4	58.42	0	17.4815	2	0	0	69	88	0	75	20.64	0	7.5	10.5	21.7391	21.7391	68.1159	0.181579	2	2.04335	1.11196	0.719636	7.48844	1.14882	1.01387	5.36503	2.67865	1.81607	0.705116	8.27204	1.2624	1.74847	2.06694	1.33284	5.08832	2.02059	1.20328	1.84894	1.87182	1.28159	4.24518	3.4651	0.732809	2.61387	1.12034	11.8811
62411111	9.55068	1	4	55.88	0	18.56	3	0	1	68	97	0	90	13.0696	0	50	6	0	0	100	0.33811	4	0.655375	0.615681	0.0145222	1.15353	0.048285	0.263626	1.26948	0.181295	0.218969	0.480376	0.931489	0.363315	0.180279	1.27919	0.37682	1.66924	0.500414	0.491399	1.19498	0.260793	0.117822	0.524249	1.21861	0.244678	1.04788	0.412655	3.05234
62503122	10.0329	0	1	63.5	0	19.7134	3	0	1	41	83	0	91	13.17	0	20	9	0	0	63.7681	0.169193	2	2.53503	2.86332	0.534195	2.08754	1.51498	2.31439	0.267123	0.434056	1.95693	1.25616	8.17441	2.22276	1.42013	4.57021	1.85684	5.29523	1.51557	1.36845	1.75264	0.488274	1.80524	8.12309	2.56927	1.77458	1.28995	2.81843	10.5156
62504121	9.63562	1	5	55.88	0	16.9597	2	0	0	58	81	0	110	38.8	1	39	9	8.69565	4.34783	30.4348	0.137913	2	1.57907	2.33235	0.472865	3.28958	2.50404	1.1812	0.713289	0.184224	1.26539	0.763197	5.93307	1.65415	1.07874	2.04708	1.89308	6.87109	1.99565	1.40726	1.43096	0.719685	1.48746	6.6838	2.17342	1.77663	1.56779	2.12302	22.0469
62504122	9.57808	0	3	50.8	0	17.3283	2	0	0	87	97	1	88	19.8545	0	19.5	9	9.09091	4.54545	86.3636	0.0250248	1	1.08816	0.966104	0.930027	2.58977	1.69271	0.277057	0.470335	0.111337	1.85756	0.751429	5.26693	1.52981	0.612245	2.50924	1.09172	12.4291	0.800614	1.24897	1.04071	0.818239	1.2992	3.14928	1.82849	0.443927	0.836837	0.771142	2.90248
62510111	9.87123	0	4	55.88	0	13.366	1	0	0	51	88	0	85	26.0727	1	17	9	13.6364	4.54545	43.9394	0.107566	2	0.501557	0.501567	0.169347	4.76271	0.681066	0.828174	2.42601	2.05937	0.50146	0.454685	2.6163	0.333913	0.548998	1.54916	0.424922	3.51974	1.2445	0.240961	0.695827	1.40811	0.223355	1.19456	1.22644	0.298391	1.0782	1.15288	12.8424
62512111	9.71507	1	2	58.42	0	11.7971	4	1	1	71	91	0	82	3.69767	0	27	8	27.7778	16.6667	83.3333	0.166559	2	2.18007	1.21185	1.22813	2.11525	2.28206	2.21018	0.985196	0.588245	2.8995	1.13954	28.1159	3.66294	2.50818	4.17515	4.57648	15.559	3.44419	1.60459	3.54896	0.532104	1.93619	5.18182	10.9924	2.36779	2.32935	3.10069	36.0903
62603121	9.15342	0	5	68.58	0	23.56	4	1	1	64	110	0	80	6	0	35.5	8.5	25	25	87.5	0.162121	2	0.879036	1.22491	0.105978	0.246828	0.364461	1.5484	0.0385552	0.132852	0.805503	1.19509	2.8009	1.0515	0.363178	1.64507	0.574823	3.00939	0.854841	0.577047	0.602835	0.281707	1.08142	2.09901	1.28852	1.04322	0.387494	1.06325	7.51507
62603122	11.9288	0	1	86.36	1	18.9745	2	0	0	64	111	0	120	28.05	1	0	9	10.7143	0	65.4762	0.168194	2	4.03485	3.27522	1.19853	1.61692	2.86132	2.26393	0.517926	0.336987	2.56072	2.05854	15.6934	2.55589	1.7358	2.9814	3.09251	8.3034	1.69992	1.88598	1.81486	0.477502	2.84628	6.15201	7.05698	2.34843	1.74244	4.51567	29.8399
62604121	9.26849	0	5	68.58	0	22.4852	4	1	1	49	102	0	82	73.5	1	0	10	8.33333	8.33333	33.3333	0.0398136	1	3.82482	2.67725	0.537026	2.34232	2.85766	0.842245	0.470157	0.333811	2.05382	0.598614	12.4309	4.30425	2.70697	4.88047	6.54226	14.6812	2.47496	4.06861	2.50205	0.934028	2.46671	2.21747	15.286	2.02635	1.21171	2.62188	16.8079
62604122	9.66301	1	3	83.82	1	27.8303	4	1	1	86	131	1	91	10.7625	0	0	10	0	0	80.5556	0.100873	2	0.569579	0.357502	0.0463626	0.900456	0.351978	0.140071	0.0063367	0.0129676	0.207254	0.378458	1.15992	0.222437	0.148993	0.387214	0.511176	1.77174	0.405881	0.0736251	0.190716	0.0864041	0.472269	0.316716	0.943681	0.229253	0.123968	0.452859	3.10828
62610111	9.5589	0	4	83.82	1	23.6304	4	1	1	78	129	0	100	16.9286	0	7	10.5	16.6667	0	70.8333	0.188343	2	1.39931	1.67937	0.621063	5.09964	1.13345	2.12073	7.25894	3.86455	1.01865	1.01654	5.20715	1.21976	1.26283	2.5589	1.02474	5.04862	2.66472	1.1258	1.34387	3.06505	0.338078	4.06482	4.27165	1.55067	2.63093	2.77179	14.7877
62612111	9.14247	0	2	71.12	0	21.9479	4	1	1	97	136	1	97	19.5	0	47	6	13.6364	0	80.303	0.167051	2	1.16618	0.298768	0.491563	0.286712	1.28934	0.592621	0.331273	0.135621	1.17488	0.316264	14.8874	1.81003	2.08936	4.05097	2.70309	6.18784	1.7354	0.907278	3.32085	0.165882	2.08134	1.31916	7.64579	1.00989	1.80583	0.716445	19.0349
62612112	9.17534	1	2	53.34	0	14.6484	2	0	0	63	79	0	88	21.5455	0	37	5	13.0435	4.34783	100	0.159538	2	2.62078	0.778759	0.249435	1.2504	1.09781	0.77848	0.159663	0.133616	0.901579	0.302272	11.3433	1.70815	0.845366	2.01724	2.25602	7.29262	1.04485	1.05304	2.06353	0.185273	0.902855	2.05693	4.14706	1.25673	1.03023	2.32189	23.3631
62703121	9.21096	1	5	78.74	1	26.255	4	1	1	67	90	0	94	19.68	0	9.5	10	4.34783	0	63.7681	0.0763504	1	0.486056	2.13074	0.0280754	0.570168	0.113765	1.22424	0.0036991	0.153706	0.17601	0.738773	0.457651	0.583271	0.0305543	1.09229	0.259262	2.41545	0.175313	0.178026	0.0660229	0.0307568	0.144407	1.27089	0.876271	0.380896	0.0500733	0.485539	1.18487
62703122	9.30959	1	1	58.42	0	15.2026	2	0	0	55	91	0	118	8.20541	0	26.5	6	27.2727	22.7273	100	0.116972	2	0.477534	0.238602	0.0100288	0.0352394	0.0407461	0.0849407	0.0003818	0.0002886	0.328124	0.124483	2.94949	0.28781	0.175579	0.642552	0.174623	2.86939	0.340622	0.0120492	0.332531	0.0035834	0.761688	0.310698	0.292811	0.15856	0.0684754	0.213343	3.84469
62712111	10.5836	1	2	68.58	0	22.1432	4	1	1	104	155	1	101	26.925	1	0	8.75	0	0	100	0.168116	2	2.43026	2.07166	0.513319	1.73602	1.15007	1.14897	0.228868	0.335577	1.44787	1.2556	12.6147	2.90321	2.01004	3.98126	3.32554	12.8424	1.68538	2.43266	5.18261	0.64827	2.27251	4.54624	5.95797	1.54829	1.43644	2.43321	19.6275
62712112	8.96438	1	2	66.04	0	21.738	4	1	1	71	114	0	98	33.1	1	8.5	12.5	9.09091	0	38.3838	0.265902	3	4.115	2.30635	0.563522	2.15724	0.614823	2.76797	0.442439	1.00214	2.5012	2.25428	10.2634	5.89011	1.1719	8.66459	5.75384	6.1411	1.55863	4.4916	3.66899	1.30094	1.43732	14.6799	5.78723	3.46922	1.32496	6.50577	4.6328
62802121	9.67123	0	2	78.74	1	23.9796	4	1	1	77	123	0	94	25.4571	1	19.5	4	19.0476	4.7619	88.8889	0.102709	2	3.18977	2.0564	1.0151	0.973463	1.09308	0.0437403	0.27377	0.181683	1.5429	0.285858	14.3609	2.75004	1.61305	1.90879	2.71759	5.16355	1.37877	1.21792	1.4613	0.684209	3.29635	5.01001	5.10439	0.977649	3.08918	0.664932	13.808
62803121	9.36164	1	5	55.88	0	17.98	2	0	0	63	90	0	90	9.06	0	0	9.5	12.5	12.5	100	0.140165	2	0.830002	0.528631	0.223038	0.906103	1.85838	0.814008	0.483793	0.234199	2.22898	0.527248	9.22841	1.52753	1.1709	1.48208	2.42739	12.012	2.18624	1.08883	1.5121	0.436533	3.09793	7.21879	4.052	2.55944	1.67009	4.57567	18.1469
62803122	9.28219	0	1	55.88	0	16.7075	2	0	0	68	114	0	82	25.575	1	21	7.5	4.34783	4.34783	92.7536	0.053602	1	3.23247	1.97418	0.301964	0.590354	1.03029	0.881546	0.140178	0.15939	1.22258	0.510195	7.88896	2.47461	1.70884	4.01868	1.48513	11.8132	2.61845	1.09937	1.64767	0.132242	1.67968	1.23829	4.35936	1.36248	0.818835	1.86054	19.5828
62811111	9.14795	0	4	53.34	0	14.9182	2	0	0	61	100	0	69	14.94	0	83.5	8	34.7826	21.7391	92.7536	0.248464	3	2.31197	2.21147	0.354415	12.1876	0.67678	1.71698	4.1069	1.23887	1.21124	2.1632	8.45634	3.77515	0.931833	3.79999	2.24183	9.78979	1.48734	2.6667	2.88142	1.11337	0.269806	4.34461	10.69	1.47536	3.06183	3.78003	13.1462
62812111	8.95068	0	2	78.74	1	25.5741	4	1	1	86	132	1	110	36.84	1	23	10	13.6364	13.6364	90.9091	0.125023	2	1.49339	1.58343	0.129319	1.36815	0.841791	1.25453	0.138526	0.434346	0.854184	1.63778	2.83561	1.16413	0.355039	2.62958	1.03143	6.4609	1.2302	1.2011	2.05798	0.582753	1.40218	3.82028	3.69451	2.0704	1.12143	3.89855	10.0598
62812112	9.13425	1	2	55.88	0	21.1514	4	1	1	78	120	0	99	17.5	0	26	11	18.75	12.5	33.3333	0.137942	2	5.19079	4.09617	1.17514	5.69966	1.98024	3.15224	1.10847	2.09961	4.26537	2.18589	24.8043	14.5924	2.12645	10.6643	10.9229	36.5947	4.14408	6.16781	4.95615	2.8082	3.01704	20.6722	31.9799	14.676	3.80565	29.002	177.291
62902121	9.8411	1	2	76.2	0	21.1109	3	0	1	104	139	1	88	8.208	0	55	9	0	0	100	0.133372	2	5.38328	0.42132	0.332072	0.316784	4.27155	0.12098	0.182883	0.0438546	0.9882	0.316741	8.98876	4.31692	0.664881	0.509245	4.66761	2.31152	4.59358	0.767282	1.77782	0.257907	0.66624	0.581491	8.30236	0.222689	0.34457	0.436742	36.8039
62903121	10.0055	1	5	86.36	1	33.0332	4	1	1	84	117	0	85	21.9	0	0	7.5	4.16667	4.16667	83.3333	0.0472462	1	0.28775	0.102546	0.0319905	0.110509	0.147495	0.118402	0.0170155	0.0122506	0.592814	0.0966298	1.35613	0.251269	0.203321	0.25677	0.260393	1.14522	0.622953	0.0633888	0.239162	0.0134356	0.443964	0.834373	1.14254	0.307032	0.123521	0.446367	3.2657
62903122	9.34521	0	1	66.04	0	23.5308	4	1	1	60	98	0	81	35.3	1	53	9	4.34783	4.34783	71.0145	0.172142	2	2.55005	1.65419	0.30204	0.335206	1.3056	1.63733	0.350239	0.195301	1.11636	1.07987	9.57285	3.86422	1.2849	2.33653	2.29678	3.69999	1.32751	1.40683	1.81893	0.240812	1.68327	2.86969	7.85385	1.56648	1.491	2.34144	18.3398
62904121	9.90685	1	3	86.36	1	30.9156	4	1	1	104	176	1	62	33.1	1	37	7.5	4.16667	4.16667	63.8889	0.0667722	1	1.2311	1.00154	0.437507	0.756304	1.17396	0.339686	0.236345	0.199608	1.39409	0.839001	9.44643	1.90391	1.32783	3.59513	1.52069	4.23564	1.05679	1.10293	1.36365	0.324317	2.08007	1.70822	2.1375	0.961005	0.712854	1.14482	11.8923
62904122	10.063	1	3	55.88	0	14.7959	2	0	0	65	88	0	79	23.3333	1	17.5	11	9.09091	4.54545	100	0.0399978	1	1.30029	1.75287	0.684421	1.66501	2.32325	1.08315	0.881545	0.38433	1.75692	0.89462	9.14664	2.40998	1.66542	2.91188	1.76239	9.37642	1.70702	1.38721	2.07524	0.724594	1.7937	6.22418	4.41134	2.27723	1.682	3.97302	14.8383
62911111	10.274	0	4	73.66	0	22.1836	3	0	1	81	97	0	80	24.45	1	8.5	9.5	4	4	98.6667	0.153292	2	0.958397	0.629038	0.258437	4.76466	0.411807	0.843839	2.28018	0.291777	1.01269	0.871683	7.84791	0.701275	0.30399	1.64187	0.8051	1.72271	1.30185	0.554543	1.93851	0.621197	0.380467	3.74686	1.05663	0.630267	1.89509	1.30961	7.35018
62912111	9.12603	0	2	53.34	0	15.9763	2	0	0	88	106	1	76	9.2	0	42	8	8.69565	8.69565	100	0.276618	3	4.75233	4.79199	1.53896	3.49031	7.04459	4.75172	2.65089	1.64733	5.05457	3.30754	53.1655	5.37958	5.01098	10.8247	8.08966	22.717	3.70654	4.2217	7.34338	2.45919	3.65668	15.1669	7.33668	14.2349	7.28324	25.4933	157.43
63004121	9.44932	1	3	86.36	1	26.6397	4	1	1	104	185	1	78	12.28	0	75.5	10	4	0	60	0.0538416	1	1.25999	1.00358	0.538613	2.05179	1.3431	1.03974	0.615216	0.448899	1.38363	0.898922	5.7282	1.45466	1.27753	1.76433	1.37634	7.29616	1.58481	1.18519	1.14373	0.924121	1.60442	4.82522	2.85242	1.35408	1.13763	2.13468	16.764
63004122	9.94247	0	3	63.5	0	17.8417	2	0	0	66	102	0	84	13.8	0	10	11.5	0	0	83.3333	1.00695	11	0.476548	0.369111	0.171785	0.273184	0.458874	0.245252	0.240492	0.0715731	0.502993	0.405842	2.13291	0.820063	0.486933	0.989244	0.897987	2.40626	0.810169	0.51987	0.6225	0.208807	1.00445	1.00981	1.25321	1.03508	1.11532	1.33388	2.23823
63010111	8.91507	0	4	63.5	0	16.74	2	0	0	64	87	0	79	11.5714	0	33.5	8.5	25	0	75	0.374509	4	0.342454	0.504419	0.400763	3.89948	0.150523	0.891376	9.7963	2.27893	0.49869	0.569388	8.02315	0.445438	0.513137	5.17892	0.364102	5.96914	1.82516	0.238577	0.677289	3.71479	0.150069	1.51957	2.22706	0.282959	1.06867	0.93704	18.1746
63011111	9.49589	0	4	66.04	0	17.0494	2	0	0	62	102	0	74	55.2	1	13.5	9	20.8333	12.5	90.2778	0.148536	2	0.85448	0.921418	0.14598	2.49077	0.312596	0.698493	2.08638	0.356646	0.705082	0.831785	2.48703	0.894587	0.397804	2.45191	1.30498	4.43802	1.38578	0.711123	2.57702	0.362017	0.455378	0.942301	1.23071	0.789133	1.63372	1.41011	9.50303
63110111	9.64658	0	4	66.04	0	15.6791	2	0	0	69	96	0	110	40.4	1	52	9	13.6364	13.6364	100	0.160761	2	2.13777	2.34221	0.462351	5.66258	1.33514	1.74899	8.34447	2.97809	1.39735	0.867013	7.9578	1.76685	1.82352	5.2574	2.08287	10.8144	2.04226	1.61699	1.9358	4.27631	0.852355	4.52586	7.33654	1.02147	1.93188	1.74466	20.8766
70104121	9.54521	1	5	76.2	0	24.864	4	1	1	68	120	0	76	17.6571	0	33.5	9	4.16667	4.16667	86.1111	0.278729	3	0.421782	2.32544	0.098025	0.74394	0.436814	1.42258	0.0696884	0.151734	0.402459	1.12674	4.19335	1.78873	0.423376	3.18815	0.590267	7.43727	1.0155	1.03609	0.634564	0.189165	0.698154	2.57228	1.04655	1.25987	0.275188	1.40638	4.31421
70104122	10.8301	0	1	60.96	0	17.3611	2	0	0	63	99	0	83	41.52	1	29	9	0	0	100	0.16107	2	1.10332	1.94829	0.189905	1.36071	0.319529	1.40516	0.113079	0.0851967	0.67438	0.586935	4.94158	1.52944	0.330956	2.23226	0.598914	3.02799	0.475005	0.916522	0.313667	0.367322	0.642165	8.24194	2.37971	1.26857	0.412634	1.55859	4.10157
70105121	9.83288	0	3	60.96	0	18.8776	2	0	0	72	102	0	108	14.82	0	32	12	12.5	0	58.3333	1.45389	11	1.05206	1.01966	0.934787	1.00455	1.01428	1.08438	0.524759	0.307785	1.19023	1.93947	2.22232	0.440058	0.144353	1.12313	0.349322	1.03076	0.53335	0.257658	0.23692	0.0890779	1.20409	1.17881	1.14615	1.78355	1.05026	1.36862	5.16174
70105122	9.91233	0	3	68.58	0	21.1257	3	0	1	90	120	1	120	8.592	0	28	6	0	0	60.6061	0.0570096	1	3.60476	3.01063	1.62332	4.83874	3.26583	2.91813	1.23074	1.13124	3.08366	1.42717	8.24808	3.92317	1.23199	1.46635	2.32705	5.76612	1.88074	1.30919	1.05351	0.429218	3.02027	12.6302	11.7785	3.4756	2.65668	4.52079	17.7829
70111111	9.12329	1	4	50.8	0	16.2591	2	0	0	60	77	0	77	25.6667	1	68	10.75	0	0	72.2222	0.163994	2	2.81772	1.2631	0.527384	4.68335	1.06537	1.55817	5.03067	1.90729	1.34281	1.2685	9.67691	2.03414	1.75998	3.4912	2.16618	8.21017	1.42106	1.91146	1.45489	1.12427	0.719414	2.23181	4.69483	0.649298	1.5535	1.47347	18.5024
70112111	10.2877	0	4	73.66	0	23.9355	4	1	1	87	123	1	109	25.2857	1	97.5	8	0	0	59.7222	0.15333	2	1.11867	1.87136	0.35582	6.11495	0.850604	1.40834	2.52005	0.67143	1.22302	1.2643	9.36451	2.10655	1.22345	2.08808	1.70241	5.54073	1.70551	1.86181	3.44568	0.941992	1.12232	6.12152	3.8894	1.72552	3.19623	2.95582	9.37961
70204121	9.19726	1	5	73.66	0	21.6287	4	1	1	67	109	0	100	26.3333	1	1.5	7	4.16667	4.16667	38.8889	0.30677	4	2.92605	4.4821	1.02588	1.92254	1.42987	5.51776	0.418705	0.352558	2.30024	3.33593	12.7225	3.73762	2.7285	8.10461	3.6224	13.2155	2.16865	2.43194	3.50162	0.867084	2.87188	15.7091	6.70858	2.71815	2.41259	2.36079	13.4415
70204122	9.64384	1	1	58.42	0	16.4609	2	0	0	57	90	0	80	27.5	1	0	9	17.3913	8.69565	95.6522	0.19967	2	4.00676	2.49029	0.3957	1.52273	2.60016	2.45301	0.766958	0.290384	1.39317	0.694129	8.94203	4.129	1.41448	4.5784	3.45728	11.2054	1.82707	2.91161	1.77926	1.26527	1.55763	11.0117	9.03425	2.88177	2.27956	5.78269	16.668
70205121	9.87945	0	3	73.66	0	22.9592	4	1	1	106	178	1	80	26.0182	1	59.5	9	13.6364	4.54545	74.2424	0.0264588	1	0.771624	0.334456	0.0305894	1.74999	0.29934	0.25142	0.0502707	0.0501387	0.21535	0.251723	2.41922	0.475131	0.273691	0.681461	0.573893	1.71796	0.447778	0.148337	0.42044	0.0389021	0.336315	1.2956	1.13638	0.715349	0.33633	0.984169	5.3268
70205122	9.26575	1	3	71.12	0	23.3087	4	1	1	86	116	1	120	32.4	1	19.5	9	26.087	0	100	0.053544	1	1.18643	0.425171	0.267125	0.627001	1.56502	0.846079	0.254308	0.218254	1.14878	0.921099	6.58861	1.20406	0.652147	1.8128	1.9605	4.29617	1.24968	0.810792	0.880678	0.233669	0.890633	2.09126	2.11268	1.54442	1.19828	1.6471	12.8689
70210111	8.86301	0	6	63.5	0	20.1562	3	0	1	92	121	1	137	17.5636	0	26	7	33.3333	33.3333	33.3333	0.202545	3	3.3475	4.11096	0.513669	15.7047	1.64012	3.21173	3.00764	7.26543	1.86665	3.49209	18.1849	6.56214	1.60096	9.94142	4.75557	25.1425	3.78485	5.84893	2.98542	1.92981	2.10786	25.31	15.4872	3.85822	9.71317	10.7796	51.1264
70211111	9.60822	0	4	58.42	0	16.3944	2	0	0	97	122	1	53	15.3429	0	0	6	14.2857	14.2857	100	0.323722	4	6.90162	1.61321	0.501916	8.45593	1.34049	1.23925	3.85552	1.58054	2.58825	1.03996	13.6092	5.96033	2.64482	4.97147	3.06526	15.0281	1.98738	2.3994	4.09847	1.04714	1.85195	3.29066	5.30281	1.10906	2.14149	2.35451	21.3479
70304121	9.35342	0	5	53.34	0	16.1506	2	0	0	50	94	0	60	13.8	0	29	7	0	0	30.5556	0.223841	3	2.16667	0.618953	0.174977	0	0.316112	1.12838	0.0933948	0.0046086	0.611933	0.400866	3.58972	0.838875	0.000513	0.489836	0.762092	0.671501	0.306014	0.503266	0.0926789	0.531871	0.402137	5.64495	2.74594	1.32307	0.56653	1.98142	3.37539
70304122	12.4904	1	1	63.5	0	17.3579	2	0	0	69	112	0	92	31.1657	1	21.5	8.25	0	0	80	0.182189	2	2.62422	2.16556	0.0933175	0.517754	0.793987	2.53919	0.204998	0.001348	1.19251	1.16507	6.31302	3.13943	1.31078	2.54989	2.84849	3.65284	2.34813	1.9994	2.29706	0.133091	1.72763	4.66295	6.97038	1.59912	1.82948	3.25268	17.0051
70305121	10.0438	1	5	60.96	0	18.107	2	0	0	86	101	1	120	34	1	0	11	12.5	12.5	45.8333	0.0480335	1	2.08055	0.693517	0.194136	3.05896	1.05415	0.992341	0.239324	0.179614	1.04594	0.749352	8.25886	1.4266	0.766536	1.06822	1.8322	4.4892	1.02498	1.13107	0.942067	0.0380246	1.44153	3.38387	3.9447	1.31029	1.04363	1.8432	8.87639
70403121	9.16438	0	5	93.98	1	28.6548	4	1	1	81	100	0	91	13.0714	0	19.5	11.5	16.6667	0	55.5556	0.093566	1	9.21354	3.23344	1.77419	1.67154	13.4759	0.968898	1.6648	0.460659	4.46697	0.772818	11.5746	5.80819	8.98046	5.84604	6.47896	9.73613	5.57882	2.93876	11.3584	0.587245	7.00391	3.12324	14.1269	1.58706	3.92241	3.23343	35.909
70403122	10.2904	1	1	68.58	0	34.6969	4	1	1	73	108	0	120	20.7	0	31	6	9.09091	0	93.9394	0.13283	2	9.11289	2.44401	1.3119	1.71603	4.27774	1.30397	1.67708	0.603977	2.13354	0.829599	13.8851	2.95864	2.01587	4.51437	4.94647	7.82673	5.47266	3.52703	6.32788	0.900111	5.76442	2.48156	14.034	2.62357	4.67313	4.30355	19.3856
70404121	9.47945	0	5	73.66	0	26.0049	4	1	1	87	135	1	109	4.93548	0	5	9	4.54545	4.54545	4.54545	0.216254	3	0.262312	0.460261	0.110223	0.106637	0.331848	1.65906	0.0834198	0	0.601552	0.135249	1.9725	0.208888	0.457251	0.423465	0.191466	1.86758	0.480753	0.0330808	0.612613	0.0001931	1.05799	0.22286	0.467616	0.236307	0.173159	0.512298	3.47099
70412111	8.9726	1	4	63.5	0	16.6437	2	0	0	61	99	0	99	14.5714	0	52.5	11	9.52381	9.52381	95.2381	0.16164	2	1.51216	0.686842	0.156729	2.39728	0.367515	0.564172	2.1114	0.329066	1.06692	0.769373	4.9615	1.02353	0.195142	1.97496	1.03404	1.7311	1.65347	1.05567	1.84659	0.370382	0.245838	1.78771	1.21271	0.692505	1.27397	0.720222	8.06735
70503121	9.35068	0	5	58.42	0	13.6576	2	0	0	67	107	0	105	9.73636	0	18.5	9.5	4.34783	4.34783	75.3623	0.108547	2	2.86175	3.96746	0.834411	1.87303	1.62609	1.92286	0.422646	1.14465	1.50258	1.59319	12.7041	2.5546	1.43495	7.96673	1.15249	6.6863	1.71158	1.10418	2.88648	0.493411	3.3821	3.08186	2.35311	1.34078	2.18315	1.60893	8.93472
70503122	9.76712	0	1	55.88	0	15.5271	2	0	0	54	76	0	99	55.4	1	0	7.5	4.54545	4.54545	83.3333	0.115746	2	2.38871	1.97526	0.821348	1.08537	1.58083	1.09785	0.248646	0.286953	1.4581	1.74298	10.5604	2.98235	1.2271	4.87598	1.50482	7.9329	1.62961	1.06175	2.21082	0.58217	2.31596	5.68152	3.88159	1.22695	1.27858	1.48637	12.1168
70504121	10.8055	0	5	55.88	0	16.5623	2	0	0	59	97	0	72	10.1053	0	19	11	0	0	62.1212	0.0962703	1	0.799002	1.58154	0.0761709	0.272415	0.794905	1.00033	0.0548809	0.0006408	0.537057	1.37297	3.7127	1.25977	0.874481	3.7066	0.668834	5.66644	0.964001	1.03204	1.66234	0.0571669	1.95294	1.77301	2.39673	1.04489	0.52329	2.65965	15.2706
70504122	9.29041	0	1	50.8	0	15.6087	2	0	0	78	123	0	88	23.4	1	19.5	9	30.4348	30.4348	100	0.228539	3	2.48827	2.21868	0.72595	1.56466	1.23272	1.26778	0.433132	0.966804	1.46456	2.09599	6.79413	4.10863	1.20041	6.84384	2.23873	12.1009	1.68781	3.74838	3.43077	0.763072	4.68168	7.49344	10.2791	1.98694	1.3078	4.90394	20.635
70510111	9.02466	0	6	71.12	0	19.7863	3	0	1	78	112	0	87	9.96667	0	31.5	11	10	10	36.6667	0.209709	3	3.08741	0.926687	0.0997449	2.97126	1.58141	1.79335	1.1957	1.17099	1.04338	1.32312	3.45827	2.62926	1.12584	4.31238	1.65395	8.13007	1.40585	2.01973	1.18616	1.08881	1.02666	3.93106	4.48348	1.43664	1.71635	2.35007	24.7028
70512111	9.0411	1	4	58.42	0	15.6791	2	0	0	87	125	1	99	14.12	0	0	9	28.5714	28.5714	80.9524	0.112657	2	6.88339	3.94745	0.513983	7.55717	1.18357	1.40336	5.8191	1.00254	1.79129	1.72321	4.60773	3.66351	1.10246	7.08668	2.18889	7.84763	2.34059	2.14545	4.73925	0.435893	0.777156	3.28858	4.10332	1.12367	3.09402	1.3345	12.858
70603121	9.97534	0	5	73.66	0	24.3089	4	1	1	75	92	0	105	32.4	1	0	11.5	4.16667	0	44.4444	0.100296	2	2.49554	1.17439	0.472278	0.985437	1.61142	1.12766	0.345351	0.391072	0.945457	1.39992	4.47393	2.101	1.11613	3.32831	1.86489	4.46449	1.67689	1.46624	2.1336	0.580832	2.34732	2.42863	3.97295	1.49859	1.92968	2.38518	11.9953
70603122	10.7699	0	1	58.42	0	15.2279	2	0	0	74	94	0	113	11.25	0	1	9	8.33333	8.33333	80.5556	0.135944	2	1.50694	2.4323	0.222322	0.568392	0.68111	1.08285	0.0934944	0.214154	0.607678	1.33188	5.17122	1.19463	0.734525	5.06145	0.72753	3.55307	0.80644	0.534005	0.954804	0.556583	1.22907	3.04691	1.58219	1.36506	0.768571	1.4756	3.52037
70605121	9.34795	0	3	53.34	0	15.0368	2	0	0	56	84	0	85	51.24	1	19	9	19.0476	9.52381	68.254	0.0359789	1	1.91997	0.865733	0.303207	2.55924	1.94792	0.74557	0.240655	0.341492	1.1572	0.622972	5.51921	1.45042	0.843468	1.6396	1.31073	4.49785	1.31331	1.13736	0.933412	0.210392	1.19472	1.96385	2.89416	1.28828	1.02472	1.53723	13.6815
70605122	10.4274	0	3	53.34	0	14.7028	2	0	0	85	103	1	95	8.29565	0	24	7	13.0435	0	57.971	0.0756083	1	1.77855	1.627	0.920875	2.73721	1.62789	0.688674	0.611958	0.40146	1.38012	0.596295	8.97525	2.67813	1.52236	2.12088	2.08326	7.36261	2.21809	1.30308	1.70054	0.459406	1.54479	4.03205	3.32572	2.14332	1.79876	2.55486	13.0317
70610111	8.82192	1	6	58.42	0	14.4873	2	0	0	44	78	0	84	18.6	0	0	9.75	13.0435	0	37.6812	0.202762	3	0.582393	0.115905	0.0189063	3.27125	0.0965941	0.0897909	0.0719127	0.0875639	0.0709368	0.134632	0.631557	0.276595	0.0521105	0.512408	0.236653	3.81077	0.107379	0.224984	0.0412982	0.062344	0.0414599	0.533936	0.629795	0.105433	0.246415	0.439744	12.777
70612111	8.90411	1	4	63.5	0	20.8277	4	1	1	67	98	0	82	24.6	1	13.5	8	9.09091	9.09091	100	0.119194	2	0.568885	1.52096	0.0866499	4.08627	0.86877	1.3435	1.66643	3.27074	0.395134	1.08815	1.55598	0.709106	0.159515	1.6894	0.549257	5.44439	1.55901	0.60142	1.0974	0.379261	0.225544	2.20597	1.5317	1.10577	1.51782	1.79055	11.8628
70703121	9.91781	0	5	60.96	0	16.7604	2	0	0	103	125	1	90	24	1	25	7.5	0	0	81.9444	0.0976297	1	1.45742	0.983673	0.0259123	0.372104	0.368768	0.892586	0.0566455	0.447261	0.0868346	0.700367	1.49153	0.607295	0.216723	1.61052	0.406937	3.21688	0.880727	0.219755	0.288227	0.47671	0.311802	1.77247	0.491631	1.01369	0.452801	1.00578	7.69134
70703122	9.47945	0	1	58.42	0	16.9597	2	0	0	58	89	0	99	14.9294	0	48	10.25	20.8333	16.6667	77.7778	0.227331	3	1.66846	1.15615	0.177911	0.707416	0.424666	0.696433	0.235964	0.249567	1.05296	0.99368	5.34314	1.29095	0.420212	1.67415	0.742977	3.90664	1.21333	0.89714	0.726145	0.837815	0.917753	4.07764	1.85331	0.818482	0.782057	1.21644	5.51739
70705121	9.23288	0	4	78.74	1	24.7967	4	1	1	73	122	0	96	14.7429	0	34	9	0	0	36.1111	0.0777298	1	2.32413	1.9108	0.650774	3.96812	1.88294	1.98514	0.750361	0.568193	1.6061	0.820789	7.97463	2.22842	2.39917	2.73973	2.84945	7.64322	1.1972	1.84216	2.48647	0.813036	2.36238	5.83792	4.92457	3.21145	1.40934	6.11513	14.0365
70705122	10.8411	0	4	58.42	0	17.2176	2	0	0	67	95	0	80	36	1	42.5	7.5	4.34783	0	56.5217	0.0404147	1	2.24805	2.21177	0.587201	3.26138	1.49677	1.60138	0.595337	0.360948	1.75212	0.792357	9.23577	2.3578	2.94621	3.70461	3.11608	11.7401	2.44564	1.24988	3.42842	0.864336	2.1749	8.60932	4.38028	2.13577	1.76102	2.29903	14.8227
70712111	10.2411	1	4	68.58	0	18.115	2	0	0	87	136	1	109	29.58	1	33.5	11	9.09091	9.09091	93.9394	0.229095	3	0.559729	0.723677	0.0420862	0.334012	0.0481743	0.421114	0.0879681	1.04468	0.0503497	0.698627	0.356127	0.267357	0.0373895	1.15663	0.131687	1.47546	0.0873704	0.107903	0.16492	0.265887	0.0077022	0.871564	0.331365	0.50695	0.108073	0.936347	1.55059
70803121	9.17534	0	5	60.96	0	18.115	2	0	0	69	92	0	90	33.2	1	0	11	13.0435	0	62.3188	0.335844	4	0.840041	0.999989	0.123125	0.559629	0.415871	0.863179	0.121718	0.153528	0.428521	0.478341	2.15929	0.802103	0.314116	1.45352	0.460629	3.12917	0.70616	0.536635	0.569245	0.530299	0.8844	3.6458	2.01467	1.21596	0.453696	1.49597	3.86657
70803122	10.2055	0	1	68.58	0	19.6311	3	0	1	54	108	0	75	35	1	28	8	12	12	77.3333	0.163182	2	1.34148	0.335944	0.0783744	0.17074	0.204244	0.205231	0.0526605	0.0257357	0.161988	0.113374	1.52628	1.38237	0.24733	0.50183	1.10576	2.01313	0.484412	1.06127	0.550418	0.159035	0.360379	1.02885	3.10345	0.585795	0.593774	1.4661	5.31439
70804121	9.6274	1	5	88.9	1	38.9273	4	1	1	104	160	1	100	11.475	0	51.5	11	13.0435	8.69565	66.6667	0.169946	2	1.2459	0.325734	0.148816	0.401056	0.559763	1.07744	0.347601	0.237105	1.06612	0.316648	4.32714	1.99816	0.593349	2.00921	2.63253	1.75134	1.15573	1.4876	0.895583	0.240254	0.577212	1.33832	3.81179	1.4693	1.12813	1.38699	15.3604
70804122	9.69863	0	1	60.96	0	19.5266	3	0	1	59	98	0	74	18.6	0	49	10	12.5	0	59.7222	0.0958131	1	2.77683	1.55931	0.905757	2.07316	1.80061	2.91855	0.716611	0.758794	2.08902	0.699465	9.86487	3.07506	1.85908	3.93125	3.58187	14.8914	2.17666	3.00542	2.26136	0.516857	1.79531	6.94268	9.88883	3.06563	2.11636	8.51204	20.696
70805121	9.48493	1	4	55.88	0	18.3105	3	0	1	71	89	0	82	44.52	1	12	6	39.1304	30.4348	79.7101	0.0448145	1	1.97956	1.10599	0.427845	3.96827	2.30134	1.48576	0.582303	0.175239	1.40239	0.604849	7.71376	1.90521	1.70188	2.32733	2.1054	8.07028	2.69093	1.10861	1.6607	0.157264	1.36635	4.43795	2.71455	2.26556	1.96788	4.57209	27.7561
70812111	9.52055	0	4	55.88	0	14.1777	2	0	0	88	128	1	109	50.04	1	33.5	10	18.1818	18.1818	95.4545	0.1548	2	0.776316	0.730225	0.210496	0.410811	0.789538	0.54205	0.475651	0.871085	1.04398	0.791182	2.66059	0.448355	0.779488	1.48391	0.494647	2.77162	1.08389	0.329642	2.60968	0.246276	0.425085	0.708727	0.854408	0.919759	0.2739	1.00968	6.69944
70904121	9.19726	1	5	83.82	1	30.3193	4	1	1	93	135	1	115	46.65	1	0	10	16.6667	16.6667	76.3889	0.839195	9	0.909437	0.385333	0.70309	0.499078	0.589117	1.11949	0.221538	0.105872	0.5892	0.537412	2.52824	1.01474	0.194929	0.382314	0.70423	1.11306	0.498657	0.328381	0.230951	0.108826	0.567645	1.06326	1.29962	0.604218	0.511308	0.718965	2.65013
70904122	12.5041	0	1	53.34	0	15.4528	2	0	0	58	87	0	90	12.96	0	25	6.5	0	0	78.5714	0.0789897	1	2.39754	2.85286	0.83045	1.57899	1.94057	1.98653	0.549834	0.622436	1.27395	1.75886	7.2054	2.92949	1.40952	4.12627	2.01703	9.21062	2.47023	1.65309	1.68568	0.96279	2.45532	1.72438	2.1448	2.37474	1.50783	2.48607	26.1119
70905121	9.81096	1	4	68.58	0	22.2767	4	1	1	58	98	0	96	35.88	1	51	10.5	0	0	46.9697	0.0453911	1	1.15184	0.977122	0.493608	3.94595	1.86018	1.44133	0.541149	0.171688	1.29215	0.407815	7.35525	1.27996	1.30744	1.17552	1.64217	6.89237	1.78092	1.13914	1.87275	0.77873	1.41121	5.02299	1.83658	2.87861	1.83465	3.5456	12.7151
70905122	10.2521	0	4	60.96	0	16.2781	2	0	0	78	123	0	87	17.0769	0	50.5	10	30.4348	13.0435	79.7101	0.0349901	1	1.71458	0.379857	0.340725	3.77059	1.26124	0.767847	0.482107	0.244171	1.12659	0.561645	4.11768	1.08584	0.327333	0.990302	0.975987	1.91741	1.23691	0.396742	0.394991	0.240935	0.938346	3.62955	1.49127	1.19253	1.16813	1.45563	10.5176
71004121	9.27123	1	5	58.42	0	17.8571	2	0	0	83	114	0	85	17.9667	0	31	10	14.2857	0	61.9048	0.0804705	1	2.374	1.62825	0.818856	2.14649	1.42671	2.00197	0.611463	0.644582	1.85805	1.81692	17.6769	2.83067	1.83482	5.60483	3.23108	4.78938	1.70294	2.22686	2.04164	1.09476	2.38631	9.05173	7.68408	2.4572	2.1272	2.92005	12.3625
71004122	9.73151	0	1	63.5	0	21.3992	3	0	1	74	106	0	87	26.8286	1	13.5	7.25	26.087	13.0435	81.1594	0.0715593	1	0.61304	2.94378	0.0861441	2.15452	1.36425	2.24859	0.392793	1.01698	1.02015	2.28019	3.18169	1.45804	1.07862	1.80459	1.11257	12.1282	2.01529	0.918332	1.12641	0.826107	1.43305	4.07247	1.81853	2.08231	3.5502	3.25223	23.9849
71005121	9.65205	0	4	53.34	0	18.6287	2	0	0	42	78	0	100	18.48	0	48	10	0	0	97.2222	0.103124	2	1.27751	1.35687	0.219197	1.78757	0.142483	0.363436	0.0875875	0.152658	0.214484	0.509295	10.0325	1.5321	0.929654	2.39601	1.88705	5.10853	0.874123	1.20135	1.31588	0.283354	0.939583	2.1121	2.34769	0.681598	0.640077	2.05466	16.0929
71005122	10.7397	0	4	60.96	0	17.827	2	0	0	73	95	0	92	19.6	0	35	8.5	0	0	69.0476	0.109012	2	6.33691	2.84651	0.926295	6.14999	0.673311	1.3056	0.513616	0.594565	0.861295	0.905205	12.0924	8.52723	1.8762	5.67569	6.19378	13.9615	2.73182	7.26939	5.17471	1.47719	2.7736	9.41348	14.3728	2.99209	1.45516	2.68122	55.1012
71103121	9.26575	0	5	58.42	0	16.4795	2	0	0	69	86	0	112	25.4182	1	5	9	12.5	0	65.2778	0.0936019	1	0.556186	0.571515	0.215406	0.309965	0.517834	0.375451	0.132855	0.123861	0.54769	0.385225	3.17902	0.412847	0.30574	0.710343	0.37474	1.98423	0.656208	0.234887	0.445316	0.278255	0.832299	1.11939	0.589235	0.457909	0.475751	0.982071	3.26579
71103122	9.93973	0	1	86.36	1	27.1355	4	1	1	70	120	0	90	9.02727	0	1	9	21.7391	8.69565	68.1159	0.0890005	1	2.07288	0.619559	0.202225	0.954139	0.690881	0.440528	0.217662	0.137364	0.95092	0.191352	5.14752	3.40766	0.506339	1.74635	2.70274	4.55957	0.890949	2.47219	0.915994	0.200154	0.77784	2.23997	4.83395	1.14535	0.763173	1.294	7.31168
71104121	9.25753	1	5	63.5	0	24.1427	4	1	1	68	108	0	93	19.1333	0	28	12	20.8333	4.16667	61.1111	0.131722	2	3.5766	3.97938	1.07261	2.35191	2.56506	3.45631	0.763158	0.8484	4.50713	1.46636	14.5523	3.41401	3.64879	6.89173	4.73037	13.7996	2.51176	2.1309	2.64075	0.669578	3.76788	7.41709	6.15269	4.00986	2.9019	6.46616	36.968
71104122	9.85479	0	1	66.04	0	19.7531	3	0	1	72	110	0	93	17.88	0	6.5	8	16.6667	16.6667	76.3889	0.262115	3	2.32455	2.69243	1.06218	1.75015	2.60182	1.7161	1.07872	0.936864	2.15087	0.895052	7.36504	2.20468	1.80432	4.38789	1.72196	15.7045	1.87223	1.35933	2.49415	1.14162	3.30328	4.01354	4.50648	2.32168	1.69951	2.1948	18.3883
71104123	9.37808	0	5	81.28	1	26.7801	4	1	1	78	118	0	87	14.7692	0	7	8	16.6667	16.6667	80.5556	0.0852986	1	1.52537	1.98402	0.129198	0.964076	1.83572	0.450384	0.547345	0.041954	1.07103	0.275876	2.39343	0.369879	1.13058	1.23148	0.541362	2.44753	1.29029	0.200773	1.44588	0.08228	1.9685	0.379263	1.42016	0.704055	1.00409	0.941013	9.89982
71112111	9.23014	0	2	60.96	0	17.1018	2	0	0	87	107	1	107	40.6	1	39.5	9.75	5.26316	0	100	0.168282	2	3.08597	2.63668	0.579592	2.32041	1.18619	2.09164	1.20001	1.38846	1.47164	0.8969	14.1202	4.72141	2.30454	5.24414	3.22051	12.2287	2.02114	3.48834	5.67131	0.705575	1.24478	6.88789	11.5275	3.32461	2.91887	3.5895	13.6933
71203121	10.4822	0	5	58.42	0	15.3146	2	0	0	65	83	0	100	33.3333	1	46	8	13.6364	13.6364	100	0.384509	4	0.0632156	0	0	0	0	0	0	0		0	1.2214		0	0.480835		1.91462	0		0	0	0.386245			0	0		2.62702
71204121	10.0247	0	5	73.66	0	24.1546	4	1	1	88	123	1	95	29.3	1	29.5	9.5	0	0	57.1429	0.419612	5	0.754266	2.43616	0.563068	5.15901	1.47776	1.29791	1.13628	0.370033	1.78794	1.08034	6.3544	1.39191	2.06894	1.90429	1.84914	2.89817	2.0017	1.35157	2.61699	0.973892	2.72167	2.60727	7.00763	1.89724	1.8033	2.53195	26.9938
71204122	10.9973	0	1	53.34	0	14.6984	2	0	0	50	81	0	76	20.88	0	34	9.5	4.16667	4.16667	100	0.146377	2	7.49386	5.37916	0.51425	10.8957	0.576794	0.5361	0.245669	0.159622	2.70339	1.22902	19.6712	12.6291	5.06493	4.48691	14.9495	11.1969	1.33059	9.18202	5.57982	0.528367	4.72191	6.47943	36.7682	1.44541	0.803517	1.03037	19.4829
71210111	8.58904	1	6	53.34	0	15.6241	2	0	0	67	120	0	108	61.2	1	18	5	26.087	21.7391	47.8261	0.182968	2	2.53085	1.27944	0.736519	4.79704	1.15362	1.96268	2.2351	2.51271	1.0941	1.51597	11.7625	2.19456	0.8047	9.09443	2.15515	10.1394	1.59372	2.09013	1.98437	1.74205	0.835601	5.12555	7.70733	0.847633	3.51417	2.23811	15.399
71212111	9.26301	0	2	81.28	1	31.0056	4	1	1	84	111	0	94	20.8667	0	14	8.5	4.16667	4.16667	52.7778	0.487444	5	1.5222	1.63731	0.13715	0.614852	0.42451	0.640216	0.110057	0.223437	0.981815	0.802187	7.77588	1.33316	0.705984	5.75604	1.03093	9.77497	1.06698	0.820586	2.04305	0.217985	0.416615	3.27337	1.79837	1.95929	0.357297	1.91979	18.9005
71302121	9.15342	0	2	53.34	0	14.4222	2	0	0	64	89	0	90	12.4286	0	0	10	22.7273	18.1818	100	0.136594	2	0.773447	1.24128	0.143785	1.9053	0.503448	1.6859	0.156471	0.434273	0.673663	1.03505	6.85246	2.7892	0.353071	4.21197	1.65698	7.02362	0.796914	1.71312	0.973399	0.386339	0.767121	3.39293	5.38842	3.13995	1.01053	4.73323	7.56077
71303121	10.0274	0	5	58.42	0	15.829	2	0	0	78	122	0	120	27.5333	1	5	6	4.54545	4.54545	83.3333	0.336224	4	1.61492	1.01316	0.213223	0.416972	0.55489	0.599348	0.0671993	0.135004	0.931814	0.510505	8.4978	0.936187	0.773913	3.02116	0.954547	3.75688	0.839117	0.229562	1.0155	0.0802054	1.55822	1.3713	2.21681	0.730051	0.329037	1.10371	4.73108
71303122	9.43562	1	1	71.12	0	22.984	4	1	1	87	127	1	111	28.98	1	40	9.75	4.34783	4.34783	76.8116	0.19565	2	0.482496	0.288911	0.0524269	0.0776957	0.220759	0.138175	0.0517998	0.0260193	0.29129	0.488664	3.07216	0.387114	0.294634	1.06717	0.160559	0.647254	0.461518	0.0067277	0.203796	0.126144	1.03056	0.727302	1.10162	0.34374	0.256257	0.562218	3.82889
71305122	9.37808	0	4	66.04	0	20.545	3	0	1	87	109	1	72	17.22	0	26	7	29.1667	12.5	93.0556	0	1	2.02438	1.58373	0.500447	3.67576	1.58102	1.35544	0.290434	0.465459	1.77941	0.71746	7.04464	1.92197	1.7056	2.71676	2.03093	7.58774	2.58834	1.34627	1.80923	0.833748	1.47423	5.02314	3.49926	2.39438	1.34049	2.94481	20.4766
71310111	8.98082	1	6	55.88	0	15.5	2	0	0	63	82	0	97	30.45	1	0	10	15.625	15.625	47.9167	0.269408	3	0.28745	0.139032	0.0765534	0.615607	0.0743722	0.234403	0.231198	0.224166	0.274068	0.241988	4.27032	0.372298	0.108997	0.419862	0.371453	0.766308	0.234456	0.189749	0.156524	0.100332	0.113455	0.440353	2.20385	0.15527	0.251973	0.295947	2.77258
71312111	9.41918	0	2	60.96	0	15.1506	2	0	0	73	105	0	80	10.56	0	0	11	0	0	86.1111	0.148688	2	2.72774	0.767582	0.0929571	0.753161	0.319659	0.972066	0.0976544	0.238304	0.442732	0.686346	7.08859	1.2507	0.207267	2.34286	0.970609	2.70805	2.02193	0.643154	0.85652	0.298378	0.695789	8.58416	9.27569	6.88843	0.579855	5.99099	23.73
71402121	9.87945	0	2	53.34	0	18.107	2	0	0	78	103	0	120	16.2923	0	42	7.5	20.8333	20.8333	63.8889	0.144288	2	7.67041	9.79506	1.19011	6.49108	2.28617	6.58014	1.05898	1.69993	2.35149	3.39906	26.0119	11.4868	2.36285	9.49881	6.39013	36.0846	6.44527	9.51229	11.1092	2.62891	7.89491	28.2367	20.9287	7.26595	1.81579	14.0907	42.108
71403121	10.5151	1	5	53.34	0	16.5623	2	0	0	91	114	1	120	23.2667	1	0	11	5.55556	5.55556	50	0.100642	2	2.46911	4.07059	0.366337	1.63267	2.32334	1.43618	0.524382	0.462904	1.41431	1.11635	10.2794	2.91383	1.38976	6.65446	2.22115	15.4297	1.96692	2.67152	2.00936	0.651214	2.93161	10.8862	6.27233	3.13694	2.29409	7.31211	13.3516
71403122	10.1753	1	1	55.88	0	17.2176	2	0	0	56	85	0	104	32.5	1	39	9.5	8.69565	4.34783	98.5507	0.105472	2	5.47378	3.24096	0.369785	0.93699	1.15098	1.52839	0.143979	0.829656	1.57301	0.661331	25.5926	6.32104	1.69713	8.49651	2.48901	20.3307	1.71658	1.85593	0.998083	0.365213	2.77003	6.97423	3.37197	1.39979	0.78725	2.87212	23.9689
71405122	9.81644	0	1	86.36	1	29.1736	4	1	1	73	109	0	105	15.96	0	28	9	4.54545	4.54545	66.6667	0.0325684	1	2.49919	1.23103	0.218971	3.86135	1.13695	0.69986	0.268289	0.364747	1.10611	0.719363	6.13568	2.65342	3.03397	3.25831	2.54779	5.39619	1.88494	1.67727	1.72942	0.209234	1.00756	1.42794	2.92719	0.960097	1.20775	1.08903	6.71892
71411111	8.8274	0	4	66.04	0	20.1416	3	0	1	67	130	1	110	33	1	0	8	33.3333	19.0476	69.8413	0.243073	3	3.68532	1.854	0.4995	5.90441	1.3864	1.21347	3.37519	1.47236	1.84232	0.928632	8.15298	2.59925	1.78627	3.76065	2.16501	7.24571	1.88435	2.2639	3.52783	0.632941	1.41463	3.60876	9.59716	1.19895	2.39769	1.80722	21.3074
71412112	9.47671	1	2	76.2	1	22.984	4	1	1	100	124	1	90	19.1571	0	0	6	17.3913	8.69565	92.7536	0.159495	2	1.13891	0.936318	0.0935267	0.833962	0.396863	0.901061	0.11741	0.267482	0.621815	0.610946	3.25186	0.57092	0.262579	1.46403	0.522852	2.97129	1.23715	0.4009	0.913304	0.193901	0.187704	2.11952	0.928141	1.09413	0.440024	1.56937	13.1003
71502121	9.10411	1	2	60.96	0	20.2462	3	0	1	108	123	1	85	37.3	1	0	10	15	15	26.6667	0.0862384	1	2.03457	1.11149	1.05559	1.01112	1.18092	0.951485	0.118193	0.334015	0.911674	0.651022	5.59514	1.34504	0.259479	1.286	1.94829	1.86918	0.813154	1.26937	0.709291	1.3741	1.09117	1.86512	2.24184	1.11725	1.14723	1.37158	7.40998
71502122	9.23288	1	2	60.96	0	16.3265	2	0	0	68	88	0	96	19.8545	0	2.5	8	15	5	100	0.105902	2	4.77834	5.08118	1.0039	3.97953	1.53901	3.40555	0.589922	1.62127	1.64286	3.27016	11.7006	5.90943	1.05077	6.86528	6.682	10.8384	1.80916	5.9617	2.09413	2.57981	1.72121	15.5128	6.64498	2.8446	1.81229	4.84417	21.0583
71503121	9.07671	1	5	53.34	0	13.4277	1	0	0	90	113	1	60	31.3	1	37	7.5	14.2857	14.2857	52.381	0.0990954	1	1.33519	1.84352	0.377294	0.821062	1.27822	0.888545	0.173887	0.31724	1.05255	0.735766	6.70712	1.32343	1.11936	4.2255	1.11442	4.18246	1.4384	1.03354	1.30417	0.347297	1.60965	3.46083	1.44361	1.12523	1.05192	1.52455	15.8915
71503122	10.3178	0	1	66.04	0	19.025	2	0	0	75	101	0	91	18.24	0	35	7	21.7391	21.7391	94.2029	0.574124	6	0.856804	0.164683	0.0461212	0.0648902	0.0658476	0.0767231	0.0125007	0.0182128	0.219262	0.248498	0.75996	0.66133	0.131896	0.23089	0.367622	0.287994	0.105878	0.214762	0.0995335	0.0543496	0.183019	0.195021	0.649694	0.132901	0.038125	0.238939	0.617346
71504121	10.7233	1	5	83.82	1	26.2222	4	1	1	72	138	1	93	22.3333	0	0	10	3.84615	3.84615	75.641	0.0995575	1	2.79056	4.19696	0.726506	7.92098	3.07079	1.81592	1.303	0.6291	3.12312	1.17311	15.4913	2.76902	3.28164	3.73756	4.12028	8.42632	2.79801	2.67088	3.05125	1.10907	3.13336	6.85296	9.38058	3.08476	2.08034	3.82608	23.4305
71504122	9.81644	1	1	63.5	0	19.4637	3	0	1	66	100	0	89	9.31579	0	23	8	4.16667	0	100	0.603269	7	1.84429	2.95134	0.611014	8.43	2.21844	1.44927	1.10584	0.389683	2.1774	0.302924	19.5897	2.6585	2.25438	2.09717	3.87042	6.60005	2.38265	1.94559	3.03422	0.958475	2.82884	3.48279	13.6455	4.3123	2.13154	6.34403	16.2233
71505121	9.82466	1	5	58.42	0	16.1506	2	0	0	46	83	0	83	78	1	4	7	17.3913	0	76.8116	0.0272962	1	2.34503	1.33718	0.595731	3.78376	1.11412	1.7158	0.634123	0.123487	1.47249	1.17975	3.18023	1.56573	1.29244	1.36371	2.17818	3.01225	1.36851	1.07933	1.5912	0.0553103	1.15329	2.25431	2.14791	1.32348	1.25798	1.22605	5.47845
71511111	10.1945	0	4	83.82	1	25.361	4	1	1	78	124	0	104	20.25	0	77	7.5	0	0	82.6667	0.184106	2	3.66431	2.02571	1.65454	19.5433	2.14785	1.39589	5.49208	2.43468	2.90538	1.32035	11.2013	2.35016	2.57525	5.04764	1.45738	14.2621	2.02173	1.30173	4.96704	0.751056	1.68422	2.6041	5.00074	0.60223	2.67304	1.07536	10.7149
71602121	9.59178	0	2	63.5	0	18.9394	3	0	1	80	112	0	92	42	1	116	8	20	10	93.3333	0.105089	2	3.48708	5.09612	0.467513	2.37562	2.03594	2.84872	0.266109	1.43722	1.2435	0.831436	8.89935	4.20163	1.78294	6.94001	3.18014	10.0993	1.15824	2.84916	1.54467	1.71649	1.23621	5.74783	5.72995	2.69999	1.5432	3.85201	17.5969
71602122	9.32877	0	2	60.96	0	16.225	2	0	0	72	99	0	104	21.675	0	44.5	10	36.3636	36.3636	100	0.0991462	1	3.24571	4.95323	1.00808	2.48705	2.09533	1.69865	0.347496	1.23255	1.1715	1.30267	7.84229	3.6417	1.25898	4.7404	2.58616	8.31138	1.10441	2.70022	1.50088	1.39443	1.88128	8.06046	3.35308	2.19947	1.20926	2.68875	11.625
71604122	9.50959	0	1	73.66	0	24.3232	4	1	1	76	123	0	77	20.7333	0	29	10	13.6364	9.09091	75.7576	0.159518	2	0.723398	0.473702	0.383003	0.911357	1.00026	0.405094	0.658493	0.342656	0.596796	0.80685	0.457148	1.10412	0.272584	0.565629	0.985151	3.25755	1.41619	1.1272	1.08525	0.574643	1.37549	1.5862	1.94544	1.5141	1.0469	1.79145	4.25972
71611111	8.95616	1	4	53.34	0	17.4684	2	0	0	61	112	0	99	10.8	0	33.5	10.25	16.6667	16.6667	100	0.201844	3	1.64697	1.6802	0.268798	5.43235	1.77587	1.37922	7.37419	2.92825	2.33781	1.13888	6.20396	1.50524	1.19851	3.15758	1.6005	4.79795	2.32041	1.1642	2.3904	0.222863	0.338877	3.90048	2.07605	1.10804	2.40964	2.66034	10.5407
71704121	9.99178	1	5	96.52	1	33.7005	4	1	1	104	166	1	75	12.3333	0	6.5	8.5	4.54545	4.54545	80.303	0.185105	2	1.51167	1.68849	0.587502	4.73435	1.84647	1.37058	0.536104	0.445512	1.30059	1.32941	7.37537	2.27871	1.07353	5.03466	2.6852	4.22613	2.17962	1.31262	1.34768	0.645009	2.48207	6.14191	2.63466	1.97811	1.38438	2.47006	10.5431
71704122	11.0055	0	1	60.96	0	21.4031	3	0	1	79	107	0	97	25.7333	1	20	10	0	0	72.2222	0.134112	2	1.05314	0.870861	0.380395	2.94525	0.994472	0.802223	0.463236	0.203155	1.24237	0.469842	4.19651	1.13825	1.01216	1.24699	1.14187	3.43512	1.17514	0.788406	1.18285	0.352941	1.24924	4.61586	1.70431	1.12611	1.23362	1.45807	6.75991
71710111	8.75616	1	6	63.5	0	17.5583	2	0	0	87	117	1	88	26.9333	1	26	10	13.0435	13.0435	60.8696	0.133156	2	1.83949	4.13337	1.079	2.07494	1.63141	2.09234	3.09185	2.4891	2.01211	1.53151	9.9915	1.80771	1.77789	6.30947	1.70535	11.8637	2.1234	1.29621	2.67496	2.09474	2.23715	4.63691	3.88567	1.87762	4.13289	2.60118	16.1594
71804121	10.6658	1	5	83.82	1	30.8642	4	1	1	79	119	0	87	39.3429	1	62	9	0	0	76.8116	0.0961836	1	1.16963	1.81146	0.286525	5.32018	1.34712	1.37384	0.155135	0.263615	1.02139	0.990562	3.75392	1.06597	1.12051	1.18976	1.17531	3.07858	1.46225	0.756628	1.54696	0.209553	1.8034	1.77556	2.11553	1.46149	1.17001	3.45328	5.42737
71804122	9.42466	0	1	73.66	0	26.3961	4	1	1	70	104	0	82	16.5273	0	33	6	0	0	80.5556	0.140049	2	1.9859	2.45792	0.730228	3.72733	1.5245	1.66577	0.75092	0.591862	1.51362	1.24834	9.04764	1.86866	1.80053	2.71939	2.22434	6.13406	1.76993	1.64204	1.70071	0.458736	1.48263	2.55529	4.06483	1.65229	1.63202	6.10996	9.30994
71810111	9.57534	0	6	83.82	1	23.9757	4	1	1	86	110	1	108	32.2286	1	42	7	18.1818	18.1818	65.1515	0.242163	3	2.81951	1.86629	1.03764	2.29181	1.23685	1.09504	1.64651	2.03728	1.28623	1.50763	11.7521	4.79506	1.85586	5.97828	3.08658	11.3806	1.31405	2.94008	1.62685	1.12986	1.61698	3.12828	8.81708	1.02073	1.7663	1.78843	21.6658
71812111	9.41644	1	2	88.9	1	29.3036	4	1	1	67	113	0	97	23	1	68.5	10	4	0	62.6667	0.174408	2	1.00136	0.74272	0.14249	0.376384	0.725281	0.872775	0.136298	0.139665	1.03342	0.801906	2.48654	0.826342	0.678708	2.44999	1.00544	2.77305	1.12822	0.534821	2.18093	0.313872	0.490196	1.22788	1.26501	1.27143	0.629098	3.72263	14.9176
71902121	9.81644	0	2	71.12	0	21.9479	3	0	1	79	111	0	105	48	1	3	10	30.4348	30.4348	76.8116	0.0994066	1	2.93623	4.02012	1.10431	2.0207	1.68915	1.42653	0.612286	1.08413	2.08631	1.54785	11.2106	3.12768	1.5291	3.82749	2.77713	8.96873	1.44025	3.42909	2.54095	1.31257	2.11006	17.4094	4.82393	3.09761	1.58387	4.28807	11.9057
71902122	9.29315	0	2	53.34	0	13.0024	1	0	0	73	109	0	108	16.0286	0	37	10	22.7273	22.7273	77.2727	0.102292	2	6.93333	3.41289	0.419589	2.31606	6.65433	2.64662	0.9108	1.85514	1.66159	2.76252	13.5978	8.66245	2.7497	8.66554	6.59074	13.3071	4.1247	7.07051	4.43457	0.865874	4.7709	11.4308	10.4345	4.26658	4.21999	4.74586	30.3935
71903122	9.61644	0	1	60.96	0	14.6984	2	0	0	61	99	0	91	9.9	0	34	8.5	9.09091	9.09091	92.4242	0.142945	2	4.89854	3.79948	0.885095	1.53389	2.10129	1.48918	0.379259	0.356443	1.60557	1.26163	10.4123	4.92536	2.44244	6.89818	3.13471	14.9884	1.96505	1.39517	3.26043	0.572973	2.80885	3.95819	4.98681	2.16782	1.73093	3.18229	25.1393
71904121	9.66027	1	5	50.8	0	17.0068	2	0	0	54	79	0	85	21.15	0	0.5	11	5.26316	5.26316	36.8421	0.119778	2	9.52308	2.56984	1.31682	6.90352	2.79478	2.45882	1.2601	1.11819	2.77811	1.68362	48.3952	14.3481	3.26204	4.46893	14.0095	13.9852	5.1953	9.55221	5.19	1.22631	3.5559	14.1937	55.528	5.88321	6.59728	14.2485	55.1074
71904122	9.42192	0	1	58.42	0	16.74	2	0	0	78	121	0	88	19.15	0	17	10	12.5	4.16667	72.2222	0.0782251	1	2.54274	0.958774	0.544148	2.27509	1.45826	0.931253	0.281713	0.254339	1.28458	0.579989	10.6404	3.21455	1.13487	1.88286	3.49038	6.56174	2.14459	2.23869	1.31216	0.366974	1.42476	5.52175	7.25514	1.7593	1.27711	2.49151	7.19879
71910111	9.58082	0	6	60.96	0	19.5133	3	0	1	82	109	0	84	24.3	1	39	10	4.34783	0	17.3913	0.646234	7	0.193024	0.336686	0.0476031	1.40131	0.0777885	0.539709	0.0027846	0.53776	0.128617	0.249655	1.30583	0.0860259	0.157496	0.695954	0.0852482	1.21048	0.383749	0.0633537	0.13921	0.339767	0.153948	0.690399	0.351288	0.128913	0.0223289	0.470705	1.87558
71912111	9.58356	1	2	60.96	0	19.1806	3	0	1	56	117	0	98	51.12	1	67.5	9.5	20.8333	20.8333	100	0.148346	2	1.55575	1.52923	0.111119	1.26169	0.443087	1.28621	0.119914	0.2858	0.688104	0.709363	4.25322	1.13555	0.73184	2.17265	1.53867	5.98966	0.755977	0.957663	1.86208	0.459796	1.26638	3.08103	3.1091	1.24091	0.774284	1.05019	13.1437
71912112	9.15068	1	2	63.5	0	19.2296	3	0	1	83	107	0	98	31.9714	1	64.5	9	20	20	100	0.224339	3	1.07859	0.36866	0.1411	0.429709	0.544072	0.52378	0.0898463	0.0676993	0.811953	0.430379	3.05007	0.740037	0.291201	0.738444	0.786464	1.60412	0.869212	0.574732	0.648757	0.143151	0.43924	1.48771	2.1431	1.15981	0.96939	1.33149	6.69718
72002121	10.3753	1	2	66.04	0	18.6557	2	0	0	60	99	0	77	59.2	1	27	6	25	25	95.8333	0.0980391	1	5.2133	3.30478	0.713551	1.99698	3.68282	1.27202	0.730312	1.01272	1.72738	0.942046	13.4961	5.01064	2.32243	3.03167	4.23042	10.2242	2.54068	3.23856	4.87571	0.878536	4.09569	9.06253	4.71423	1.42151	1.89486	2.51917	27.905
72002122	10.1781	1	2	60.96	0	17.301	2	0	0	79	101	0	87	20.8667	0	0	9.5	25	25	100	0.113504	2	4.50162	2.23195	1.02388	2.76133	2.11632	1.35033	1.14558	1.21549	1.66481	1.50187	8.72133	4.68021	2.79239	3.91888	3.58091	6.63293	2.03393	4.06755	2.77573	0.883286	2.19932	7.06205	5.20457	2.00568	1.71685	3.65492	12.1564
72003121	9.94247	0	5	60.96	0	17.8534	2	0	0	59	85	0	90	17.5895	0	9.5	8.5	17.3913	0	47.8261	0.288653	3	0.257774	0.300014	0.0031548	0.142763	1.10338	0.133999	0	0.042361	0.0083649	0.0998985	0.536954	0.0617784	0	0.679629	0.0565693	0.803182	0.341376	0.0466708	0.0023225	0	0.237396	0.185729	0.671736	0.0992278	0.0590287	0.227437	2.76865
72003122	9.11233	0	1	71.12	0	24.3259	4	1	1	79	114	0	89	35.28	1	40	9	8.33333	8.33333	79.1667	0.125086	2	0.579366	1.24613	0.117739	0.177284	0.520875	0.305998	0.0296546	0.15786	0.379901	0.477921	2.67176	1.12233	0.338829	0.997177	1.07436	2.96268	0.855063	0.672693	0.381308	0.271816	0.804119	1.5515	3.4182	0.700438	0.460402	0.905429	8.72756
72010111	9.05205	0	6	86.36	1	27.0062	4	1	1	99	128	1	102	32.5714	1	33.5	10	0	0	91.6667	0.162837	2	0.328326	1.66448	0.0541723	4.49994	0.189763	1.64419	1.13416	3.49893	1.21944	0.239579	2.5259	0.203768	0.973831	0.538104	0.730666	1.34036	1.84052	0.112564	1.24236	0.466708	1.08572	0.620526	1.18867	0.217499	1.46354	1.42596	4.27662
72011111	9.4	1	4	68.58	0	20.6227	3	0	1	98	143	1	80	38.52	1	47.5	6.5	37.5	37.5	86.1111	0.238683	3	1.02493	1.40115	0	1.90713	0	1.01113	0	1.69298		1.81361	2.04011		0.0276133	1.05411		1.35097	1.58165	1.02195	1.96777	0		0.247334	4.82253	0		0	5.58572
72012111	8.8137	0	2	76.2	1	22.8269	4	1	1	79	102	0	91	62.4	1	0	9	8.33333	8.33333	77.7778	0.148651	2	0.794921	1.87058	0.160055	1.22626	0.71599	1.585	0.207043	0.158468	1.00368	0.987497	5.44579	2.33087	1.48513	3.36013	1.22775	8.48893	1.23141	1.23926	2.66045	0.388943	1.3909	4.75664	6.44227	3.00038	1.62235	4.29653	12.5162
72103121	9.74795	0	5	86.36	1	26.1556	4	1	1	59	112	0	84	20.16	0	88.5	9	0	0	92.3077	0.163702	2	0.171794	0.660354	0.0117912	0.190394	0.0576101	0.551319	0.0118085	0.0861028	0.0219693	0.38332	0.933245	0.742662	0.123039	1.50191	0.263372	1.63959	0.146001	0.507745	0.133001	0.240649	0.206828	2.01614	0.428706	0.924667	0.242364	1.17964	1.20673
72103122	9.80548	1	1	71.12	0	20.6612	3	0	1	65	111	0	84	29.2286	1	23	9	8.33333	8.33333	65.2778	0.0824303	1	0.466202	5.13428	0.22759	2.65186	0.761748	2.45281	0.175876	1.23806	0.566731	1.51218	14.1376	2.23372	1.23642	7.16147	1.63531	21.7002	0.925722	0.579057	1.12398	1.5404	1.69	28.1997	3.29768	3.84834	0.886833	7.43589	1.02757
72111111	10.6822	1	4	58.42	0	16.8367	2	0	0	68	94	0	80	33.4286	1	0	8	27.2727	27.2727	87.8788	0.162233	2	2.48237	1.437	0.388832	3.95337	1.00215	1.03587	2.90588	0.937605	1.21367	1.39524	4.45488	1.9283	1.06987	2.27335	1.43043	4.63946	1.74914	1.38215	2.46338	0.617655	0.56439	3.53423	3.48655	0.710776	1.5598	1.25888	9.4531
72202121	9.43288	0	2	53.34	0	15.36	2	0	0	53	81	0	90	10.8333	0	0	10.5	4.16667	4.16667	95.8333	0.166436	2	6.89951	5.16492	0.500188	1.8027	2.23427	2.47127	0.599521	0.952448	1.83416	1.31363	12.6129	5.39256	2.74579	5.68015	5.7596	8.09648	2.86628	6.55674	2.31209	0.713426	2.54059	7.71085	11.0612	2.13868	1.45336	2.75509	14.6154
72203121	9.37534	0	5	53.34	0	15.3061	2	0	0	52	79	0	84	36.8	1	4.5	8.5	0	0	25	0.191885	2	0.479713	1.156	0.0240073	0.144769	0.224668	0.161438	0	0.0117174	0.0097811	0.219521	0.847622	0.337407	0.232844	1.60383	0.609447	5.56575	0.371214	0.169231	0.264132	0.0462266	0.405047	0.342243	0.730315	0.309887	0.090945	0.569076	5.44079
72203122	9.73425	0	1	63.5	0	19.8124	3	0	1	78	121	0	99	33	1	0	10	13.0435	13.0435	100	0.0998411	1	1.64801	4.33038	0.123851	1.91005	1.67846	2.85169	0.389298	0.492726	0.581495	1.02894	2.75271	2.91746	1.01678	5.12064	1.49714	9.82806	0.87425	2.02773	0.740719	0.908378	1.17577	2.68104	1.93354	2.59924	1.20206	4.88861	8.21697
72204121	9.80274	0	5	63.5	0	22.0476	3	0	1	96	120	1	92	19.8	0	30.5	11	17.3913	0	53.6232	2.25756	11	0.623646	0.552422	0.221528	1.89369	0.474668	0.355872	0.210097	0.0759394	0.58384	0.38359	2.30872	0.882519	0.617737	2.14069	0.676518	4.30962	1.0249	0.262871	0.478221	0.152185	1.00159	0.834584	0.766706	0.715562	0.373319	1.03177	4.02942
72204122	9.61918	0	3	63.5	0	19.7531	3	0	1	87	108	1	93	6	0	16.5	9	8.69565	8.69565	82.6087	0.0830737	1	1.58528	2.13547	1.16459	2.50251	1.54815	1.13331	0.302955	0.247349	0.451334	0.569246	12.0231	3.82108	1.41395	8.78339	5.29434	12.3341	2.31428	1.29198	2.74416	0.389813	3.95385	4.31779	2.0884	1.8937	0.851379	3.33298	10.1017
72211111	8.83014	1	4	53.34	0	16.1247	2	0	0	56	110	0	108	39	1	10.5	10.75	23.8095	19.0476	88.8889	0.295378	3	1.2749	0.913668	0.0968232	2.50539	1.02104	0.774936	1.77122	0.807765	0.610958	1.39697	4.28913	1.24454	0.620305	1.81968	1.08897	1.81009	1.0829	1.10149	1.06314	0.787713	0.15232	1.4093	2.35203	0.978205	1.52285	1.07513	5.61339
72212111	9.11781	1	2	63.5	0	18.6469	3	0	1	64	132	1	88	17.9538	0	43.5	9.5	20.8333	16.6667	45.8333	0.230479	3	1.61148	0.525371	0.212064	1.0901	0.778887	0.865525	0.092436	0.182941	1.08711	0.571843	5.93069	1.20637	0.676415	1.79776	1.16782	1.96918	0.897254	0.872414	1.08523	0.128842	0.942582	1.96702	1.8048	1.02694	0.799107	1.22534	13.8276
72212112	9.50959	0	2	66.04	0	17.6047	2	0	0	69	135	1	91	20.1333	0	42.5	9	19.0476	19.0476	100	1.43958	11	0.698748	0.0500985	0.238293	0.388524	0.868884	0.287224	0.0810186	0.0413509	1.29136	0.753391	1.6887	0.620337	0.693777	1.38756	0.37702	1.52411	1.43386	0.0367476	1.03461	0.0942158	0.620035	0.232363	0.89874	0.51317	1.01492	0.328832	9.81009
72304121	10.5068	0	5	78.74	1	26.1751	4	1	1	78	104	0	83	11.8857	0	73	8	0	0	74.6667	0.0474427	1	0.577246	0.205267	0.0684189	0.669885	0.306343	0.154915	0.128309	0.0689643	0.285078	0.125687	1.45932	0.693749	0.186972	0.397578	1.00126	1.29096	0.419197	0.297985	0.167676	0.0766628	0.185722	0.805851	0.829459	0.212113	0.369179	0.883707	1.81425
72304122	10.1123	0	3	68.58	0	16.5166	2	0	0	87	120	1	88	12.03	0	27.5	11	0	0		0.125977	2	4.6112	4.90912	4.4777	3.56541	1.9404	3.12001	1.20486	1.15671	1.75177	1.92349	18.3372	5.60869	3.15347	9.90633	9.99407	17.3118	2.17912	2.84653	4.46405	1.31651	3.37709	6.94514	10.581	2.99097	1.49032	3.69714	6.51118
72310111	9.17534	0	6	63.5	0	15.6791	2	0	0	79	96	0	96	14.7667	0	0	8.25	33.3333	25	91.6667	0.258223	3	2.18943	2.49682	0.88949	4.43448	1.46516	1.51067	1.63446	2.02055	1.48409	1.52727	9.53088	1.74774	1.97212	7.8603	2.15695	12.8668	1.70018	1.80597	2.69388	2.55007	1.65642	4.81077	3.58153	1.12703	1.964	1.41743	10.1276
72404121	9.76712	1	5	50.8	0	15.8691	2	0	0	68	90	0	92	10.04	0	10	11	16.6667	8.33333	80.5556	0.174356	2	3.99256	1.19182	1.24092	2.02937	2.14917	0.952656	1.26495	0.537913	2.81687	0.640783	9.64445	5.70608	1.30408	4.31645	5.34261	10.2745	1.66479	4.821	1.3597	1.18587	1.36255	12.0222	10.887	3.0806	1.37634	5.99289	7.06023
72404122	10.3014	0	3	63.5	0	18.8455	2	0	0	78	113	0	87	13.9579	0	42	9.5	0	0	100	0.19997	2	0.441682	0.517794	0.375569	1.29142	1.09054	0.0785734	0.134297	0.0072237	0.905659	0.2698	2.10193	0.573294	0.0813509	0.583987	0.391871	1.94923	0.325653	0.234445	0.178348	0.123525	0.421396	2.01553	0.844515	0.141799	0.0964092	0.121894	1.68168
72410111	8.91507	0	4	55.88	0	16.5246	2	0	0	65	98	0	99	19.02	0	0	11	8.33333	4.16667	31.9444	0.196226	2	2.09893	0.78835	0.791091	9.18359	1.27499	1.25344	6.3249	3.23038	1.27188	0.400921	5.3592	1.08558	2.06302	2.02222	1.37687	6.37118	1.98132	1.2736	1.63967	1.84822	1.06733	3.24329	4.04571	0.582006	2.49466	1.12299	8.88448
72411111	9.24932	1	4	68.58	0	22.9101	4	1	1	64	111	0	88	44.1	1	0	6	9.09091	9.09091	100	0.256168	3	0.60742	0.595962	0.034974	1.27758	0.0835568	0.415691	1.35809	0.385506	0.378815	0.636715	2.4481	0.561817	0.118113	1.26785	0.436034	0.893957	0.520689	0.61528	0.976919	0.276682	0.110296	0.822566	1.19217	0.394336	1.03606	0.731972	3.47396
72503121	9.40548	0	5	66.04	0	20.8505	3	0	1	77	106	0	80	11.0914	0	36	9.5	0	0	73.3333	0.0888281	1	1.66182	1.42037	0.08334	0.649187	0.398823	1.29588	0.0345968	0.183756	0.259773	0.690459	5.34259	2.84611	0.435198	2.93356	0.82259	4.21045	0.569192	0.560428	0.305163	0.235835	1.07552	5.44078	1.5216	1.31135	0.686266	1.41793	5.48755
72504122	9.7726	0	3	83.82	1	30.727	4	1	1	70	106	0	95	43.44	1	38	8	4.16667	0	76.3889	0.0929112	1	0.53752	0.467048	0.367618	1.80514	2.15033	0.233902	0.418801	0.326299	1.24857	0.466455	1.2947	1.02382	0.196268	1.17532	0.526172	4.05284	0.547729	0.329829	0.379901	0.36238	0.483612	1.46407	1.10733	0.475109	0.412317	1.15581	4.07947
72510111	10.1452	0	4	86.36	1	29.1955	4	1	1	68	118	0	80	30.0857	1	44	10	0	0	56.4103	0.154172	2	1.92316	0.618572	0.371193	5.10641	1.21321	1.13463	3.22851	1.81188	1.00477	0.598665	5.50665	1.47215	0.861904	2.21146	1.43851	3.85078	1.30524	1.24676	1.29294	1.62073	0.434361	4.04701	6.20464	0.611579	1.87654	1.43551	10.7295
72603121	10.5178	0	5	73.66	0	26.0226	4	1	1	72	110	0	90	15.5455	0	6.5	10	0	0	37.5	0.157912	2	4.27123	4.4764	0.574219	1.74359	1.42089	4.61596	0.584871	0.851108	2.21219	2.1945	9.39092	4.75827	2.19083	6.5799	2.73457	16.9457	2.25711	3.13769	2.6904	1.04993	3.89299	13.7785	6.626	3.55666	1.55239	2.69181	16.7903
72603122	10.7863	0	1	73.66	0	23.0453	3	0	1	51	86	0	79	22.26	0	55.5	10	8.33333	8.33333	88.8889	1.33286	11	1.80414	0.561246	0.444777	0.0664194	0.604955	0.535268	0	0	1.01096	0.603182	2.09608	0.428008	0.329081	1.41503	0.779299	2.34772	1.0334	0.0149685	0.727896	0.04606	1.26739	0.420898	1.18849	0.174308	0.536152	0.239876	5.02606
72604121	9.60274	0	5	58.42	0	20.1562	3	0	1	77	100	0	89	35.7333	1	29	10	4.7619	4.7619	87.3016	0.0188538	1	1.56536	2.06763	0.433866	1.8826	0.644519	0.773012	0.499295	0.233349	1.55395	0.562487	10.3518	2.21841	3.47839	4.6788	2.99115	6.93951	1.45422	1.83063	2.27218	1.06833	2.42591	5.53093	3.61669	1.41743	1.10595	1.12537	7.35994
72604122	9.14795	1	3	68.58	0	26.3374	4	1	1	102	120	1	74	49.56	1	23.5	10	8.69565	8.69565	79.7101	0.0929357	1	0.193296	0.170201	0.0289716	0.859351	0.341667	0.0719173	0.0006013	0.0028761	0.0678442	0.252459	0.691625	0.0586178	0.0564073	0.140465	0.269947	0.854164	0.158368	0.0143723	0.0704581	0.0438771	0.254724	0.291736	0.41021	0.104235	0.062127	0.263131	3.92025
72610111	9.31781	0	4	73.66	0	19.9538	3	0	1	61	135	1	92	34.1	1	80	9.5	29.1667	16.6667	41.6667	0.187057	2	3.98174	2.52994	0.872337	3.44057	1.13405	1.74139	6.1348	4.29348	1.30998	1.48307	15.0197	3.60085	2.35055	6.5276	2.79335	11.6996	2.94966	2.28219	2.29583	3.68899	0.891885	3.47831	9.14373	1.6441	2.09974	1.55759	19.8022
72612111	8.98904	0	2	68.58	0	20.2462	3	0	1	64	108	0	109	22.92	1	42	10	0	0	86.9565	0.155962	2	0.582412	0.101221	0.275597	0.468477	1.4104	0.396689	0.194724	0.0691318	1.15194	0.166271	4.90335	0.955698	1.11005	2.7098	1.36954	2.40318	1.70571	0.361274	1.87391	0.104278	1.26718	0.950354	3.80551	0.627676	1.10547	0.718542	27.6238
72612112	9.78082	1	2	50.8	0	14.6484	2	0	0	57	83	0	75	21.55	0	27.5	10	8.69565	4.34783	100	0.186727	2	2.28297	0.783851	0.254758	1.21358	1.39589	0.86612	0.260735	0.152158	1.02499	0.323825	11.616	1.86915	0.854274	2.05229	2.34004	5.28289	1.7732	1.14666	1.68449	0.205331	0.882411	4.56204	5.51067	2.00947	1.80019	3.45008	24.587
72703121	9.42192	1	5	63.5	0	19.1806	3	0	1	59	95	0	87	9.42	0	29.5	9	14.2857	0	65.0794	0.082222	1	1.40025	4.89512	0.320955	3.17881	1.24997	3.27926	0.379119	0.854389	1.27235	1.89141	9.07991	2.45959	1.08778	3.52889	1.23172	10.2271	1.089	1.13348	1.34096	0.544165	1.15078	9.78557	2.10104	2.43624	1.43826	3.55225	5.81172
72703122	10.0055	1	1	81.28	1	25.1496	4	1	1	78	123	0	120	16.75	0	83.5	7.5	0	0	94.8718	0.0748888	1	0.857116	0.662838	0.0667181	0.291897	0.754805	0.311628	0.0243532	0.0323567	0.669342	0.167426	2.62599	0.340836	0.69644	1.45	0.593565	6.2714	0.950666	0.250267	1.0389	0.0783373	1.39438	1.15749	1.26033	0.928051	0.375932	1.79909	12.6759
72710111	9.67945	0	4	86.36	1	24.3948	4	1	1	89	117	1	97	62.1	1	0	7	26.087	26.087	59.4203	0.170259	2	1.14599	1.25112	0.245515	2.74682	0.460763	1.00875	2.50215	1.23416	1.03826	0.764827	4.88584	0.891036	0.755472	3.09164	0.642057	5.22358	1.0567	1.0125	1.18894	2.18411	0.341192	1.61278	1.10765	0.976145	0.876807	1.28352	2.71782
72712111	8.99452	1	2	63.5	0	16.3161	2	0	0	76	124	0	73	14.43	0	33	9	0	0	90.2778	0.169928	2	1.52131	1.12298	0.438259	1.41456	1.41394	1.05924	0.289711	0.269954	1.24523	1.07827	6.91213	1.44453	1.16257	1.95952	1.51261	3.78052	1.72576	1.09306	2.77137	0.304264	1.82766	3.20187	2.2569	1.40964	1.44981	2.93891	24.4198
72712112	9.75616	1	2	63.5	0	20.1726	3	0	1	77	112	0	88	43.2	1	61	10	0	0	85.7143	0.322476	4	0.90431	2.26703	0.165863	1.14347	1.21076	1.56383	0.229323	0.320356	1.11419	1.42555	4.10459	1.06731	1.01714	4.37459	1.13391	8.21182	1.84592	1.07121	3.22445	0.967005	1.7176	3.36364	1.32497	2.05169	0.951456	2.43703	12.3948
72803121	9.17808	1	5	53.34	0	15.5	2	0	0	47	87	0	62	14.3077	0	45.5	12	9.09091	4.54545	33.3333	0.144905	2	1.15108	0.460278	0.210113	0.882641	1.25743	0.786657	0.243641	0.169806	1.70479	0.460514	12.8201	2.10682	1.09056	1.82892	2.69981	7.3511	3.12353	1.14968	1.31321	0.209057	2.76336	8.0901	4.02022	1.93647	1.12786	3.63842	20.7229
72803122	10.0356	0	1	76.2	0	21.6413	3	0	1	59	112	0	79	37.2	1	52	11	0	0	72.2222	0.0666292	1	6.19727	3.16704	0.707468	1.4045	4.95483	2.32236	0.602963	0.427002	2.85443	0.926354	18.159	5.05517	3.12021	5.62859	3.48724	15.4687	4.67408	3.52917	4.10883	0.432	2.9204	4.68502	13.2319	4.78112	3.9037	7.48511	26.7754
72811111	9.48767	0	4	58.42	0	16.568	2	0	0	66	81	0	85	19.2545	0	0	9.25	3.84615	0	100	0.184082	2	2.63504	3.58534	0.601224	13.9166	0.775705	2.31183	5.93743	1.81899	1.93686	2.73408	13.0182	5.79068	1.55272	7.26653	2.99523	13.2411	2.38377	3.53499	4.62224	3.00613	0.7753	9.82585	8.03683	1.59158	4.00221	2.86118	28.9189
72812111	9.63014	0	2	63.5	0	21.3117	3	0	1	92	119	1	102	8.475	0	0	9	4.16667	0	77.7778	0.143438	2	2.09938	1.21926	0.205045	5.59874	1.32637	1.08134	0.330208	0.376841	0.619549	1.31894	4.5215	1.81934	0.365966	2.54227	1.47504	5.93101	1.21717	1.71325	1.65663	0.459669	1.11891	3.21655	7.08359	1.65478	1.61105	3.09749	16.4971
72812112	9.36986	1	2	63.5	0	18.3105	3	0	1	78	98	0	99	26.25	1	0	11	18.1818	9.09091	69.697	0.138712	2	4.79398	3.42973	1.23434	5.78831	1.71488	3.94814	1.06939	1.83805	4.55991	2.07361	48.8112	21.2296	2.10282	8.35157	11.7444	50.5249	2.27991	4.07974	7.54007	2.58482	4.66329	15.837	55.1188	34.1902	5.00555	19.6132	133.065
72903121	9.30685	1	5	63.5	0	18.115	3	0	1	59	132	1	102	10.872	0	0	5	4.54545	4.54545	65.1515	0.0689494	1	0.299501	0.111785	0.0359714	0.108036	0.12914	0.176095	0.0481935	0.0367971	0.93535	0.153654	4.98747	0.49736	0.447171	0.407915	0.415165	1.96223	0.944079	0.170414	0.457105	0.0506853	0.616119	1.27078	1.16776	0.47923	0.198052	0.601676	2.73125
72903122	10.0247	0	1	66.04	0	18.2615	2	0	0	68	110	0	78	22.2545	0	43	6	8.33333	8.33333	91.6667	0.165576	2	4.20367	2.85875	0.460686	1.09994	1.0225	1.44603	0.39722	0.607788	1.59802	1.17637	14.8917	7.04613	2.0369	3.32709	4.18435	8.46643	1.35044	2.03411	2.42139	0.502775	2.39052	3.55414	7.38471	1.63883	1.83887	2.08043	6.85362
72904121	9.90685	1	3	81.28	1	27.6646	4	1	1	81	111	0	78	32.3143	1	3	10.5	13.6364	4.54545	40.9091	0.0623628	1	0.850055	0.673828	0.382857	1.43919	1.73963	0.675869	0.212358	0.235523	1.33561	0.84711	8.08146	1.53257	0.728823	1.3337	1.3564	5.22078	1.36021	0.900367	0.698128	0.300342	1.42979	9.55356	2.97802	2.26387	0.860933	3.32482	13.0804
72904122	9.27945	1	3	58.42	0	18.6287	3	0	1	78	90	0	98	21.075	0	19.5	9	18.1818	18.1818	74.2424	0.0459072	1	0.670164	0.892069	0.253646	1.19533	1.15529	0.417039	0.32915	0.147394	0.836255	1.097	4.17808	1.02228	0.66735	1.76617	1.03323	5.55822	1.36075	0.914322	0.92755	0.597555	1.47135	1.54244	1.81291	1.26378	0.648414	1.24131	8.1178
72911111	10.126	0	4	76.2	0	23.9257	4	1	1	75	97	0	83	10.95	0	5.5	7	0	0	100	0.159152	2	1.38927	1.1758	0.377143	6.96588	1.14304	1.09759	3.28071	0.450031	1.29351	0.968811	5.6018	1.43566	0.754066	3.51033	1.42172	3.97694	2.56884	1.36978	2.66081	0.621564	0.832524	4.52942	1.89548	1.15019	2.96197	2.03258	17.0321
72912111	8.89315	0	2	66.04	0	24.2604	4	1	1	90	113	1	106	33.675	1	50.5	8	20.8333	16.6667	36.1111	0.178875	2	15.6552	11.3627	2.19939	42.8073	1.2551	7.92299	1.00258	5.38425	2.96053	5.53012	18.1319	49.604	2.05592	11.361	25.5422	23.7487	8.00216	29.3576	3.97236	4.05698	3.38759	66.651	57.199	11.1726	2.58534	9.79287	23.011
73004121	9.32329	1	3	60.96	0	21.08	4	1	1	57	96	0	70	25.8857	1	0	7	20.8333	12.5	63.8889	0.395414	4	1.0725	1.15528	0.38605	1.12606	1.13876	0.518332	0.331589	0.248938	1.08136	0.809314	1.74728	1.17527	1.20187	1.7914	1.26098	8.69471	1.41387	1.06812	1.25513	0.872969	1.61901	1.0356	1.62269	1.11527	0.868579	1.36625	7.29867
73010111	8.9726	0	4	76.2	1	21.9727	4	1	1	88	112	1	90	11.4	0	37.5	8.75	13.6364	13.6364	83.3333	0.269233	3	0.0994945	0.176682	0.0440335	0.826683	0.0658766	0.277267	3.10951	0.548503	0.0850791	0.1124	1.68976	0.040805	0.117249	0.449383	0.0462467	0.559561	0.274298	0.0339821	0.146918	0.586961	0.0289801	0.354104	0.348373	0.0975196	0.236627	0.244969	6.48353
73110111	13.6493	0	4	93.98	1	29.6427	4	1	1	98	134	1	76	43.95	1	0	9	11.1111	7.40741	100	0.156736	2	3.44483	3.16829	0.843793	7.70953	1.53511	2.33321	10.308	4.35502	1.86373	1.14299	15.2131	3.65627	3.64737	7.93974	3.07503	16.4161	2.97428	2.26138	2.9499	5.20818	1.36898	6.43457	7.4219	1.32227	2.84457	1.8733	13.9039
80104121	9.23836	1	5	68.58	0	22.2342	4	1	1	77	131	1	115	8.04706	0	6		19.0476	19.0476	74.6032	0.251183	3	0.0900375	1.03168	0.0193719	0.25409	0.111724	0.833894	0.0053358	0.0062236	0.0455081	0.56521	0.828766	0.426617	0.03219	1.07138	0.102003	3.01959	0.130489	0.143428	0.0885296	0.0381929	0.170849	1.28213	0.144855	0.44143	0.0332276	0.476631	1.67782
80104122	10.8356	0	1	76.2	0	21.7865	3	0	1	72	117	0	113	12.15	0	32	9	13.0435	8.69565	79.7101	0.189323	2	0.216497	0.62723	0.0588303	0.0940417	0.0976133	0.732434	0.0033932	1.19e-05	0.0987801	0.213333	0.397612	0.147788	0.0275982	0.629634	0.0466109	0.885857	0.0512963	0.0792242	0.0502748	0.0065367	0.192134	0.448218	0.209105	0.202671	0.024063	0.42149	2.60619
80105121	9.40274	0	3	55.88	0	17.4268	2	0	0	93	109	1	98	12	0	30.5	10	12.5	8.33333		0.0828913	1	1.85072	1.06177	0.730007	1.4861	2.16393	1.96143	1.74804	1.00933	1.68603	1.20233	3.81455	1.27844	0.481817	1.354	1.31421	3.14602	2.07078	1.5007	0.803625	0.350966	1.40628	3.6234	5.06394	3.56267	4.1379	7.28531	13.1921
80111111	9.25753	1	4	63.5	0	17.8417	2	0	0	63	96	0	93	19.6435	0	0	8.5	34.7826	34.7826	100	0.170471	2	0.840385	0.34446	0.0511074	1.44834	0.0297001	0.633656	2.07102	0.995982	0.278551	0.542022	1.69501	0.425117	0.356863	1.13043	0.333218	1.5068	0.352679	0.196024	0.494293	0.219107	0.0900463	0.605872	1.02749	0.0812552	0.220177	0.172789	2.06937
80112111	9.89041	0	4	66.04	0	18.8776	2	0	0	64	108	0	83	14.9455	0	12.5	10	4.16667	4.16667	76.3889	0.164826	2	1.54417	1.65144	0.27618	3.62901	0.984635	1.58958	2.40579	0.810476	1.27018	1.25842	9.06212	4.47121	1.54264	2.90363	3.323	15.6717	1.88444	3.557	4.43488	0.966551	1.38948	5.01225	10.6624	2.11331	3.05029	2.85749	7.81431
80204121	10.0137	1	5	60.96	0	18.0278	2	0	0	65	99	0	96	26.85	1	17	12	0	0	62.1212	0.467906	5	3.88453	2.2752	0.74392	1.66519	1.88255	2.9912	0.415707	0.233764	1.77894	1.38312	8.44887	2.63375	1.48446	3.20891	2.44165	6.75235	2.07506	2.13124	1.88782	0.616605	2.05979	12.2912	7.96418	2.88393	1.8824	3.34686	19.889
80204122	9.65479	1	1	76.2	0	21.2204	4	1	1	78	124	0	109	20.5333	0	15	6.5	0	0	87.5	0.204206	3	2.09368	1.14285	0.320162	0.348103	1.21389	1.04119	0.159562	0.0871938	1.1198	0.528881	5.37426	1.54305	0.761242	1.95674	1.74488	5.21972	1.06813	1.08506	0.936205	0.140105	1.30021	1.67056	3.42184	1.19629	0.823573	2.70388	8.89897
80205121	10.0274	0	3	55.88	0	17.301	2	0	0	66	99	0	100	44.16	1	22.5	6.5	8.33333	8.33333	19.4444	0.075792	1	2.24795	1.09248	0.41195	3.02232	1.2619	1.03744	0.457776	0.24931	1.35778	0.901409	9.08602	2.27821	0.849699	1.38921	2.37044	3.63577	1.20067	1.48006	1.00135	0.416345	0.632993	4.18005	5.71165	1.57071	1.63943	1.68266	9.87511
80205122	9.68767	1	3	83.82	1	25.7888	4	1	1	65	118	0	81	35.1	1	50	8.5	21.7391	4.34783	71.0145	0.0454362	1	1.96093	0.548913	0.402394	1.61692	1.71106	1.42347	0.483566	0.228953	1.82575	0.54916	7.45945	1.70496	0.826181	1.34209	2.03307	5.19959	1.53403	1.14505	0.935275	0.182173	1.00561	6.00507	3.19906	2.0207	1.59981	1.96089	15.0247
80210111	9.29863	0	6	66.04	0	18.8776	3	0	1	45	81	0	80	38.4	1	0	7	21.7391	4.34783	20.2899	0.196851	2	2.9637	4.42273	0.46279	11.3376	1.79467	3.27263	2.1708	7.80509	1.63841	3.29777	13.1798	3.74862	1.81748	13.5572	3.96637	33.8745	4.63523	4.11033	2.70924	1.71767	2.81065	5.84562	12.6252	3.88106	9.71518	8.27625	60.6602
80211111	9.36438	0	4	76.2	1	20.6227	3	0	1	76	120	0	84	37.1143	1	0	8	0	0	80.303	0.139768	2	5.1515	1.61035	0.811428	8.09015	1.43839	1.68642	5.36168	3.06714	2.96338	1.42013	11.9097	3.32601	1.74728	3.94173	3.26931	6.28946	2.06702	2.72009	4.07994	1.0851	1.3541	3.05716	10.4168	1.53939	2.36685	3.69225	18.0697
80304121	9.79726	0	5	66.04	0	20.8505	3	0	1	75	119	0	80	23.58	1	9	7	0	0	66.6667	0.151188	2	3.98949	1.90783	0.511183	1.11164	2.22737	2.15386	0.687311	0.574758	2.05987	1.19725	10.8036	2.64241	1.08248	4.23881	2.28218	3.7121	3.87377	1.72482	1.38869	0.281315	1.36282	3.74551	4.98227	3.11845	2.38747	5.98572	58.6777
80304122	9.87397	1	1	63.5	0	17.2176	2	0	0	78	124	0	88	16.9636	0	43.5	6	8.33333	8.33333	90.2778	0.202265	3	2.87247	3.31853	0.168394	1.1184	1.84543	2.40768	0.384344	0.138921	1.80991	1.24413	12.3139	4.24859	2.6701	4.78227	4.97413	9.31241	2.5087	2.24219	3.62312	0.27746	3.34616	6.01789	7.88414	1.84209	2.45522	2.87442	28.1221
80305121	9.67397	1	5	86.36	1	27.2763	4	1	1	75	118	0	76	27	1	54	10.25	0	0	41.6667	0.0512939	1	1.01789	0.387056	0.112231	2.4711	0.395948	1.09045	0.0696881	0.146714	0.169197	0.536233	3.972	0.163088	0.265855	0.397898	0.610303	2.1048	0.181845	0.0254791	0.433542	0	1.07831	6.47687	1.50303	1.06945	0.287189	1.11763	10.5194
80305122	10.7945	0	1	88.9	1	31.2175	4	1	1	109	138	1	78	10.2	0	50	11	0	0	85.7143	0.0443435	1	2.2094	1.53467	0.541616	3.09463	1.2931	1.12264	0.671113	0.487895	1.53564	0.99122	8.96954	2.08477	1.72548	2.10022	2.40227	7.83353	1.228	1.25863	2.03101	0.293558	1.37911	2.96267	4.86084	1.72347	1.06166	1.17893	8.6521
80403121	9.26027	0	5			21.9292	2	0	0	75	112	0	90	21.7091	0	0	8.5	0	0	47.2222	0.0988136	1	3.62242	0.629171	0.720505	0.525166	4.78393	0.313536	0.302273	0.115775	1.75666	0.407376	4.69943	1.41596	1.41874	0.8686	1.27415	1.65495	1.54012	1.29256	3.36751	0.4463	1.63853	1.01588	5.23797	0.491032	1.07077	1.13764	11.379
80403122	10.7315	1	1	76.2	0	19.7035	3	0	1	70	107	0	70	18.3	0	0	9.5	8.33333	8.33333	98.6111	0.125047	2	5.49664	0.965069	1.00029	1.21174	1.41137	0.36798	0.663519	0.388117	1.79587	0.558088	14.6888	1.79853	0.751888	2.22411	2.47393	2.41295	1.96129	2.01609	2.25654	0.698885	2.30446	4.13647	5.05748	0.599533	2.31458	0.822281	18.0319
80404121	10.0411	0	5	81.28	1	30.6667	4	1	1	72	116	0	88	21.2667	0	10.5	9	3.84615	0	41.0256	0.205772	3	1.21953	1.57777	0.531093	0.401283	0.625653	2.05847	0.29895	0.0577128	1.94503	0.537889	9.45456	1.3287	1.97542	2.21223	1.23376	6.4891	1.11453	0.585964	2.01152	0.0889823	2.45465	1.41913	2.00499	0.56633	0.791575	1.01654	19.7795
80404122	9.13973	0	1	53.34	0	15.1172	2	0	0	70	98	0	120	18.45	0	0	11	0	0	82.5397	0.0813447	1	2.58608	1.64102	0.573352	0.621521	0.867931	2.28397	0.335855	0	1.37528	0.894938	5.67603	1.64901	1.18238	1.6306	1.36972	3.83425	1.18738	1.16354	1.39321	0.0437718	1.78935	1.41238	3.64888	0.841133	1.10426	1.16268	9.1326
80503121	9.55342	0	5	58.42	0	15.6791	2	0	0	72	100	0	87	9.36	0	41	10	12	0	41.3333	0.354687	4	2.97493	3.89395	0.422233	1.41146	1.36174	1.40635	0.241344	0.530557	0.928319	1.34823	3.09125	2.03292	0.800592	6.11127	1.13942	8.64363	1.4097	1.14228	2.46846	0.377917	2.68424	1.73666	3.57653	1.142	1.65294	1.48648	14.0533
80503122	9.86849	0	1	55.88	0	14.4222	2	0	0	92	93	1	98	15.05	0	31	6	4.34783	4.34783	100	0.113906	2	2.14047	1.87773	0.523725	0.961867	2.24099	1.13572	0.334494	0.269563	1.26136	1.49245	8.00688	1.64889	1.19257	3.39106	1.28856	7.28681	1.49284	0.750302	1.99178	0.698591	1.95976	3.15448	2.81216	1.51681	1.55777	2.64945	30.2037
80504121	10.8164	0	5	86.36	1	31.8668	4	1	1	87	133	1	90	13.8632	0	38.5	9	0	0	40.4762	0.0800151	1	0.671334	0.73157	0.0777977	0.210645	0.572374	0.996937	0.0543113	0	0.397138	0.904758	4.46233	1.31994	0.487677	1.82639	0.623349	3.89101	0.808345	1.06886	0.98109	0.0336131	1.52639	4.67245	3.89974	0.858608	0.4329	2.12426	6.12568
80504122	9.94247	0	1	60.96	0	18.3673	2	0	0	78	123	0	88	39.36	1	38.5	11	4.16667	4.16667	88.8889	0.172553	2	1.84274	1.97213	0.602684	1.16025	1.30953	1.33346	0.293665	0.741499	1.39047	1.87291	6.59915	2.88291	1.04179	4.84849	1.56889	11.946	1.22848	2.31592	2.60863	0.49824	4.33828	4.18889	5.49669	1.34318	1.14352	2.82767	9.88609
80510111	9.08493	0	6	91.44	1	32.5562	4	1	1	65	82	0	80	35.4857	1	80.5	10	9.09091	4.54545	77.2727	0.188598	2	8.12659	1.42434	0.378342	9.01013	2.08168	2.90519	3.19778	1.24564	1.40792	1.69705	9.04094	6.81345	1.54569	7.11492	3.97318	16.0532	2.79054	4.89404	1.63045	2.5802	1.22818	10.7392	8.33897	2.79251	4.49117	7.49079	37.5897
80512111	8.87945	1	4	81.28	1	26.6649	4	1	1	72	114	0	96	56.25	1	15	8.25	25	25	100	0.850795	9	0.556048	0.366435	0.0933583	1.56197	0.200316	0.29372	2.12889	0.238028	1.12554	0.591414	1.72978	0.432525	0.266743	1.73008	0.724949	1.35761	1.30915	0.309818	0.606534	0.228271	0.152045	0.53555	0.276055	0.545999	1.08857	0.931748	7.20303
80603121	9.4274	0	5	66.04	0	19.8124	3	0	1	77	108	0	106	12.3391	0	4	11	10.5263	10.5263	73.6842	0.112722	2	1.5321	1.2827	0.258318	0.587072	1.20946	1.01865	0.285662	0.210676	0.783044	1.18678	2.6532	1.03888	0.882192	3.94846	1.07524	6.61483	1.6143	0.687512	1.93529	0.48947	2.22444	1.71615	2.20438	1.2575	1.55933	2.12921	17.1171
80603122	10.4055	0	1	76.2	0	16.4354	2	0	0	76	115	0	100	20.8667	0	31.5	8	22.7273	22.7273	78.7879	0.169173	2	3.05345	3.08057	0.333316	1.38714	1.53635	1.31691	0.216786	0.314176	1.03022	1.38417	10.7071	2.65756	1.23097	7.36746	1.95191	13.8753	1.50463	1.72233	1.6655	0.657611	1.88968	9.364	9.59328	2.81664	1.5904	6.67157	38.0674
80605121	9.16164	0	3	76.2	1	25.2926	4	1	1	77	115	0	108	17.82	0	20	8	20.8333	4.16667	63.8889	0.0399887	1	2.45685	0.743392	0.418098	3.26181	1.3988	0.765767	0.396766	0.317277	1.18535	0.604962	7.4178	1.77134	0.749686	1.31519	1.47709	4.27978	1.27247	1.25947	0.776863	0.187702	1.14262	2.42502	2.56262	1.1943	1.10486	1.36105	9.84579
80605122	10.326	0	3	68.58	0	18.9036	2	0	0	58	99	0	94	16.9	0	14.5	7	18.1818	9.09091	45.4545	0.0662459	1	1.50832	1.00791	0.155539	2.32878	0.875828	0.407777	0.12688	0.239431	1.17707	0.525505	5.73582	1.79814	1.22975	1.44331	1.64686	5.74062	1.16892	1.17529	1.43753	0.2728	1.33311	1.55083	3.14512	1.87012	0.898849	1.91975	11.1423
80610111	9.18904	1	6	63.5	0	17.525	2	0	0	70	106	0	75	34.4	1	0	9.5	15	15	20	0.443294	5	0.439651	0.141475	0.009152	0.362379	0.0425571	0.0468343	0.0207394	0.0560743	0.0692107	0.120466	0.74556	0.335696	0.0962043	5.02397	0.252725	5.64129	0.0882128	0.218219	0.0746087	0.0495152	0.0622258	0.0970271	0.384958	0.0415553	0.172145	0.219273	16.8907
80703121	9.35068	0	5	58.42	0	16.3944	2	0	0	66	96	0	80	20.5	0	0	8	20.8333	20.8333	44.4444	0.0959965	1	2.58798	1.43181	0.18317	1.03689	0.368309	1.36244	0.138729	0.7299	0.703822	1.07269	11.7621	2.3282	0.915534	6.24131	1.89381	5.84302	1.5721	1.42699	1.0819	0.6644	1.16796	5.6519	2.60407	1.40791	0.723794	1.37455	6.67237
80705121	11.8712	0	4	76.2	0	25.4291	4	1	1	76	100	0	93	22.08	0	31.5	10	0	0	70.2381	0.076277	1	1.39262	1.06781	0.333704	2.77249	1.59246	0.747823	0.222609	0.282678	1.08073	0.45196	5.71355	1.45298	1.91832	2.55544	1.92824	8.04014	1.02402	1.05052	1.6808	0.301831	1.54132	2.04256	2.21792	1.25266	0.467235	1.71266	15.9281
80705122	10.8932	0	4	58.42	0	17.0494	2	0	0	67	97	0	101	37.0667	1	6.5	9	0	0	81.9444	0.191603	2	1.05518	0.494019	0.0463971	1.49579	0.310306	0.170002	0.0047796	0	0.313841	0.0753712	1.977	0.353416	0.823839	1.13462	0.765155	6.39167	0.394397	0	0.724105	0.0136399	0.805404	0.610438	0.481292	0.623255	0.0251571	0.108909	7.19492
80803121	9.52055	0	5	83.82	1	28.3554	4	1	1	70	115	0	80	17.52	0	52	9	4.16667	4.16667	75	0.212124	3	1.10208	1.59949	0.154616	0.5355	0.589586	0.503224	0.18819	0.235633	0.507296	0.685349	3.55624	1.09653	0.455219	2.68716	0.775478	3.66309	0.956635	0.690211	0.836297	0.670154	1.48341	2.93951	1.73834	1.01255	1.06636	1.29044	17.7088
80803122	10.3836	0	1	60.96	0	20.2462	3	0	1	78	108	0	91	43.5	1	58	8.5	11.1111	7.40741	91.358	0.178404	2	1.73865	0.413103	0.107821	0.191247	0.285337	0.236484	0.0410646	0.0460388	0.274664	0.139158	2.37108	1.64776	0.351017	0.646846	1.20385	2.62702	0.484055	1.14738	0.634353	0.176766	0.461771	0.839785	3.12327	0.448795	0.429232	1.43002	7.54338
80804121	9.11507	1	5	50.8	0	14.6484	2	0	0	64	109	0	130	16.8462	0	0	8	13.6364	13.6364	59.0909	0.0871467	1	0.254925	0.11825	0.023051	0.086695	0.102518	0.331235	0.0295609	0.0010486	0.241858	0.139303	1.14479	0.358462	0.182014	0.332934	0.442986	1.26802	0.186655	0.246806	0.21102	0.0159148	0.185548	0.400902	0.818518	0.284132	0.105196	0.24362	5.51154
80804122	9.4411	0	1	60.96	0	17.525	2	0	0	58	98	0	97	11	0	36	9	13.0435	8.69565	91.3043	0.0924303	1	2.04689	1.57483	0.785761	2.09318	2.84777	2.61662	0.701799	0.790145	2.22587	0.645122	10.2998	3.19834	1.79351	3.26572	3.34821	14.6949	2.62545	2.78524	2.03515	0.583267	2.26735	6.49987	7.75008	2.30865	2.03328	6.05459	25.8911
80805121	9.85753	1	4	58.42	0	18.6287	3	0	1	58	77	0	81	12.3231	0	24	12	25	25	94.4444	0.0531725	1	2.31656	1.48125	0.492394	3.84248	4.13043	1.64134	0.506956	0.43537	1.60052	0.721416	4.94234	1.67111	2.08851	2.92855	2.19643	10.1901	2.19914	1.13176	1.83501	0.488408	1.56898	4.26184	3.75732	2.54733	1.73331	2.73827	26.2443
80805122	9.40822	0	4	68.58	0	24.8	4	1	1	68	91	0	83	16.5273	0	51	9	27.2727	22.7273	68.1818	0.107437	2	1.48387	1.44752	0.206508	3.7539	2.00493	1.77216	0.58238	0.287018	1.19376	1.11902	7.27252	2.24545	1.84268	1.84863	2.08658	6.96936	2.95705	1.11599	1.68585	1.09859	1.71257	5.13415	3.19933	3.42727	1.5888	4.93479	10.8384
80812111	9.49041	0	4	60.96	0	14.2012	2	0	0	68	101	0	88	39.72	1	42.5	9.5	17.3913	17.3913	79.7101	0.152119	2	0.748831	0.340849	0.243381	0.758874	1.04021	0.961819	0.67699	0.962783	1.15123	0.680992	6.42526	0.672209	0.292558	0.732807	0.461643	0.609526	0.959106	0.346405	1.25667	0.290471	0.238246	1.79573	1.23776	1.14185	0.871133	1.63621	17.0619
80904121	9.32877	1	5	53.34	0	17.6367	2	0	0	56	105	0	90	21.8	0	3.5	7.5	30.4348	17.3913	94.2029	0.0853341	1	1.60538	1.22269	0.731313	0.953583	1.11575	2.00999	0.45673	0.302514	1.31748	1.0069	5.78503	1.77428	0.676733	1.24296	1.76433	2.53136	1.02432	1.09281	0.849246	0.278939	1.32396	1.14054	2.34228	1.09937	0.877502	1.26102	4.21264
80904122	10.6466	0	1	68.58	0	20.5389	3	0	1	64	118	0	89	25.4	1	22	9.5	30.4348	17.3913	88.4058	0.0664641	1	1.95745	2.31568	1.03489	1.7917	1.61491	2.29205	0.820879	0.712483	1.42434	2.03321	6.79258	2.38425	1.28954	2.13572	1.89746	6.10323	1.50812	1.83735	1.34451	0.815005	2.02634	5.76413	4.08359	2.72191	1.61806	4.2948	7.54304
80905121	9.50959	1	4	63.5	0	20.8117	3	0	1	71	107	0	91	16.2	0	32	10	8.69565	8.69565	85.5072	0.0454847	1	1.45331	0.872157	0.533297	3.03911	1.93614	1.5281	0.316622	0.178222	1.08127	0.343654	4.53513	1.56513	0.920633	1.7068	1.63059	4.77958	2.23473	1.38283	1.9304	0.394104	1.17014	5.17782	3.24818	2.44676	1.85849	4.26187	15.4812
80905122	10.7808	0	4	78.74	1	23.1385	3	0	1	76	107	0	94	6.35	0	4.5	8	4.16667	0	55.5556	0.0465467	1	1.89701	5.23846	0.106997	2.97318	1.10601	1.78822	0.0746497	1.03093	0.55676	1.49557	6.65506	1.05171	3.91979	1.64337	2.31325	7.8176	2.93439	1.12208	1.1345	1.29391	1.50839	4.09507	1.48548	1.59469	1.10242	2.29689	10.0171
80910111	9.26027	1	6	71.12	0	22.6129	4	1	1	97	124	1	129	33.1	1	18	9	15	10	33.3333	0.601061	7	0.113383	0.27228	0.0596172	0.545297	0.0473686	0.11994	0.056794	0.223478	0.0937041	0.165233	0.861582	0.0988718	0.120916	0.276618	0.140968	21.2032	0.165234	0.11265	0.0769364	0.0626052	0.0750899	1.22672	0.224109	0.0495464	0.292509	0.22643	0.846002
81004121	9.39452	1	5	53.34	0	17.8213	2	0	0	59	108	0	72	53	1	21	12	20.8333	8.33333	68.0556	1.30455	11	1.15772	0.423281	0.114537	0.589754	0.493967	0.79108	0.0741741	0.0758136	0.458659	1.087	2.57298	1.15487	0.575815	1.04158	1.11262	3.02551	0.889481	0.8511	0.797188	0.209857	1.12057	1.16115	2.23498	1.20203	0.614564	1.23403	11.7748
81004122	10.0247	0	1	81.28	1	35.7072	4	1	1	78	100	0	91	22.1333	0	27	11	11.5385	11.5385	92.3077	0.0804585	1	1.74627	4.53221	0.196565	2.71676	1.33275	2.69421	0.314833	1.08338	1.28939	2.18781	7.49681	3.10834	1.73844	3.92625	2.0692	21.6838	2.05096	1.76207	2.11593	1.0621	1.9098	7.64524	5.23281	3.43857	2.53113	5.68448	29.0257
81005121	10.0767	0	4	58.42	0	18.6478	2	0	0	74	97	0	94	4.01	0	10	8	16.6667	16.6667	80.5556	0.0542704	1	2.0115	1.95474	0.465624	2.81771	0.397513	0.812479	0.34399	0.485052	0.427133	0.807309	10.4836	3.23021	1.87575	2.24933	3.86676	6.82426	1.60377	1.62437	2.60916	1.01531	1.5309	4.36326	4.51058	1.3536	1.88437	3.11156	15.2025
81005122	10.8767	0	4	58.42	0	18.115	2	0	0	80	100	0	93	3.35294	0	31	9	0	0	71.6049	0.044095	1	0.71049	0.204449	0.0307529	0.568313	0.0402833	0.0631632	0.0084157	0	0.0313728	0.248305	0.984867	0.0970122	0.0841825	0.546015	0.197162	1.84012	0.184781	0	0.236656	0	0.0657943	0.562687	0.098158	0.182871	0.0310725	0.117322	0.25735
81010111	8.91507	0	6	93.98	1	27.9707	4	1	1	77	121	0	88	27.2571	1	0	10.5	0	0	50	0.270723	3	1.01934	0.884992	0.53502	1.35356	0.296229	0.42028	0.690508	0.506112	0.639717	0.725658	3.60748	0.572136	0.429158	1.796	1.19047	4.08469	1.10415	0.270712	0.637861	0.191065	0.320907	1.26311	1.14257	0.252168	1.83484	1.33	4.2049
81103121	9.74521	0	5	81.28	1	25.8786	4	1	1	78	90	0	102	22.7333	0	0	8	18.1818	18.1818	53.0303	0.121936	2	1.05623	0.9882	0.245734	0.414384	0.889641	0.629072	0.234263	0.194063	0.864647	0.504547	4.3561	0.934894	0.682048	2.52129	0.765917	5.43322	1.09155	0.46042	0.946226	0.309885	1.32233	0.95475	0.760816	0.855845	0.642846	1.79686	11.5513
81103122	10.1233	0	1	58.42	0	16.1506	2	0	0	67	111	0	88	21.9333	0	25.5	7	13.0435	13.0435	69.5652	0.0854131	1	0.667511	0.314381	0.0606967	0.309665	0.286575	0.134342	0.0137667	0.0313905	0.0833626	0.0970799	2.57568	0.905233	0.183715	0.416707	0.707291	2.56633	0.647649	1.02036	0.209776	0.0217737	0.432176	0.621535	1.89042	0.366557	0.146537	0.523892	4.01222
81104121	9.33151	1	5	53.34	0	17.0799	2	0	0	105	193	1	71	21.0545	0	7	8	20.8333	4.16667	75	0.169733	2	6.21361	4.36585	0.848787	2.14331	3.79396	2.48616	0.735372	0.90133	3.89039	1.33214	12.6687	4.98068	2.42549	4.68086	5.92135	14.8634	2.30005	3.51064	2.95099	0.703604	4.68332	4.90533	12.278	2.96307	2.34141	3.29083	41.1802
81104123	9.87671	0	5	68.58	0	18.3673	2	0	0	80	128	0	97	16.5692	0	0	10.5	19.0476	9.52381	95.2381	0.0918854	1	4.20962	3.94041	0.973685	3.52899	2.55009	1.42143	1.13709	0.248553	2.15011	0.918138	12.4808	1.47854	2.12847	2.84186	1.70322	5.46329	2.11077	1.25672	2.49405	0.326134	2.90286	3.73912	4.70099	1.66202	1.59602	2.35595	15.373
81110111	8.79178	0	6	63.5	0	15.829	2	0	0	67	110	0	88	16.75	0	0	9.5	26.087	0	43.4783	0.198253	2	2.30404	0.650368	0.310121	2.57978	1.19978	1.47319	2.91288	1.56697	0.726992	0.722361	10.4016	2.12645	0.690804	4.25279	1.99715	6.16831	2.67643	1.94985	1.55589	0.976829	0.656045	5.23365	5.98293	1.20905	6.34359	3.59616	18.9011
81112111	8.7863	0	2	73.66	1	23.9474	4	1	1	79	100	0	96	19.04	0	0	9	8.33333	4.16667	80.5556	0.210792	3	1.08068	0.861951	0.185711	0.749665	0.909661	0.926276	0.538935	1.17049	1.06517	0.399182	4.90972	0.532673	0.523579	1.88861	0.675943	4.14085	1.04485	0.432458	1.55919	0.244812	0.344846	2.55476	1.28953	1.18941	0.646028	1.11725	16.8995
81203121	9.40274	0	5	50.8	0	14.3637	2	0	0	59	84	0	96	21.65	0	27.5	9	16.6667	11.1111	55.5556	0.16558	2	0.490426	0.0043543	0	0	0	0	0	0		0	1.03022	1.0021	0	0.938138		1.0843	0		0	0	0.412215	1.00379	1.25503	0.0141243	0	1.02254	11.1851
81203122	10.8877	0	1	66.04	0	23.4224	3	0	1	79	108	0	90	21	0	51	11	0	0	100	0.154192	2	1.32608	1.11677	0.483732	0.71742	1.02168	0.70424	0.266784	0.201505	1.15521	0.574867	4.43618	0.0816662	0.676253	2.1272	1.99284	4.09004	1.52494	1.30242	1.11009	0.249455	1.60315	2.45317	2.14145	1.18433	0.638632	0.713493	20.0912
81204121	9.48219	0	5	55.88	0	16.5166	2	0	0	85	108	1	120	19.8	0	45	11	13.0435	0	69.5652	0.091802	1	1.35698	2.94855	0.710142	3.48646	1.98176	1.23159	1.0406	0.311642	1.86768	1.03175	9.52814	2.68932	2.01567	2.04177	2.66791	4.34133	2.09087	1.66813	2.81723	0.403215	3.02202	1.69269	10.4553	2.32032	1.51259	2.93786	36.5848
81204122	10.4027	0	1	68.58	0	21.9479	3	0	1	64	100	0	104	19.65	0	17.5	6.5	9.52381	9.52381	82.5397	0.0829496	1	0.856334	0.820417	0.210137	3.99711	0.527229	0.259193	0.0361109	0.0321515	0.421634	0.512047	3.0411	1.76384	1.07507	1.44449	0.719816	7.07998	0.41138	0.455241	1.16907	0.09845	2.38674	0.494729	5.39742	0.70536	0.154754	0.853365	23.3103
81210111	9.21644	1	6	88.9	1	27.4313	4	1	1	80	105	0	110	5.49231	0	34	8.5	12	8	62.6667	0.183521	2	0.575259	1.2237	0.322808	1.57992	0.2424	0.667508	1.20355	1.44284	0.477272	0.656516	8.62053	0.563858	0.497562	8.70673	0.539583	4.1828	1.29597	0.374973	2.03881	0.570237	0.585674	2.68416	0.85291	0.383215	1.88402	1.29167	12.5193
81302121	9.57534	0	2	66.04	0	19.7863	3	0	1	75	118	0	84	13.9125	0	0	7	4.34783	0	98.5507	0.134638	2	0.521395	0.584826	0.0538338	1.13437	0.156785	0.634849	0.046869	0.174819	0.15368	0.687716	2.78453	1.3228	0.114875	1.81633	0.619407	2.41928	0.348551	0.739202	0.409155	0.23003	0.371084	1.66759	1.5431	1.16873	0.360772	1.3488	7.6178
81303121	10.0521	0	5	86.36	1	29.1545	4	1	1	62	125	0	94	29.7	1	82.5	6	0	0	40.2778	0.167528	2	0.702391	0.417569	0.122464	0.142819	0.547642	0.368988	0.0219184	0.0400548	0.275759	0.33563	1.54828	0.117224	0.218031	0.610385	0.101005	0.948059	0.615354	0	0.26495	0.0306204	0.672557	0.127445	0.503745	0.31126	0.196157	0.893951	13.4423
81303122	9.94795	1	1	68.58	0	18.6107	3	0	1	76	123	0	98	31.3714	1	24	10	25	15	96.6667	0.16511	2	1.53848	1.27314	0.408751	1.12144	1.61845	0.818345	0.266639	0.209466	1.21193	1.04266	20.1084	1.96922	1.40645	3.01923	1.31511	7.15601	1.52569	0.929051	1.0986	0.156435	2.26846	6.78536	3.86104	1.60025	1.42934	3.63683	24.6288
81305121	9.54521	1	3	73.66	0	23.9796	4	1	1	72	110	0	102	23.325	1	7.5	8.5	8.69565	0	50.7246	0.0418384	1	3.45927	0.751407	0.339309	1.22883	0.243633	0.357721	0.159618	0.142738	0.4751	0.601915	3.53218	1.07644	0.409988	1.06379	1.10404	1.89208	0.764751	0.586972	0.296442	0.0282058	0.853896	1.40732	1.60927	0.579051	0.21492	0.777102	0.825173
81305122	9.49589	0	4	68.58	0	24.1437	4	1	1	76	121	0	105	7.59	0	34	9.5	8.69565	8.69565	75.3623	0	1	1.06851	0.466293	0.213783	2.0576	0.45606	0.272449	0.042528	0.0585942	0.412483	0.886113	2.28563	0.0046309	0.474611	0.406658	0.421954	1.42165	1.11364	0.0006729	0.709184	0.106401	1.09224	0.186258	0.559392	0.498206	0.288437	0.379798	4.72301
81310111	9.00548	1	6	58.42	0	14.9219	2	0	0	55	90	0	84	39.1	1	19	10	12.5	8.33333	65.2778	0.200495	3	0.681078	0.751745	0.195942	2.40766	0.424106	0.558497	1.05969	0.379642	0.640673	0.41286	6.12844	0.972444	0.638321	1.38366	1.17034	7.18711	0.777923	0.797038	0.78384	0.257256	0.442368	1.41842	3.4547	0.297535	1.63593	1.09366	10.2618
81311111	10.4986	0	4	73.66	0	22.8129	3	0	1	74	128	0	98	14.55	0	0	10.5	16.6667	12.5	100	0.195102	2	1.34301	1.63066	0.252619	4.91365	1.61786	1.13708	3.49955	1.37264	1.43189	0.758556	4.68389	1.45766	1.4688	3.15196	1.71113	7.79255	1.61232	1.38166	4.13303	1.03814	1.31429	2.56697	2.62697	1.09168	2.55818	3.28335	16.8167
81312111	8.76712	0	2	53.34	0	14.72	2	0	0	58	101	0	91	33.1	1	59.5	7.25	8.33333	4.16667	100	0.13293	2	0.278153	0.417004	0.0106271	0.194404	0.0678566	0.138403	0.0023232	0.041884	0.164166	0.274018	0.536387	0.0760658	0.0357893	0.395931	0.0288992	0.560565	0.148745	0.0101015	0.237998	0.0792452	0.0059114	0.816693	0.183714	1.40208	0.040051	0.163238	3.08571
81403121	10.0795	1	5	101.6	1	32.4354	4	1	1	75	136	1	91	20.1	0	0	11	4.54545	4.54545	63.6364	0.107511	2	1.118	2.80138	0.21388	1.77226	2.66171	1.24155	0.19765	0.274709	1.09773	0.95843	3.82847	1.42573	1.07515	5.46729	1.08367	8.97179	2.0195	1.14907	1.31018	0.58862	2.28228	5.16339	1.44205	1.7972	1.25013	3.42505	18.5301
81403122	10.8219	1	1	55.88	0	16.1506	2	0	0	66	96	0	80	24.54	1	7	9.5	4.54545	0	69.697	0.101608	2	2.19008	2.27203	0.237807	0.2435	0.503311	0.820477	0.0313213	0.173329	0.400962	0.281994	16.0518	1.25093	0.635968	4.61381	0.975298	4.65778	0.552714	0.675058	0.554852	0.110475	0.875164	3.14427	1.60253	0.997657	0.234864	1.32894	5.38437
81405121	10.5315	1	3	96.52	1	32.7932	4	1	1	105	130	1	120	35.3077	1	38	10	7.69231	7.69231	79.4872	0	1	0.499454	0.20253	0.0193149	1.08241	0.0855582	0.0539963	0.000515	0.0079965	0.0707298	0.233321	1.21496	0.0891987	0.134907	0.259815	0.0487796	0.997362	0.0984085	0	0.103128	0	0.199665	0.0933323	0.228584	0.246572	0.124099	0.0925051	1.79965
81405122	9.5863	0	1	53.34	0	15.4959	2	0	0	65	111	0	105	19.1333	0	37	10.5	0	0	100	0.00893559	1	0.650788	0.423225	0.0677579	4.11267	0.97968	0.202749	0.037322	0.0854776	0.459754	0.253968	1.6504	0.574455	1.37065	0.81193	0.93667	2.70854	1.31996	0.464766	0.621705	0.0424861	0.430794	1.24242	1.25926	0.240479	0.416892	0.66057	8.0604
81411111	9.21644	0	4	68.58	0	25.5102	4	1	1	73	111	0	106	1.3	0	32	10.5	10	10	100	0.719728	8	1.97406	1.84834	0.326298	3.86724	1.06582	1.03695	2.16164	1.1077	1.54602	0.890089	5.05126	1.56425	1.76584	4.62326	1.38794	6.66722	1.25953	1.38287	4.17287	0.579492	1.40949	1.53335	4.84969	1.00266	1.63955	1.37432	10.6644
81412111	9.48219	1	2	78.74	1	24.4898	4	1	1	100	126	1	77	12.45	0	15	5.75	4.7619	4.7619	58.7302	0.163279	2	1.20136	0.533722	0.0824191	0.430983	0.596794	0.448537	0.137452	0.118627	0.945519	0.38506	5.30966	0.514996	0.475894	1.58487	0.486655	3.26426	0.850723	0.377656	1.72636	0.122946	0.21372	0.859949	1.13659	0.971834	0.43502	0.794817	8.74125
81412112	10.6027	1	2	58.42	0	14.9219	2	0	0	78	111	0	90	19.2	0	16.5	8	9.52381	4.7619	88.8889	0.147942	2	1.3123	1.06852	0.0852354	0.718641	0.332575	0.695569	0.0868769	0.318509	0.75133	0.830024	2.65759	0.709948	0.375523	2.67421	0.611032	2.85485	0.740516	0.436455	1.48298	0.19489	0.20208	1.07774	1.13295	0.709253	0.276651	0.829257	10.0835
81502121	9.64384	1	2	58.42	0	16.5623	2	0	0	57	98	0	74	32.5	1	37	11	4.34783	0	76.8116	0.0956236	1	4.29322	4.2797	2.60137	2.51684	2.32434	1.83947	1.03774	1.07947	2.32302	1.7262	14.5461	5.65928	2.06188	7.99234	4.12573	11.9133	2.0164	5.35973	2.57983	1.42831	2.38172	11.745	10.9362	1.99064	2.17383	7.70365	16.2013
81502122	9.72877	1	2	68.58	0	18.8964	3	0	1	66	107	0	97	14.0143	0	30.5	9.5	12	8	65.3333	0.110915	2	3.22518	4.64136	0.621185	2.24642	1.3376	2.15996	0.371352	1.08725	1.372	2.24698	17.3793	5.61016	1.11539	10.21	6.10871	14.1503	1.3495	4.49331	2.44856	1.29255	1.6025	11.4335	6.25979	1.59406	1.3837	2.48622	17.8031
81503121	9.5726	1	5	76.2	0	22.1317	4	1	1	67	131	1	99	33.8	1	23	10	25	25	33.3333	0.0888936	1	1.52427	1.62399	0.343984	0.687717	1.30298	0.940854	0.164631	0.348732	0.978632	0.812402	4.78798	1.34585	1.05861	5.37525	1.30688	5.05555	1.37963	1.18047	1.06514	0.395519	1.41988	1.541	2.97885	1.18414	0.857821	1.68605	19.5041
81504121	10.0877	1	5	71.12	0	22.9101	4	1	1	71	112	0	105	22.2	0	60	9	29.1667	0	65.2778	0.0721214	1	2.31832	3.98588	0.591125	7.06349	2.43315	1.19358	0.678548	0.27724	2.09684	0.941536	7.88994	2.20183	2.52089	2.49777	2.61482	7.73895	1.98873	2.1323	2.64748	0.353189	2.95622	2.394	10.1774	2.08243	1.29194	2.81126	18.818
81504122	10.0055	1	1	58.42	0	19.7531	3	0	1	80	134	1	115	15	0	20	9	8.33333	0	100	0.086573	1	1.85008	3.05702	0.696519	7.82097	1.45205	0.522934	0.849486	0.307401	2.07967	0.542163	18.4555	2.21737	2.30714	3.56316	3.43727	5.50191	2.00569	1.83599	3.24142	0.36359	3.1808	3.84676	6.88865	1.53405	1.73906	1.55099	16.9557
81505121	10.0959	1	5	73.66	0	24.1047	4	1	1	104	124	1	83	56	1	9.5	10	16.6667	8.33333	68.0556	0.0566716	1	1.1403	1.03452	1.04712	2.01169	0.320406	1.30927	0.0567423	0.0495549	1.36388	1.43188	3.65541	1.03025	1.06281	1.49278	1.77419	2.43135	1.24112	0.448635	1.26352	0.083811	1.03855	2.1155	1.36501	1.48159	1.00437	1.38776	10.8207
81511111	9.85753	0	4	73.66	0	20.7101	3	0	1	72	125	0	116	19.3091	0	49.5	6.5	18.1818	13.6364	100	0.304867	4	2.74275	2.03438	1.50071	11.7547	1.51458	1.21769	4.08689	2.20692	2.36895	1.16215	8.6666	1.60451	2.152	7.87047	1.14592	11.1197	2.02936	1.04328	4.12796	0.413047	1.19197	1.42815	3.23466	0.442485	1.72528	1.03817	10.3385
81512111	9.24658	1	2	73.66	0	18.8776	3	0	1	79	107	0	84	46.44	1	14.5	8	27.2727	27.2727	98.4848	0.208852	3	2.37128	1.42669	0.0792148	0.595912	0.372025	0.472076	0.074481	0.165113	0.428774	0.588769	2.65652	1.53616	0.397564	2.23127	0.832283	5.45947	0.555039	0.568194	0.961058	0.203414	0.451808	1.29997	1.45128	1.29075	0.303302	1.49079	10.9992
81602122	10.3205	0	2	73.66	0	21.4286	3	0	1	78	100	0	77	26.175	1	32.5	7.5	12.5	0	47.2222	0.104963	2	2.48945	3.88342	0.612919	1.78753	1.76223	1.85465	0.299773	1.00575	1.02228	1.2449	5.47899	1.78546	0.607875	3.0989	1.73802	5.24386	0.852998	2.00391	0.985621	0.988388	0.994228	7.99183	2.74813	2.16765	1.02331	3.11754	8.20231
81604122	9.84384	0	1	50.8	0	15.7333	2	0	0	52	90	0	78	55.35	1	31.5	9	13.0435	13.0435	75.3623	0.507452	6	1.34233	0.623541	0.568063	0.969294	0.741191	0.646765	0.815806	0.412835	0.86756	0.905439	0.947992	1.98392	0.439065	0.609955	1.46744	9.07077	1.74689	1.30403	1.28248	1.03234	1.57004	2.42917	2.82346	1.65978	1.06973	1.945	3.63103
81610111	8.9726	1	6	55.88	0	15.2026	2	0	0	61	83	0	75	37.2	1	10.5	9	33.3333	4.7619	66.6667	0.128143	2	2.30512	1.47325	0.312004	2.60069	2.41487	1.21823	3.54258	2.00008	0.924215	1.1399	9.22575	1.74686	0.821572	3.64608	1.01093	5.9513	1.00125	0.805802	0.965346	0.498684	0.474687	1.44454	4.57717	0.749613	2.92424	2.82434	6.98995
81611111	9.54795	1	4	53.34	0	14.4222	2	0	0	87	129	1	88	43.44	1	0	11.5	22.7273	9.09091	100	0.167564	2	1.99615	2.17575	0.215852	4.64467	1.03797	1.34004	7.61927	2.33879	3.99207	1.56707	10.9966	2.10244	1.78882	4.27536	2.31471	10.2356	1.76506	1.5164	3.33547	0.751743	1.02608	5.79912	5.88668	1.27493	4.43632	3.63066	21.5009
81704121	10.0658	1	5	68.58	0	24.064	4	1	1	70	122	0	85	56.28	1	30	9.5	0	0	61.1111	0.120246	2	0.605239	0.468702	0.286765	2.49922	0.800834	0.416196	0.172039	0.108438	0.945066	0.55514	2.96225	0.689537	0.219333	0.876974	1.03154	1.39687	0.761959	0.32059	0.389087	0.155027	0.750784	2.5767	1.44011	1.09731	0.561596	1.63808	4.20789
81704122	10.9863	0	1	81.28	1	27.2096	4	1	1	70	123	0	98	43.44	1	42	6.75	4	4	100	0.136177	2	1.07627	1.26987	0.43973	2.35192	1.08794	0.884072	0.44542	0.238811	1.13143	0.810568	4.91209	1.14749	1.16664	1.50511	1.21831	4.50565	1.34064	0.899716	1.3325	0.37426	1.22603	3.9654	1.96545	1.197	1.19143	2.00274	10.2689
81710111	8.68493	1	6	78.74	1	23.594	4	1	1	98	133	1	108	23.5714	1	26.5	9.5	25	16.6667	77.7778	0.212108	3	1.15785	1.80512	0.395199	1.2964	1.27456	1.59931	1.32803	2.37694	1.13577	1.19904	3.14927	1.12664	1.12147	1.85481	1.05859	2.82421	1.69275	1.05425	1.24826	1.09249	1.20026	1.27965	1.75442	1.19466	1.692	1.81508	16.4497
81711111	10.0712	1	4	53.34	0	15.1172	2	0	0	78	135	1	98	30.4	1	73	8	20.8333	20.8333	100	0.171509	2	1.11721	1.11912	0.193994	3.28896	0.866236	0.840435	2.54242	1.24807	1.24034	0.641544	6.87703	1.09949	0.729484	2.90454	0.892671	5.34964	1.48577	0.975428	2.64252	0.274171	0.759715	2.72975	1.87265	0.524776	1.7669	1.47257	6.72649
81804122	9.54247	0	1	58.42	0	18.6478	2	0	0	76	100	0	89	19.05	0	14.5	8	43.4783	43.4783	100	0.122419	2	2.34774	2.56654	0.861159	4.53057	1.6611	1.45313	0.710011	0.722116	2.08199	1.1984	11.8338	2.65076	2.3173	4.0393	3.05771	8.36112	1.98468	2.17789	2.32672	0.509539	1.63609	5.67006	6.5677	1.4892	1.92029	10.1292	13.6443
81810111	8.7863	0	6	55.88	0	17.5323	2	0	0	51	98	0	145	31	1	59.5	6	25	20.8333	55.5556	0.449353	5	1.7663	1.46541	1.02818	1.48346	1.26777	1.36916	1.01816	2.52172	1.22398	1.65949	6.57148	2.38517	1.12498	3.20751	1.39097	3.43226	1.13348	1.39099	1.07187	0.398836	0.469735	1.10699	2.00757	1.00357	1.35624	1.37372	9.92054
81812111	9.66301	1	2	60.96	0	16.568	2	0	0	81	99	0	43	7.11111	0	4	12.5				0.167039	2	2.98661	1.98792	0.385039	0.77602	1.23949	1.50382	0.335766	0.238531	1.29866	1.21541	5.89632	3.05313	2.07395	7.43288	2.52501	10.2615	2.87541	1.84885	5.89788	0.593259	1.38091	3.57529	4.03317	2.01297	1.46332	4.14452	24.0423
81902121	9.13151	0	2	71.12	0	22.3829	4	1	1	65	112	0	114	21.1091	0	6.5	10	5.26316	0	75.4386	0.109949	2	2.76908	2.35111	0.785482	1.25657	1.01613	0.809183	0.32154	0.751874	1.19318	1.27375	11.3541	2.65792	1.12991	3.54253	1.93249	4.63749	0.858437	2.24037	1.58414	0.972994	1.51882	8.3285	3.8674	1.00272	1.16238	0.943198	2.93882
81902122	10.5836	0	2	66.04	0	17.1225	2	0	0	69	109	0	75	24.0857	1	37.5	7	4.7619	0	82.5397	0.096112	1	6.3628	3.68098	0.592083	1.65155	4.46163	2.07333	0.449555	1.46232	1.4518	2.1333	12.3037	8.47661	2.71389	7.55404	6.89397	15.7318	2.20487	6.53443	4.96505	0.88888	5.26176	10.9551	8.81894	2.42311	2.41029	2.69025	25.4815
81903122	10.4466	0	1	71.12	0	21.3117	3	0	1	75	107	0	108	61.2	1	6	10	4.54545	4.54545	100	0.139773	2	2.59357	2.06322	0.584171	0.733703	1.31005	1.08854	0.262431	0.295029	1.36748	1.49712	7.44524	1.39677	1.14675	1.99973	1.24556	4.61028	1.32074	0.813999	1.6739	1.20206	1.97084	2.49747	2.9067	1.34915	1.25152	1.47633	9.13636
81904122	9.93699	0	1	53.34	0	15.1506	2	0	0	72	99	0	75	24.7333	1	43	9.5	13.0435	4.34783	85.5072	0.0759289	1	1.78583	2.87262	0.802414	6.7773	2.6231	3.6965	0.778363	1.41397	1.98853	2.89922	41.6338	3.80172	3.41327	3.51726	5.45914	5.71534	3.02925	2.09742	4.41627	0.759414	3.9942	5.8635	13.195	3.12936	2.48999	5.33668	16.8812
81910111	9.31781	0	6	76.2	1	26.0355	4	1	1	69	97	0	86	6.12973	0	41	11	8.33333	8.33333	76.3889	0.263859	3	0.485898	0.694892	0.229756	2.94448	0.802867	1.18479	1.47433	0.842862	1.02735	0.598803	2.19327	0.453348	0.426194	1.50164	0.576292	2.43675	1.15404	0.378371	0.593403	1.06125	0.413674	2.08486	0.967656	0.631422	1.70524	1.68467	6.40455
81912111	9.14247	1	2	63.5	0	21.3018	4	1	1	80	120	0	102	43.05	1	81	8	28.5714	4.7619	66.6667	0.879493	9	1.23343	0.935288	0.0909409	1.03911	0.604005	0.841561	0.125278	0.246235	0.552021	0.508965	3.76414	1.61163	0.7286	2.70987	1.50238	5.85606	0.78179	1.02913	1.40331	0.29337	0.974445	1.82976	1.994	1.31762	1.04666	1.31006	14.0447
82002121	11.1589	1	2	91.44	1	27.3852	4	1	1	49	94	0	80	23.82	1	27	6	7.69231	7.69231	88.4615	0.107241	2	3.77978	2.79724	0.536301	1.27955	4.0974	1.16348	0.466339	0.626003	1.63714	0.853198	9.68578	4.00985	2.98433	4.45549	3.1439	11.6066	2.13828	2.91026	5.69223	0.828559	3.8972	5.57355	3.42218	1.09914	1.5931	2.23561	34.1181
82002122	10.1671	1	2	66.04	0	19.5609	3	0	1	73	116	0	89	47.52	1	41	10.5	0	0	90.2778	0.108013	2	3.39294	2.48217	1.25278	2.95625	2.06744	2.99061	1.56541	1.64312	2.65715	2.1944	12.2932	4.67379	2.46891	4.81249	3.39147	6.84539	2.3125	4.83331	3.82113	1.54773	2.49216	12.0324	6.42782	2.71949	1.88047	6.73616	13.3154
82003121	9.28493	0	5	63.5	0	18.9036	3	0	1	67	103	0	90	15.0214	0	4	9.5	0	0	29.1667	0.310079	4	0.213461	0.38484	0.0110076	0.186291	0.833407	0.110506	0	0.0376343	0.0005089	0.150577	2.57953	0.122154	0.0002435	0.959692	0.0967611	1.02854	0.369131	0.0450827	0.0254795	0	0.48069	0.569762	0.488746	0.107777	0.0744907	0.159707	1.71499
82003122	9.45479	0	1	55.88	0	14.4798	2	0	0	61	97	0	105	12.5571	0	48	8	27.7778	22.2222	88.8889	0.139082	2	1.20166	1.50397	0.184156	0.773597	2.51199	0.590871	0.0893352	0.218518	0.455324	0.498675	6.54452	4.52964	0.963964	2.27935	2.25351	6.4119	1.61446	1.50798	1.02763	0.286807	1.11661	4.88664	3.95503	1.84213	0.88144	2.742	25.1289
82010111	9.54247	0	6	63.5	0	17.0898	2	0	0	64	99	0	94	16.5692	0	16.5	6	20.8333	0	59.7222	0.402175	5	1.63555	3.68233	0.178396	7.31509	0.442455	2.68638	1.05761	5.03932	2.17093	0.501187	17.4645	2.14171	2.63032	2.95323	3.2929	4.00311	2.34861	1.58149	3.03919	1.63249	2.69772	1.8353	9.65645	0.795088	1.252	2.66132	11.675
[truncated: 6,941 more rows]
[truncated: 22 more columns]

## Sheet: Variables
Variable	Description	Variable	Description	Variable	Description	Variable	Description	Variable	Description	Variable	Description	Variable	Description	Variable	Description	Variable	Description	Variable	Description	Variable	Description	Variable	Description	Variable	Description	Variable	Description	Variable	Description	Variable	Description	Variable	Description	Variable	Description	Variable	Description	Variable	Description	Variable	Description	Variable	Description	Variable	Description	Variable	Description	Variable	Description
[truncated: 71 more rows]
[truncated: 206 more columns]
