# Supplementary material for: The salivary microbiome is altered in the presence of a high salivary glucose concentration
Source: PLoS One. 2017 Mar 1;12(3):e0170437. doi: 10.1371/journal.pone.0170437 (PMC5331956; doi:10.1371/journal.pone.0170437)
Supplement: S2 Table — (XLSX) [file pone.0170437.s002.xlsx]

## Sheet: File2 Bacterial Percentage
RECORDNO	AGE	SEX	GOV	WAIST	OBW	BMI	WHOCAT	OBWHO	OBOWWHO	DIABP	SYSBP	HIBP	HR	SALIVAFLOW	HIFLOW	FITNESS	SLEEP	DFPCT	DPCT	REDPCT	GLUCOSESALIVA	GLUCategory	A naeslundii	S constellatus	P nodatum	P gingivalis	A actinomycetemcomitans	F nuc vincentii	C rectus	T socranskii	L saburreum	P micra	V parvula	A viscosus	S anginosus	S sanguinis	A gerencseriae	S oralis	C ochracea	A israelii	S intermedius	T denticola	S mutans	P nigrescens	A odontolyticus	F nuc polymorph	C showae	F periodonticum	N mucosa
10104121	9.67671	1	5	106.68	1	42.2222	4	1	1	80	123	0	96	77.7429	1	13	9.5	4.16667	4.16667	66.6667	0.228863	3	0.892079	1.11267	0.383351	0.843948	1.59936	0.993775	0.590182	0.0914978	0.861745	0.342643	4.64666	1.20532	0.952493	2.71978	0.848501	5.5313	1.2991	0.500468	1.34772	0.462582	1.07576	4.72815	1.34216	1.56695	1.15551	1.3268	13.1841
10104122	10.1836	0	1	76.2	0	21.5169	3	0	1	78	115	0	90	20	0	17	8.5	8.33333	0	100	0.241553	3	0.972071	2.98086	0.11215	0.990194	0.510383	2.97517	0.0626784	0.0797735	0.736358	1.04306	4.78604	1.49368	0.336762	3.45874	0.631115	8.51202	0.431927	0.909995	0.358102	0.280215	0.57668	6.23286	2.74011	1.97756	0.304009	3.30411	2.28511
10105121	10.0822	0	3	50.8	0	15.4528	2	0	0	56	78	0	90	15.2	0	71	9.25	28.5714	14.2857	55.5556	0.0564258	1	0.853126	0.428199	0.372986	1.22867	1.56095	0.684348	0.158575	0.136815	0.912351	0.875464	7.60236	1.98997	0.71833	1.38386	1.36598	5.33234	1.77686	1.04581	0.702836	0.461028	1.02739	4.04124	2.09963	1.50123	1.48044	1.90092	11.4357
10105122	9.8411	0	3	53.34	0	16.568	2	0	0	64	81	0	101	31.6	1	54	8	16.6667	16.6667	100	0.961469	10	1.1294	1.53526	0.392131	1.08239	1.39207	1.03033	0.263658	0.206724	1.35179	1.14997	6.33582	1.34373	1.35454	3.25101	1.48402	7.66552	1.19375	1.15463	1.99365	0.62178	1.59033	2.86436	2.00951	1.72658	0.964657	1.82141	6.78012
10111111	9.13425	1	4	76.2	1	19.3414	3	0	1	75	116	0	90	27.9	1	31	9	26.3158	10.5263	100	0.169904	2	2.08585	1.24549	0.34227	3.451	0.523113	1.73709	3.54832	1.97992	1.2851	1.17609	6.7805	1.91342	1.66778	2.91016	1.65695	7.17744	1.36588	1.81288	1.4912	1.15738	0.646413	2.04132	5.59434	0.83307	1.70923	1.46452	7.80453
10204121	9.78904	1	5	81.28	1	28.3554	4	1	1	104	137	1	70	52.5	1	0	9	4	4	65.3333	0.159176	2	1.00861	1.55156	0.217212	1.05476	1.36698	1.47116	0.152137	0.104651	0.876982	0.870908	4.04465	1.30708	0.844153	2.5912	1.05063	7.46725	1.16164	1.01138	1.26686	0.337563	1.44254	5.93571	2.86895	1.98344	0.969777	2.3153	12.4231
10204122	10.0548	1	1	71.12	0	21.9388	4	1	1	78	123	0	88	15.9	0	46	8.5	13.6364	13.6364	100	0.2048	3	1.44274	1.53771	0.263473	0.65539	1.0793	1.67188	0.228993	0.0891332	1.04046	0.520348	7.24624	1.67935	0.650967	2.47394	1.46871	5.94435	1.10632	1.20654	1.01662	0.177348	1.53721	4.27437	4.75388	1.81621	1.19504	3.87118	8.52704
10205121	9.59726	0	3	55.88	0	16.3944	2	0	0	64	90	0	112	45	1	0	10	0	0	54.1667	0.0454932	1	0.966826	0.888473	0.405872	0.918153	0.894039	0.915829	0.522559	0.414173	1.08275	0.580807	5.84275	1.70963	1.04132	1.37779	1.34186	3.83447	1.21522	0.831653	1.07557	0.380186	0.988961	6.0093	3.11493	1.70507	1.24661	3.09401	11.4508
10205122	9.45205	1	3	71.12	0	21.3251	4	1	1	68	115	0	90	39.7	1	37	9.25	27.2727	0	39.3939	0.0469806	1	1.42993	0.138689	0.0515244	1.17375	1.07942	0.426144	0.0751084	0.032249	0.493029	0.48692	10.3046	1.02739	0.463653	0.956804	1.76955	4.63643	1.31299	0.365328	0.623794	0.0101749	0.961178	5.24471	3.23189	1.87907	1.40839	1.37363	15.096
10210111	9.15616	0	6	154.94	1	17.7515	2	0	0	79	97	0	105	77	1	34.5	9	26.3158	26.3158	19.2982	0.198566	2	1.11223	1.25111	0.361197	2.4094	0.356075	0.906027	0.485534	2.50071	0.741662	1.35223	3.50671	1.24051	0.282888	4.19933	1.11322	7.1905	1.00867	1.05413	0.599496	0.639335	0.610571	4.19832	1.87041	0.910126	1.36815	2.05272	3.98304
10304121	9.11507	0	5	88.9	1	32.2234	4	1	1	96	136	1	99	27.2571	1	22	9.5	0	0	37.1795	0.376331	4	1.90859	1.69561	0.315613	0.77723	0.913175	1.3145	0.388111	0.47254	1.02344	0.890501	6.015	2.3365	1.05735	1.55092	2.65957	3.4327	1.3283	1.62145	1.44185	0.139424	1.16344	2.64197	7.92931	0.771682	1.13569	1.04677	19.1621
10304122	9.2274	1	1	93.98	1	33.0332	4	1	1	56	76	0	99	23.7	1	0	10	8.69565	8.69565	75.3623	0.742253	8	1.1063	4.04937	0.0234492	0	0.370189	1.56917	0.00801702	0	0.358785	0.842255	3.25158	1.70967	1.74843	1.88113	3.4373	8.7649	1.23414	0.334835	2.64333	0	2.68503	0.507227	2.74098	0.456435	0.729181	1.39232	21.1695
10305121	9.29315	1	5	93.98	1	32.8933	4	1	1	104	133	1	80	21.5143	0	49	9.5	4.54545	4.54545	34.8485	0.0520229	1	2.28651	0.703	0.203827	3.78523	0.63915	0.714273	0.100206	0.147227	1.20106	0.642024	9.29335	1.70987	0.739213	1.14165	2.15866	4.68154	1.5546	1.49567	1.47768	0.122121	1.41984	6.71608	4.07863	1.54778	1.08566	1.87793	8.60627
10403121	9.98904	0	5	66.04	0	20.545	3	0	1	104	193	1	83	24.3273	1	0	7	0	0	63.4921	0.0870566	1	3.63225	0.430288	1.22335	0.422088	5.77556	0.401697	0.632597	0.109802	2.00042	0.414238	7.55321	1.91824	1.42059	0.464776	2.03695	1.29964	1.80987	1.21835	2.73265	0.519093	1.91086	1.0705	5.41143	0.742128	2.07135	1.89714	16.4386
10403122	10.7616	1	1	60.96	0	17.7515	2	0	0	66	90	0	80	17.1176	0	1.5	9	31.5789	26.3158	89.4737	0.140478	2	6.75418	0.515918	0.181158	0.340316	2.93348	0.23363	0.178924	0.0372842	1.41626	0.580552	4.97391	1.95972	0.712878	1.18718	2.27451	2.59184	3.10371	1.09306	1.84525	1.46827	3.43518	0.481827	3.27968	0.438403	1.38573	0.601515	18.3263
10404121	9.06849	0	5	53.34	0	16.225	2	0	0	72	119	0	153	13.3059	0	32.5	10	0	0	60.3175	0.170894	2	1.42152	0.415272	0.604688	0.268304	0.341447	2.83287	0.452314	0.00190236	1.99024	0.131199	9.17481	0.999023	1.19676	1.31457	0.951842	1.75492	1.82761	0.271412	1.35449	0.010316	2.0572	1.83279	1.88741	0.416535	1.098	0.530843	18.2426
10404122	9.73973	0	1	53.34	0	15.747	2	0	0	58	85	0	99	19.6909	0	0	5.5	16.6667	16.6667	76.3889	0.194438	2	2.2457	0.956194	0.766798	0.712309	0.756063	2.62381	0.444312	0	1.38988	0.263959	5.89928	1.2702	1.25808	1.10422	1.31596	3.19552	1.29419	0.962578	1.54204	0.0135225	1.76055	1.76311	2.69106	0.890035	1.09126	1.69195	25.0565
10412111	8.83562	1	4	60.96	0	18.3603	3	0	1	60	101	0	101	30.9	1	36.5	8	17.3913	17.3913	98.5507	0.165229	2	1.5671	2.02848	0.246195	3.33896	0.371585	0.774851	2.28309	0.47087	1.19255	0.894133	4.27649	1.46398	0.611856	5.8838	1.38666	7.94329	1.73875	1.02835	5.00032	0.457181	0.618725	1.50031	1.40418	1.16781	1.70029	1.07802	10.4488
10503122	9.22466	0	1	60.96	0	17.6367	2	0	0	55	89	0	94	17.45	0	34	7	4.16667	0	62.5	0.113304	2	1.76695	1.61849	0.391318	0.853377	1.48513	1.08011	0.177488	0.28603	1.03284	1.56419	4.05445	1.13615	0.742936	2.478	0.81965	5.06461	1.33541	0.618385	1.75192	0.554256	2.04472	2.57122	4.09079	1.10435	1.4647	1.55165	15.2523
10504122	9.31233	0	1	71.12	0	20.9184	3	0	1	95	111	1	134	16.2545	0	65	9	13.0435	13.0435	79.7101	0.177131	2	1.166	1.95322	0.284756	0.887105	0.903276	2.28063	0.183788	0.602547	0.723304	1.81221	3.39909	2.48408	0.492448	3.7485	0.887787	9.69797	0.966458	1.52204	2.02528	0.154789	5.04251	1.62941	3.93176	0.864039	0.870096	2.65086	10.3704
10510111	8.96986	0	6	60.96	0	15.1384	2	0	0	54	93	0	86	29.4	1	0	10	12.5	0	13.8889	0.180029	2	1.195	0.716868	0.158446	2.24507	0.218836	1.20303	1.66034	0.822455	0.853776	1.08667	8.26514	1.56841	0.76014	1.77605	1.25632	5.1888	0.966426	0.999412	0.646604	0.380458	0.475721	2.12598	6.33508	1.03123	1.83058	2.64939	20.1197
10512111	9.52877	1	4	88.9	1	24.7737	4	1	1	96	111	1	100	16.1	0	5.5	8	0	0	73.6111	0.123684	2	1.95251	1.34892	0.177479	4.30101	0.769629	1.16475	3.21159	0.47197	1.03009	1.04157	3.50424	1.53482	0.819768	3.45781	1.69075	5.24845	1.48834	1.37249	1.78485	0.321311	0.455751	1.53719	2.75089	0.610328	1.92399	1.30058	10.9126
10603121	9.53699	0	5	83.82	1	27.7053	4	1	1	76	119	0	95	30.3	1	44	7	0	0	48.7179	0.0840775	1	1.96238	1.14049	0.322144	1.09141	0.731384	1.13395	0.254944	0.377084	1.24518	1.62397	6.97747	1.80721	0.66041	2.88572	1.22433	3.31714	1.67003	0.879359	1.93793	0.717474	2.79376	3.32197	5.33847	1.46976	2.18795	1.97243	8.07293
10603122	10.2712	0	1	73.66	0	22.2222	3	0	1	91	107	1	100	39.24	1	47	11	16	16	74.6667	0.0837751	1	1.20847	1.86806	0.406494	7.81058	1.10913	1.42147	0.184182	0.301901	0.444516	1.19751	2.23907	0.647615	0.428128	1.90989	0.451884	6.60618	1.12932	0.456558	0.480361	1.45809	0.819721	4.83149	1.47619	1.92368	1.08893	3.18988	17.3887
10605121	9.74521	0	3	53.34	0	15.2637	2	0	0	75	94	0	100	37.2	1	0	10	9.09091	9.09091	66.6667	0.0521915	1	3.59888	1.95843	0.377052	3.47415	1.39909	0.702527	0.224708	0.238374	1.17187	0.709733	4.22879	3.37505	2.14569	3.01978	1.85968	10.0175	1.35216	1.47404	1.85747	0.343517	1.87919	1.32902	2.21277	1.36254	1.07902	1.52417	9.96512
10605122	10.3616	0	3	58.42	0	18.9349	2	0	0	87	120	1	88	6.42857	0	4.5	7	22.7273	9.09091	100	0.0354197	1	1.32506	0.620172	0.14302	2.16016	0.530292	0.287578	0.0988537	0.144993	1.04431	0.554629	9.53436	1.91803	0.936523	1.87924	1.68843	6.98739	1.40751	1.09446	1.36755	0.474281	1.44724	2.58195	2.24741	1.59431	0.688428	1.65497	10.1241
10703122	9.10411	0	1	68.58	0	21.809	4	1	1	46	90	0	74	26.775	1	1	11	10	10	63.3333	0.216573	3	1.77657	1.33413	0.266154	0.876754	0.724675	0.938587	0.322736	0.300694	0.792347	1.35216	7.3185	2.24576	0.491809	2.4581	1.23487	5.18207	1.12257	1.0497	0.628392	0.468354	0.64155	4.36057	2.42937	1.49576	0.96795	3.16013	9.2127
10705121	9.83288	0	4	71.12	0	22.006	3	0	1	84	122	0	110	10.9909	0	22	10	8	0	44	0.178979	2	2.20585	2.24986	0.56443	2.81072	0.894596	1.30328	0.170317	0.289739	1.07721	0.505193	5.18755	2.28861	2.3138	3.55757	2.68942	8.6261	0.806427	1.6083	2.96239	0.803256	1.8516	3.10345	3.28884	1.68645	0.365066	1.36393	9.35887
10705122	11.8274	0	4	60.96	0	18.6478	2	0	0	61	116	0	83	11.72	0	36.5	10.5	0	0	82.1429	0.0549341	1	3.11281	1.53977	0.620109	2.36832	0.654376	0.629642	0.361679	0.131671	1.0548	0.60948	5.07011	1.56329	0.923491	1.79565	1.42771	5.52546	0.911768	0.829843	1.26808	0.32275	0.635252	5.43389	3.09509	0.759994	0.61078	1.11831	12.8116
10712111	10.3699	1	4	78.74	0	22.8269	4	1	1	84	99	0	91	52.95	1	18	10	8.69565	8.69565	91.3043	0.172213	2	0.053381	0.0320057	0.0117301	0.0452626	0.0749398	0.0600715	0.0813012	0.0438473	0.049051	0.0378223	0.430651	0.0274959	0.0258607	0.0506192	0.0532228	0.140387	0.0435151	0.0201957	0.0861634	0.0129144	0.0149588	0.119979	0.0580763	0.0999049	0.0517267	0.0956795	1.21011
10803121	9.29041	0	5	60.96	0	15.6241	2	0	0	69	99	0	96	5.50244	0	6.5	10.5	0	0	48.6111	0.20229	3	0.923971	1.85194	0.0846819	0.591828	0.393595	0.370416	0.051015	0.157683	0.33156	0.748407	4.26413	1.33966	0.257045	1.89242	0.509651	3.34154	0.614862	0.413882	0.40496	0.505633	0.691222	3.73907	2.09029	0.976798	0.460298	1.39613	18.81
10804121	9.93699	1	5	53.34	0	17.1855	2	0	0	62	88	0	87	36.84	1	14.5	11	18.1818	18.1818	68.1818	0.0906123	1	1.86843	3.78633	0.495819	1.1977	1.3442	0.685606	0.177402	0.0772858	1.2156	0.491215	6.39457	1.83354	1.46042	3.68058	1.21518	9.12119	1.35284	1.09037	1.69474	0.140518	1.57145	3.15935	2.83851	1.11457	0.462125	1.3073	6.48089
10804122	9.58904	0	1	55.88	0	17.8465	2	0	0	75	100	0	120	34.2	1	24	9	0	0	83.3333	0.0892125	1	1.65727	0.533133	0.407573	2.09411	1.33667	2.09063	0.618202	0.48834	1.6496	0.562789	7.57143	2.38597	0.789856	1.74577	2.31549	2.69686	1.42132	1.73411	1.04715	0.970124	0.998763	4.56511	4.68743	1.82545	1.55634	3.17188	4.7134
10805121	9.1589	1	4	58.42	0	18.3655	3	0	1	68	104	0	98	14.7818	0	19.5	10	8.33333	8.33333	69.4444	0.0531251	1	1.96217	0.768741	0.267064	2.19431	1.86628	1.02857	0.567313	0.286003	1.36692	0.604263	5.85362	2.81376	1.56125	2.33136	3.21216	6.77539	1.50391	1.62406	1.9868	0.59358	1.26493	3.55353	5.5727	1.53595	1.20738	1.88652	14.4786
10805122	9.5726	0	4	71.12	0	24.4898	4	1	1	103	133	1	75	15.1636	0	18.5	7	8.33333	0	55.5556	0.0625979	1	1.11894	1.09153	0.155722	2.83071	1.51186	1.33633	0.439156	0.216432	0.900181	0.843819	5.48399	1.69323	1.38951	1.39399	1.57343	5.25539	2.22982	0.841536	1.27125	0.828415	1.2914	3.87151	2.41252	2.5844	1.19807	3.72118	8.17292
10812111	8.90411	0	4	50.8	0	15.6087	2	0	0	78	97	0	108	13.24	0	0	10	27.7778	16.6667	100	0.164002	2	2.30079	2.05218	0.306334	1.80505	0.842466	1.21679	0.597298	1.81533	0.984319	1.05119	3.66316	2.29562	1.0062	2.07074	1.6542	5.06531	0.933874	1.38316	2.47957	0.463587	0.711047	2.52895	4.36921	1.44623	0.59637	1.23121	10.1398
10904121	9.58356	1	5	53.34	0	17.5583	2	0	0	81	98	0	83	30.9429	1	20	7	19.0476	19.0476	76.1905	0.0841485	1	2.86414	2.08766	0.991157	1.42635	1.10717	2.11831	0.340684	0.471938	1.56406	0.708031	6.11965	2.82318	0.855928	2.15921	2.62676	6.93806	0.909078	2.02454	1.44087	0.5254	2.22326	2.29565	6.7529	1.97986	1.88461	2.03901	9.65005
10904122	10.2685	0	1	60.96	0	19.6506	3	0	1	79	120	0	120	28.8	1	6.5	8	9.09091	9.09091	100	0.0731193	1	1.28723	2.55207	0.280239	1.72525	1.47427	2.04662	0.270388	0.348993	0.776371	1.62998	2.09146	1.7681	0.736219	1.38802	1.49582	7.36055	1.31703	1.38429	1.04905	0.670653	1.54416	2.78986	2.40624	1.99921	1.49613	2.69806	14.9819
10905121	9.4411	1	4	71.12	0	22.317	4	1	1	78	118	0	66	23.4	1	42	9	0	0	21.7391	0.0474833	1	1.15081	0.775898	0.00526377	4.35533	1.83452	1.88266	0.105021	0.0819453	1.23833	0.886145	4.65807	1.13473	1.34536	1.60887	1.35983	4.96963	2.182	0	1.31749	0.0640741	1.24212	1.78981	2.23769	1.43127	0.350674	0.817962	7.89106
10905122	10.3479	0	4	78.74	1	23.2907	4	1	1	75	122	0	109	16.3	0	24.5	8	8.33333	0	83.3333	0.0413615	1	2.16514	1.01771	0.444595	5.92055	2.093	1.39591	0.483853	0.445351	1.43711	1.17492	7.53675	1.72395	1.00751	1.75613	1.87206	5.05927	2.09749	1.46529	0.940378	0.926211	1.30917	3.7424	1.72894	1.902	1.20347	2.45608	10.6964
10910111	9.28219	1	6	78.74	1	23.1481	4	1	1	64	104	0	108	12.32	0	7	10.25	0	0	33.3333	0.370613	4	0.399751	0.555897	0.0409352	1.15723	0.135689	0.256462	0.0925633	0.329221	0.141527	0.314806	0.742759	0.386155	0.138722	0.710113	0.352127	1.41546	0.224848	0.353173	0.103409	0.0726528	0.0680887	0.314778	1.06483	0.0967151	0.339514	0.532974	18.9101
11004121	9.87945	1	5	60.96	0	19.7134	3	0	1	62	90	0	102	13.3	0	4	10.5	20.8333	8.33333	62.5	0.0770103	1	0.893593	0.794337	0.265364	1.39242	0.961893	1.19192	0.285332	0.352877	0.787274	0.91593	2.79291	1.16078	0.919984	1.19397	2.07022	5.77854	1.11866	0.868858	0.943044	0.617628	1.19511	2.51145	2.30323	1.47584	0.951155	1.78119	16.9853
11004122	12.5096	0	1	73.66	0	28.0689	4	1	1	66	100	0	91	48.48	1	7	7	23.0769	19.2308	100	0.457526	5	1.97628	2.03212	0.459542	1.16889	1.28258	1.18634	0.33871	0.164505	1.07657	0.951344	6.21328	2.11708	1.33908	2.55565	1.48689	7.61133	1.35108	0.809204	1.26752	0.348549	1.47248	1.61113	1.8929	1.19605	0.943304	1.27389	15.3985
11005121	9.18904	0	4	68.58	0	22.9874	4	1	1	75	98	0	109	16	0	40	6	8.69565	4.34783	62.3188	0.0624334	1	1.32086	1.72932	0.229714	3.66712	0.275007	0.517183	0.121084	0.242256	0.174534	0.936979	4.41456	1.52098	1.52704	1.97011	2.51393	5.14211	1.22766	1.51963	1.96175	1.27989	1.46057	2.99396	2.41891	1.21826	0.899289	3.49646	7.61355
11005122	10.3616	0	4	55.88	0	15.9763	2	0	0	78	110	0	100	4.25625	0	59	9	15.3846	3.84615	89.7436	0.0681466	1	2.48283	1.70999	0.143442	11.9868	0.364913	0.29893	0.0103337	0.0102606	0.181585	0.563801	7.49319	0.842826	0.6277	2.628	1.34769	11.1395	1.79844	0	1.40706	0	1.25146	4.39253	2.0706	0.929736	0.307297	0.399961	4.9362
11010111	9.36164	0	6	63.5	0	20.049	3	0	1	84	101	0	94	48.75	1	43	10	16.6667	16.6667	61.1111	0.198889	2	1.12135	1.19724	0.536745	1.66687	0.485651	0.78551	1.16954	0.641838	1.01512	1.00978	9.81797	1.46306	1.03181	6.33108	1.65256	6.62863	1.03638	1.18216	0.949333	0.395822	0.473264	3.59865	3.00986	0.361754	1.83185	1.2125	7.50579
11103121	9.27123	0	5	58.42	0	16.3161	2	0	0	74	98	0	90	35.9	1	62	11	0	0	22.2222	0.915362	10	1.37578	1.01305	0.611325	0.690354	0.873625	1.40158	0.383696	0.436108	1.83119	1.05617	6.5608	0.840946	0.651135	1.54057	0.834307	2.34426	1.52338	0.349974	0.742817	0.533487	1.86669	2.68599	2.92763	2.47202	1.12271	3.82231	13.7954
11103122	9.49041	0	1	68.58	0	20.0043	3	0	1	56	102	0	91	15.4286	0	28	11	12.5	4.16667	87.5	0.0922243	1	1.14823	0.950503	0.234687	0.879818	0.664627	0.756809	0.183131	0.0687291	0.266568	0.603576	4.75814	1.82011	0.70978	3.22111	1.6587	5.38049	1.58584	0.619161	3.66903	0.939038	0.00288761	1.60813	3.73786	2.18775	2.34263	3.23745	14.5356
11104121	9.5863	1	5	73.66	0	27.1355	4	1	1	62	86	0	82	42.96	1	17.5	11	8.33333	0	36.1111	0.108403	2	1.07301	1.6552	0.311719	0.733291	0.856645	0.850812	0.0837403	0.0609027	1.29027	0.804776	6.09345	1.36305	1.27296	3.56161	0.900227	3.53596	0.972139	0.311498	1.32076	0.0716293	2.7266	1.53243	2.03742	1.35599	0.76816	1.3774	12.125
11104122	9.90685	0	1	86.36	1	26.1751	4	1	1	66	123	0	89	28	1	29.5	9	8.69565	8.69565	84.058	0.162281	2	1.9354	1.08604	0.819579	0.708068	0.69389	0.635576	0.474587	0.102145	1.3127	1.06225	4.68618	1.98739	1.10824	2.60922	1.17151	8.27024	1.43271	1.19269	1.79805	0.952305	1.80735	2.07915	2.69759	2.26348	0.941301	2.39373	6.42909
11104123	9.21096	0	5	60.96	0	18.6478	3	0	1	80	112	0	78	32.8286	1	36	7.5	8.33333	8.33333	81.9444	0.0853814	1	1.10964	0.817978	0.308289	0.616696	0.470314	0.645764	0.0874566	0.0140435	0.233625	0.134172	6.48148	1.68967	0.698383	2.12595	2.3178	12.2771	0.849108	0.992567	1.06862	0.292494	0.99176	4.18543	2.24411	1.21384	0.316742	6.52389	2.5202
11110111	9.48219	0	6	83.82	1	22.2556	4	1	1	89	120	1	102	17.9	0	63.5	10.5	0	0	66.6667	0.191864	2	2.79951	0.693502	0.341613	2.01268	0.500767	0.663549	1.15415	0.975459	0.53908	0.691456	6.23565	2.10925	0.640828	2.9449	1.70891	7.19184	0.911173	2.11332	1.05092	0.582953	0.828144	2.23921	7.66759	0.835158	2.569	1.59967	7.58858
11112111	9.13699	0	2	55.88	0	15.747	2	0	0	50	88	0	84	23.325	1	0	8	21.7391	13.0435	95.6522	0.160488	2	2.35096	1.28224	0.242664	0.841483	0.395191	1.71815	0.633803	3.32317	2.39536	1.10948	10.1306	1.32165	0.891729	3.14508	1.37216	7.32052	0.88649	0.805536	1.88036	0.62674	0.41831	2.34583	4.08365	1.98554	0.338069	2.16224	10.011
11203121	9.0411	0	5	73.66	1	21.5291	3	0	1	73	110	0	98	8.0625	0	9	12	8.33333	8.33333	51.3889	0.0924187	1	2.76164	1.72376	0.344641	0.628634	0.966309	0.52461	0.207147	0.225402	1.18568	0.902026	7.23002	2.28709	1.22587	3.31922	1.76554	6.21398	1.15954	1.50056	1.59227	0.283573	2.03847	1.80139	3.21742	1.05677	1.04051	1.09663	10.6151
11203122	9.90137	0	1	63.5	0	23.0453	4	1	1	65	119	0	82	26.25	1	0	9.5	4.16667	0	84.7222	0.162578	2	2.58962	1.73287	0.435963	1.01153	1.15312	0.758141	0.25963	0.274178	0.875405	0.690417	9.6626	0.15887	1.60566	2.77868	3.37108	8.21092	1.76163	2.24507	1.7404	0.549997	2.36066	3.59162	4.49933	1.76674	0.961736	0.957918	5.74043
11204121	9.31233	0	5	63.5	0	19.6167	3	0	1	79	96	0	80	35.16	1	0	8	18.1818	0	56.0606	0.0853394	1	1.90784	2.77734	0.505438	4.13881	0.402263	0.68774	0.188718	0.211372	1.21818	0.771679	6.96367	1.3151	1.62538	4.36909	1.45319	9.72263	1.37264	1.14784	1.93931	0.347344	2.34723	1.66985	2.52718	1.07229	0.859504	1.07012	1.82347
11204122	10.5397	0	1	60.96	0	21.9479	3	0	1	62	117	0	80	26.8286	1	5.5	8	20	20	75	0.074867	1	0.718134	1.76498	0.209827	6.98073	0.722386	0.219914	0.147034	0.0503187	0.919904	0.259142	7.18676	1.2977	1.18245	1.06697	3.83673	3.91701	1.0839	0.392942	1.69915	0.13751	2.42014	2.59258	11.8575	0.704295	0.752032	1.0663	13.6362
11210111	9.14795	1	6	60.96	0	18.0278	3	0	1	89	123	1	94	38.76	1	27	9	43.75	25	79.1667	0.195148	2	1.91405	0.7627	0.534716	1.71359	1.25851	0.606363	1.88182	0.584406	0.46644	1.00809	5.78195	1.46836	0.433637	6.56995	1.16214	8.63233	1.31167	1.23097	0.794695	0.825813	0.409185	3.2654	3.55792	0.9565	2.13522	1.75342	11.3003
11212111	9.43836	0	2	78.74	1	24.4741	4	1	1	79	123	0	113	131.4	1	46	9.5	0	0	84.7222	0.159125	2	1.77752	1.84899	0.106491	1.52702	0.645727	1.00176	0.181952	0.372622	0.631924	1.22211	6.68705	0.888514	0.408435	4.27428	0.623401	5.38478	1.26326	0.524955	0.780854	0.242271	0.190385	5.6089	0.838831	2.61568	0.883703	2.8771	6.39184
11302121	9.85205	0	2	58.42	0	13.9229	2	0	0	89	105	1	90	42.9	1	34.5	10.5	21.7391	4.34783	71.0145	0.132118	2	0.339861	1.53743	0.0782081	2.67032	0.462713	1.69576	0.044667	1.16959	0.298469	0.876793	3.28193	1.55679	0.190121	4.48883	0.476163	7.61332	0.408742	0.698079	0.963258	1.24091	0.845801	4.46173	1.45564	2.29643	0.431725	3.42243	13.9182
11303121	10.2192	0	5	55.88	0	14.2661	2	0	0	76	95	0	100	32.4	1	3.5	8.25	20.6897	3.44828	34.4828	0.180668	2	4.48981	1.98233	0.343081	0.616829	1.60334	0.635327	0.141414	0.251672	1.51013	0.691817	4.93701	2.21531	1.07599	1.79835	2.08248	4.90019	2.13767	1.44063	1.19235	0.124106	2.37961	1.39938	5.09501	1.17832	0.517956	1.08691	9.67495
11305121	9.41918	1	3	81.28	1	25.7888	4	1	1	69	126	0	111	10.4143	0	11.5	11	4.54545	0	50	0.0659278	1	3.44218	1.04872	0.497808	3.02292	0.470782	0.688454	0.241031	0.186396	0.390359	0.517051	9.30599	2.28205	0.557492	2.32247	2.97307	3.31463	1.5466	1.78345	1.10136	0.312813	1.44178	2.88264	5.41945	1.28234	0.635356	1.55822	6.99711
11310111	8.92877	1	6	68.58	0	17.301	2	0	0	60	98	0	78	13.8375	0	19.5	7	33.3333	12.5	87.5	0.218753	3	0.518135	0.657075	0.18786	3.37077	0.341825	0.885517	1.15034	0.94183	0.669077	0.542795	5.16152	1.46312	0.509577	2.44558	1.15598	3.94079	0.691288	0.738366	0.497142	0.360913	0.262272	0.800528	4.00007	0.233401	1.77167	1.20774	21.971
11311111	10.5205	0	4	68.58	0	21.6206	3	0	1	76	110	0	112	8.07	0	21	6.25	14.8148	3.7037	98.7654	0.185038	2	1.74646	1.71841	0.463374	2.74466	0.666436	0.704382	2.34082	1.18307	1.95329	0.734609	5.61586	1.42876	1.14696	3.02096	1.68992	5.58219	1.0153	1.33327	3.18819	0.626663	0.868951	1.4974	5.51899	0.827364	1.725	1.73884	8.85277
11312111	9.66027	0	2	58.42	0	15.2637	2	0	0	77	100	0	109	10.9429	0	84	9	8.33333	8.33333	100	0.135472	2	1.13294	0.595525	0.171948	0.626206	0.448981	0.584339	0.18319	0.121845	1.46278	0.52412	13.0507	0.900578	0.639619	1.46927	0.979836	2.29062	1.02683	0.692012	1.82551	0.100834	0.462029	4.06514	3.07227	0.625426	0.902145	1.23172	13.0276
11402121	9.30137	0	2	60.96	0	15.3635	2	0	0	47	91	0	83	31.1	1	39.5	12	4.54545	4.54545	87.8788	0.144288	2	1.37571	2.19702	0.272582	2.05623	0.452904	1.89534	0.233078	0.397463	0.417204	0.550644	2.85989	1.99128	0.492987	2.3531	0.77758	8.57479	1.07313	1.38313	1.84816	0.805178	1.08146	5.02189	3.86382	2.9909	0.290389	5.42664	5.56221
11403121	10.6438	1	5	68.58	0	20.8247	3	0	1	80	131	1	113	9.33333	0	81.5	10	13.6364	4.54545	54.5455	0.160189	2	1.74463	0.722906	0.218308	0.340159	1.49774	0.469888	0.114079	0.063486	0.56086	0.432879	17.108	0.527907	0.312511	1.16716	0.796387	1.70686	0.833588	0.409885	0.480988	0.0643797	1.10882	1.88565	1.65332	0.699235	0.750966	2.13748	18.4735
11403122	10.3123	1	1	71.12	0	23.9757	4	1	1	68	108	0	78	19.2	0	38	9	0	0	79.7101	0.122429	2	2.42405	0.913524	0.37009	0.916074	2.98591	0.887677	0.160269	0.145435	0.695124	0.417542	5.62391	1.83912	0.764665	1.9866	1.79258	6.50507	0.992027	1.14837	0.698087	0.140657	0.836416	2.32414	3.99972	1.2515	0.874245	2.96358	15.0026
11405121	11.0384	1	3	58.42	0	18.107	2	0	0	73	105	0	85	39.75	1	21.5	8.5	0	0	48.6111	1.01627	11	2.03929	1.1557	0.468423	3.95647	1.40438	1.02119	0.212486	0.452422	1.34403	1.56534	6.57882	2.10801	1.85653	4.61996	2.10243	3.68519	1.98585	0.899973	2.06521	0.450818	2.02775	2.28601	2.72086	2.4476	1.95292	2.10773	17.7345
11405122	9.29315	0	1	55.88	0	17.7916	2	0	0	76	124	0	89	27.3429	1	0	12	37.5	29.1667	100	0.0173758	1	2.10824	1.48175	0.432697	3.33186	1.44903	0.919384	0.596205	0.499058	1.3571	0.68709	7.77815	1.28026	1.411	3.40456	1.30159	5.68202	1.32145	0.949786	1.53753	0.49504	1.51948	3.30016	1.54969	1.89917	1.24317	1.19261	10.3771
11411111	8.68219	0	4	66.04	0	18.3655	3	0	1	67	120	0	106	12.4667	0	21	8.75	33.3333	20.8333	97.2222	0.249707	3	1.73387	0.848005	0.204317	2.73938	0.795846	0.45389	1.95816	0.757538	1.13444	0.711013	6.36406	1.78402	1.27184	2.32342	1.50287	5.39158	1.55231	1.75755	2.61846	0.811519	0.969665	1.63829	5.95086	0.748673	2.63055	1.06306	9.2093
11412111	8.87945	1	2	78.74	1	22.6347	4	1	1	98	117	1	84	32.7	1	0	6.25	10	0	55	0.163883	2	1.87896	1.73637	0.165475	0.586484	0.540408	1.28679	0.168991	0.19946	1.26071	0.858427	10.9778	0.898076	0.780329	3.33534	0.899066	6.26858	1.33647	0.647662	4.68234	0.231888	0.36261	1.75085	1.11016	1.77973	0.743118	0.718574	13.3895
11412112	8.9863	1	2	58.42	0	16.8988	2	0	0	63	89	0	92	15.3692	0	0	10	10	0	85	0.15559	2	2.2792	1.71329	0.37839	3.13799	0.826979	1.81491	0.351246	1.20213	0.968405	0.765034	6.4864	1.12028	0.959055	3.73058	0.978212	4.93733	1.44259	0.877946	1.54842	0.558623	0.489698	3.01061	1.15351	1.95134	0.948561	3.42936	13.8461
11502121	9.32877	1	2	78.74	1	26.2845	4	1	1	94	115	1	104	31.875	1	10	7.5	4.34783	4.34783	76.8116	0.102344	2	2.98979	1.06522	0.700813	1.18164	0.606548	0.612615	0.244414	0.603528	0.836565	0.576257	4.1866	3.11344	0.635053	1.71877	4.62347	3.85163	0.711634	4.22842	1.12301	0.996553	0.725799	2.16327	8.40311	1.08552	0.991593	1.01013	11.9597
11502122	9.09863	1	2	60.96	0	17.36	2	0	0	77	108	0	108	53.88	1	67.5	7	19.0476	19.0476	74.6032	0.126911	2	4.22708	2.67109	0.457021	1.05816	1.59304	0.867516	0.34627	0.734864	1.54628	1.34013	7.68408	3.05986	1.15659	2.86583	3.12309	5.55502	2.65404	2.95327	3.50612	1.04961	2.20088	2.43471	4.82715	1.19943	1.21333	1.57794	11.76
11503121	9.66849	1	5	81.28	1	28.8444	4	1	1	61	130	1	83	12.28	0	42.5	8.5	0	0	51.3889	0.092808	1	1.27185	1.0894	0.2338	0.720366	1.13486	0.698326	0.267091	0.38515	0.75573	0.680469	4.32823	2.11551	0.634035	1.73466	1.22304	4.63418	1.1933	1.51667	0.709783	0.366263	0.764466	4.69092	4.57168	1.19947	1.12835	1.99193	9.00779
11503122	9.05753	0	1	58.42	0	18.9352	3	0	1	86	108	1	98	31.56	1	0	10	14.2857	4.7619	73.0159	0.0872328	1	1.80044	1.32709	0.617166	0.852903	1.65351	0.733964	0.308777	0.228285	0.866909	0.544029	7.29217	1.42959	0.954854	2.43159	1.24257	5.36253	1.30556	1.05437	0.949903	0.238186	1.47679	5.25437	3.30514	1.28204	1.16797	2.28092	8.6767
11504121	9.13425	1	5	53.34	0	15.6791	2	0	0	76	80	0	90	15.04	0	28	8	9.52381	0	34.9206	0.077561	1	1.84343	2.82727	0.670561	2.64316	1.8368	0.976711	0.672232	0.412764	2.01846	0.949338	8.16285	1.51244	2.31101	2.56671	1.59616	4.7906	1.51168	1.26978	2.0722	0.384551	2.11073	2.64912	4.55121	1.34285	1.08751	1.63449	10.3519
11504122	10.0356	1	1	63.5	0	19.5609	3	0	1	73	99	0	93	11.2941	0	5.5	10	12.5	4.16667	100	0.066149	1	0.882653	1.59087	0.216139	1.10945	1.44327	0.261448	0.37073	0.12025	0.944946	0.265796	9.9858	1.80093	1.2091	1.04174	2.81569	2.75706	1.81157	1.3768	1.59894	0.171976	1.426	2.68576	8.28333	1.01369	1.24783	0.72679	9.59868
11505121	9.64658	1	5	81.28	1	25.0413	4	1	1	83	109	0	93	32.52	1	54.5	11	12.5	8.33333	86.1111	0.0394024	1	4.70774	1.39041	1.82285	7.50023	1.81067	2.31229	0.632856	0.297435	2.4643	1.90473	3.71678	3.61996	1.79321	2.50263	4.69999	3.33521	1.93418	2.37817	1.01671	0	1.74409	3.0383	8.91949	1.87553	2.13257	2.00498	11.2718
11511111	10.4877	0	4	66.04	0	16.8032	2	0	0	62	78	0	99	15.45	0	44.5	9.5	4.54545	0	80.303	0.18254	2	0.316802	0.299032	0.0399741	5.10793	0.195725	0.18585	0.698905	0.418825	0.287477	0.134215	6.5744	0.133401	0.223436	0.897555	0.145918	2.16448	0.336619	0.104248	0.641613	0.0730995	0.131078	0.758814	0.477726	0.104315	0.323861	0.309137	30.1061
11512111	9.35616	1	2	58.42	0	19.4444	3	0	1	51	81	0	91	15.2	0	10.5	9.75	4.16667	4.16667	100	0.193246	2	1.56035	1.37321	0.134198	1.67375	0.85474	1.11509	0.25088	0.384722	0.702641	0.779217	3.50144	1.21389	0.381144	0.909167	0.631957	5.5839	0.834573	0.757447	0.987238	0.338325	0.235223	4.58202	1.94748	1.83847	0.71463	2.44161	14.817
11602122	9.72603	0	2	93.98	1	31.1224	4	1	1	76	127	0	81	6.15556	0	0	10	4.16667	0	45.8333	1.00075	11	1.95119	4.42711	0.538619	1.05889	0.893929	1.64972	0.288193	0.782336	0.678288	0.945335	4.73757	2.0281	1.01588	3.69742	1.76423	5.34592	0.556097	1.89852	1.63919	0.619502	0.869701	3.70937	3.42485	1.37953	0.540808	2.43482	8.64481
11604121	10.9863	1	5	88.9	1	31.2974	4	1	1	100	158	1	62	20.16	0	25	8	12.5	12.5	80.5556	0.146506	2	1.05399	1.33186	0.379405	5.65379	0.808138	0.656113	0.454423	0.297956	1.89327	0.64562	7.43761	1.63947	1.12157	1.92167	1.45529	6.52512	1.34311	1.21	1.36983	0.265393	1.11162	5.30906	3.12816	0.867111	0.90417	1.03849	12.1724
11604122	9.50959	0	1	60.96	0	17.8536	2	0	0	66	97	0	87	9.6	0	14	10	4.34783	4.34783	86.9565	0.110776	2	0.80035	0.482217	0.590927	3.38576	1.8875	0.974242	1.28181	0.562472	0.97436	1.05878	0.500981	1.13157	0.366203	0.521552	1.17157	4.99445	2.8157	1.41126	1.3873	1.07952	1.75598	3.87931	2.37361	2.13547	1.77391	3.42826	19.7186
11610111	9.14247	1	6	58.42	0	16.225	2	0	0	82	122	0	102	27.0667	1	64	7.5	8.33333	0	65.2778	0.144661	2	2.12635	0.985821	0.31843	1.34404	1.47383	0.420946	1.0934	1.64013	1.14304	1.34545	3.74369	2.69932	0.627763	6.74225	0.870886	4.86091	0.662471	0.712043	0.8331	0.331149	0.413235	0.802508	2.50565	0.297486	1.24288	0.605437	11.7715
11611111	9.36438	1	4	58.42	0	17.4815	2	0	0	55	86	0	80	37.8	1	0	7	21.7391	21.7391	100	1.81199	11	1.35389	2.45792	0.909485	4.51192	1.55721	1.4708	6.54329	2.81762	2.43174	1.43781	8.20367	0.967745	1.56674	2.7002	1.26672	9.29532	1.85357	0.665858	2.96701	0.452435	0.748361	1.20702	2.52694	0.499266	1.31233	1.36403	8.1913
11704121	9.44658	1	5	60.96	0	16.225	2	0	0	43	58	0	79	10.1727	0	21	8.5	0	0	16.6667	0.207659	3	1.25183	1.28239	0.3752	6.08105	4.06779	0.769796	0.0824537	0.0720875	0.647503	1.88321	4.64938	0.840263	0.462861	3.84003	1.63877	6.49979	1.41805	0.45718	1.58033	0.251336	2.10909	0.959546	3.01097	2.08626	0.96326	3.27364	13.9913
11710111	9.42466	1	6	81.28	1	23.3056	4	1	1	96	120	1	96	25.5	1	0	11	0	0	59.7222	0.138034	2	2.87348	1.94058	0.770995	1.35696	1.02309	1.46124	1.42669	2.89879	1.92581	1.52475	7.51523	3.22876	1.05813	4.72114	1.66545	5.13716	1.11779	1.13477	1.31789	1.01412	1.29862	2.47435	4.27656	1.17914	1.49626	1.59983	7.09785
11711111	9.68219	1	4	55.88	0	15.2588	2	0	0	65	91	0	81	11.0625	0	0	8	45.4545	45.4545	100	0.181053	2	2.40788	1.56915	0.318836	3.0608	0.831737	0.73314	2.44341	1.28939	1.31647	0.770342	8.10392	1.98062	1.10391	3.40792	1.35186	7.45176	1.44486	1.40774	4.2625	0.412844	1.78341	2.43019	4.11327	0.312269	1.25168	0.856922	9.4579
11804121	10.211	1	5	86.36	1	29.8997	4	1	1	106	160	1	90	40.7	1	55	9	19.0476	0	87.3016	0.110133	2	1.82351	3.31502	0.333091	7.11779	1.38051	2.50892	0.294818	0.461441	1.31304	1.42981	9.82635	1.67962	1.61537	1.6893	1.73665	2.38831	1.60086	1.31443	3.02852	0.301148	2.33583	2.44279	4.6164	1.72327	1.42316	2.29259	3.37669
11804122	9.9863	0	1	58.42	0	16.7604	2	0	0	57	97	0	80	16.92	0	11	8	26.087	26.087	76.8116	0.0939119	1	1.27674	2.64264	0.552422	4.45409	1.33632	1.49254	0.262617	0.277399	1.17331	1.16428	5.32049	1.27728	1.7076	2.81667	1.41997	5.9901	1.42377	1.10313	1.96203	0.300231	1.61302	2.21219	2.00455	1.32483	1.28522	4.75225	6.87981
11810111	9.47397	0	6	101.6	1	33.6422	4	1	1	74	138	1	130	6.46452	0	34.5	7.5	8.69565	8.69565	73.913	0.1995	2	1.5406	1.64523	0.945116	1.88667	1.80803	1.56598	1.75201	3.83054	1.62619	2.03724	2.703	1.63244	1.0178	3.40157	1.14197	3.8813	0.703681	0.924561	1.03524	0.013748	0.283829	0.529107	1.98521	0.444731	1.54683	1.68505	11.9366
11812111	8.79726	1	2	63.5	0	18.6326	3	0	1	79	116	0	80	1.73438	0	57	9	45.4545	31.8182	98.4848	0.17536	2	2.25557	1.45371	0.191799	0.775831	0.669665	1.02784	0.160201	0.289363	1.26599	1.04781	6.03663	1.84577	1.20535	3.25154	1.78763	5.27018	1.15094	1.42744	2.76625	0.497043	0.846851	1.92064	3.10543	1.55533	0.597963	2.38101	12.2764
11902121	9.30685	0	2	63.5	0	17.7916	2	0	0	67	106	0	94	10.0091	0	41.5	10	8.69565	4.34783	89.8551	0.10779	2	1.77959	3.87952	0.410029	0.893246	0.412799	0.824214	0.319197	0.569203	0.782891	0.751714	5.9737	1.82696	1.10144	4.24813	1.5092	4.93451	0.80155	1.69223	1.66576	0.900743	1.29838	6.35658	2.13548	1.60467	0.974637	0.999411	2.68189
11902122	9.83562	0	2	68.58	0	22.3773	3	0	1	73	121	0	90	10.2333	0	13	8	12	4	74.6667	0.141235	2	2.98666	1.75545	0.149202	0.701016	1.56204	1.05396	0.301584	0.559704	0.523458	0.4623	5.52109	5.16797	1.35002	3.68518	4.58721	4.494	1.04433	4.28063	2.75613	0.28992	1.71956	3.34746	5.80746	1.76989	1.43228	1.76148	6.30888
11903122	9.94521	0	1	86.36	1	29.2601	4	1	1	72	110	0	92	16.75	0	44.5	10.5	5	5	66.6667	0.210926	3	1.71765	1.24722	0.364337	1.06032	1.08027	0.815229	0.296023	0.195106	0.974557	0.668749	9.66434	2.1777	0.773749	1.64417	1.42703	3.64329	1.13811	0.996145	1.06019	0.223877	1.40876	3.07313	3.24299	1.10298	1.19633	1.52937	17.7801
11904121	9.48219	1	5	58.42	0	21.2351	4	1	1	69	116	0	96	15.1	0	0	10	4.54545	4.54545	59.0909	0.548993	6	0.917124	1.07189	0.407911	2.11643	0.866063	0.87548	0.546765	0.347374	0.746884	0.817862	10.5453	1.2254	1.07396	2.1043	1.423	4.47172	2.26097	0.757334	1.34958	1.00679	1.41636	1.46815	2.20149	1.52135	1.34309	1.35961	21.0135
11904122	9.33425	0	1	53.34	0	15.0231	2	0	0	48	87	0	87	13.248	0	32.5	9	8.33333	0	79.1667	0.0810889	1	4.8814	0.726055	0.223617	1.49088	1.58959	0.572754	0.181479	0.21161	0.979076	0.526445	10.4914	5.45115	1.06012	3.45347	5.40728	3.98659	1.43966	2.4947	1.44526	0.160561	1.61484	1.23303	7.14959	1.44731	1.14458	1.18146	5.11352
11910111	8.61918	0	6	71.12	0	16.8032	2	0	0	75	93	0	88	21.1091	0	30	12.5	27.2727	27.2727	59.0909	0.197223	2	0.520583	1.07124	0.212643	5.71174	0.594934	1.79279	1.48621	1.60844	1.30152	0.680151	3.74654	0.946087	1.1768	1.68903	1.19746	2.75878	1.46554	0.764656	1.23073	1.2565	0.949962	3.27099	1.88161	0.72366	1.4947	2.21268	10.5807
11912111	9.23836	1	2	60.96	0	18.6557	3	0	1	67	120	0	103	56.1	1	68.5	11	15	15	50	0.17204	2	0.867971	1.99129	0.0812998	1.36392	0.603612	1.04318	0.039258	0.213046	0.511304	0.847398	1.02031	1.40029	0.60057	4.07131	1.36897	7.00479	0.656214	0.817117	1.70605	0.390028	1.44649	1.33859	4.04639	1.75512	0.852884	2.27491	17.1202
11912112	9.29589	1	2	76.2	1	24.8702	4	1	1	82	131	1	111	16.9091	0	34.5	11	27.7778	27.7778	100	0.151825	2	0.932546	1.02455	0.128216	1.22805	1.20068	1.45208	0.180114	0.282663	0.876589	1.15525	3.42745	1.43482	0.475448	2.04969	1.34551	4.43038	1.2889	1.45347	1.83438	0.526181	1.40466	2.90357	3.31763	2.27021	1.26537	3.08188	19.2708
12002121	9.20548	1	2	63.5	0	20.917	4	1	1	90	133	1	120	25.2	1	63.5	9	27.2727	4.54545	80.303	0.104878	2	1.91384	2.0742	0.258919	0.759988	1.9785	1.23053	0.28735	0.526667	0.603891	0.573675	4.73773	1.59396	0.956779	2.17468	1.39489	4.79322	1.26137	1.16944	1.74902	0.504039	1.3212	4.11172	1.59623	1.22749	1.08816	2.14775	17.6269
12002122	8.9726	1	2	60.96	0	16	2	0	0	89	103	1	90	41.6	1	96	8	0	0	90.2778	0.101901	2	3.32291	2.53893	0.627758	2.0106	2.40293	1.60141	0.424208	1.1406	1.36101	1.26225	2.17668	2.41979	0.642547	2.17382	2.13007	3.87564	1.394	2.26962	1.96206	1.06976	1.43648	2.60238	4.12811	1.10793	1.15116	2.18497	13.8759
12003121	9.73973	0	5	71.12	0	22.9592	4	1	1	72	111	0	80	23.3333	1	1.5	9	26.3158	10.5263	45.614	0.132677	2	1.58912	0.650716	0.126996	0.733084	0.413303	0.324898	0.144829	0.133346	0.611208	0.231581	4.70258	2.24885	0.843406	2.29854	1.41911	6.88457	0.888919	0.8575	1.08833	0.236052	1.13964	2.19864	2.75155	0.764122	0.673383	0.891018	8.55607
12003122	9.89589	0	1	66.04	0	20.3619	3	0	1	66	86	0	120	14.1176	0	11.5	9	0	0	86.3636	0.504035	6	0.932737	2.80393	0.0977544	0.20589	0.428073	0.497949	0.0482695	0.187892	0.56744	0.370591	3.52044	1.59448	0.983956	4.03351	1.59721	10.5775	0.807723	0.650167	1.06686	0.178286	1.18451	1.77752	3.66975	0.929189	0.56723	1.41632	13.1829
12010111	9.47945	0	6	73.66	0	21.6333	3	0	1	99	119	1	104	41.64	1	58	12	16.6667	12.5	34.7222	0.306781	4	0.864376	2.04577	0.0368932	9.15567	0.13929	1.55135	0.874483	3.06185	2.0164	0.332005	11.9318	1.18847	1.90283	1.26157	1.85972	2.63823	2.11503	0.891523	2.04834	1.01029	1.48628	1.55126	3.88856	0.182466	1.0539	1.52989	4.19454
12011111	8.73973	1	4	58.42	0	16.3923	2	0	0	43	83	0	90	18.06	0	9.5	10	20.8333	8.33333	76.3889	1.10692	11	3.12726	0	0	0	0	0	4.3709	3.8724	3.85486	4.20447	10.4555	0	0.726901	3.74906	0	6.83704	3.51548	0	4.12292	0	0	1.00219	4.43431	0	0	0	6.03969
12012111	10.0329	0	2	91.44	1	29.9688	4	1	1	106	140	1	90	14.16	0	8	13	14.8148	0	83.9506	0.706954	8	0.428025	2.3793	0.029783	0.657282	0.0436437	0.757044	0.0168126	0.15089	0.34156	1.38548	5.32109	3.24608	0.954804	6.75177	0.757985	6.68012	0.635348	0.548661	1.23073	0.610085	1.65681	2.2618	1.97505	2.60925	0.661536	1.10664	4.79058
12103121	9.7726	0	5	73.66	0	23.473	4	1	1	69	110	0	86	12.6	0	0	9	0	0	65.2778	0.0929471	1	2.68547	1.37521	0.44659	0.691629	1.83494	0.691511	0.200257	0.053683	1.36499	0.457733	6.472	1.10176	0.846588	1.87552	1.17609	4.08944	2.05453	0.591597	0.912942	0.341229	1.93792	2.87886	2.39741	1.39118	1.10981	2.18289	14.7594
12103122	9.7863	1	1	71.12	0	21.416	4	1	1	52	117	0	109	42.36	1	12.5	9	4.54545	4.54545	100	0.0978413	1	0.0857364	2.19207	0.0911258	1.91048	0.208928	1.18861	0.0241718	0.809886	0.0558023	1.34495	3.79659	1.0873	0.415074	5.20428	0.637448	8.05527	0.722729	0.636884	0.586418	0.95699	0.859554	6.88208	1.30007	1.13423	0.342857	1.86599	2.78411
12111111	10.4274	1	4	78.74	0	23.7889	4	1	1	79	107	0	75	5.06087	0	29	7.75	8.69565	0	100	0.169049	2	1.77224	1.82891	0.381188	3.40603	0.8597	1.11151	2.01877	0.632909	0.911963	1.16704	4.08749	1.36112	1.19649	3.57931	1.57754	7.12877	1.2325	1.41275	2.49546	0.701106	0.742386	2.02505	4.11304	0.813693	1.31178	1.43723	9.54282
12112111	9.62192	0	2	50.8	0	15.1506	2	0	0	73	102	0	90	23.8	1	10	6	38.0952	38.0952	100	0.276109	3	0.806518	0.643404	0.777591	2.02894	0.498133	1.90402	0.0929379	0.191412	1.72109	0.600189	8.20364	0.750175	1.17449	2.23939	0.90113	9.89095	1.60705	0.391359	3.30391	0.382902	1.87713	1.60856	1.04868	1.02162	0.746603	1.71834	6.82757
12203122	9.31507	0	1	83.82	1	30.2768	4	1	1	76	136	1	109	10.24	0	46.5	9	8.69565	8.69565	79.7101	0.0822221	1	0.87023	4.14681	0.0176529	1.94686	0.569461	1.76264	0.00947773	1.21956	0.111717	1.09868	2.79798	2.69387	0.209988	5.9658	1.0034	10.9135	0.0381135	1.46527	0.518399	0.840929	0.831957	2.57589	1.16055	1.34941	0.15398	1.44211	3.40812
12204121	9.92877	0	5	66.04	0	22.2556	3	0	1	94	111	1	90	57.2	1	17	6	12.5	8.33333	84.7222	0.108007	2	0.817803	1.77129	0.199317	2.91488	0.95604	0.800885	0.331186	0.241342	0.741728	0.822381	6.4326	1.31143	1.11028	3.45883	1.58456	4.83052	1.16043	0.593687	1.27206	0.286456	2.23882	2.39418	2.01721	1.04306	0.878043	1.62813	18.8122
12204122	9.76164	0	3	60.96	0	16.2197	2	0	0	53	86	0	94	11.76	0	57.5	10	4.16667	0	100	0.118756	2	1.95921	1.53716	1.89065	2.47733	0.753187	1.00071	0.176945	0.180348	0.523655	0.465821	9.19087	2.40879	0.807166	2.34782	4.33276	7.29481	1.10525	1.11293	1.2823	0.2361	1.50888	7.37579	3.31327	1.2643	0.726351	2.28914	5.29682
12211111	9.40274	1	4	58.42	0	15.8163	2	0	0	58	81	0	85	22.75	0	4.5	9	13.0435	4.34783	84.058	0.184439	2	1.96138	0.919467	0.260701	3.58893	0.643788	0.839945	2.33597	0.679451	0.901846	1.08068	3.8668	3.11793	0.788008	2.04098	2.22245	3.63391	0.920005	2.17341	1.18049	0.516673	0.459245	1.81434	7.09206	0.690865	1.65531	0.886433	8.08864
12212111	9.50685	1	2	78.74	1	20.8505	3	0	1	66	112	0	84	21.7091	0	0	9.75	0	0	48.6111	0.14902	2	1.88582	0.73403	0.497752	1.56179	1.25624	1.20487	0.527113	0.365331	1.59896	0.805392	8.37864	1.89636	1.35269	3.9094	2.11682	3.97915	1.95135	1.35362	1.83757	0.365584	1.26881	1.69868	5.46262	1.53054	2.58566	2.34803	11.9522
12212112	9.5589	0	2	78.74	1	22.8129	4	1	1	80	99	0	77	45	1	46.5	10	0	0	72.4638	0.165392	2	1.13171	0.833157	0.303648	1.44642	1.45549	1.42616	0.272545	0.46398	0.891106	0.661803	3.99466	0.862704	0.872671	2.48847	1.00358	3.87015	1.13986	0.81927	1.18022	0.23579	0.89363	1.37244	1.37798	1.26197	0.923475	2.04218	21.7456
12304121	10.389	0	5	63.5	0	17.1225	2	0	0	71	97	0	80	52.08	1	35.5	9	0	0	29.1667	0.0507175	1	1.13823	0.869381	0.344915	3.90906	1.69771	0.604224	0.314324	0.144435	1.1225	0.827909	7.39311	1.91357	0.801302	2.3733	1.48615	5.9677	2.10785	0.918791	1.3683	0.317061	1.91724	4.63627	2.95779	1.47599	0.83234	2.18328	11.7164
12304122	9.96438	0	3	68.58	0	20.4082	3	0	1	76	111	0	88	11.92	0	0	7.25	20.8333	0	87.5	0.221693	3	1.18129	0.683122	0.150933	1.04261	1.03121	0.417919	0.124491	0.103122	0.619754	0.287006	6.87393	1.52082	1.00185	3.91855	2.09299	3.5175	1.51629	1.27348	1.23344	0.186875	1.07111	2.27111	2.64609	1.10453	1.0829	3.60648	10.3366
12310111	9.02192	0	6	71.12	0	14.5868	2	0	0	64	91	0	87	12.24	0	3.5	9	20.8333	4.16667	38.8889	0.202587	3	1.64437	1.60927	0.670507	5.34504	0.939387	1.25803	1.33125	2.04548	1.27395	1.08055	10.1137	1.63822	1.36179	2.22892	1.55779	5.60631	1.21333	1.19993	1.48848	1.16474	1.04475	3.93688	4.46216	0.958142	2.04423	1.89534	3.85129
12311111	9.84932	1	4	53.34	0	13.8806	2	0	0	67	120	0	121	12.8	0	0	8	40	35	100	0.195713	2	1.65246	1.25612	0.239073	2.86049	0.690304	0.781755	1.54377	0.777963	0.849143	1.01692	4.77259	1.54631	1.35283	4.78994	1.28356	6.39434	2.02362	1.39635	2.97085	0.638283	0.66029	1.86356	3.70627	0.790293	1.19417	0.902827	13.3364
12404122	10.3233	0	3	78.74	1	25.6837	4	1	1	79	108	0	98	23.4	1	13	8.5	0	0	76.5432	0.16658	2	1.23916	0.698217	0.735096	1.88477	2.47863	0.129282	0.285684	0.000687942	3.07542	0.418612	4.27849	3.68468	0.649527	7.65829	1.53677	21.6811	0.871302	2.84872	1.20852	0.848375	1.20904	6.03795	2.12928	0.573571	0.268813	0.619472	6.80936
12410111	9.56438	0	4	71.12	0	21.6333	3	0	1	60	77	0	85	32.6	1	56.5	11	8.33333	4.16667	97.2222	0.433669	5	1.36023	0.937137	1.45862	8.18362	1.07389	1.38355	9.21644	2.73231	1.43686	0.919345	3.08662	0.841534	2.06808	2.56152	1.18508	2.49848	3.19281	0.908197	1.64135	1.3862	0.772324	0.988053	2.12138	0.94655	4.38385	1.05548	15.7096
12411111	8.72603	1	4	53.34	0	16.3769	2	0	0	56	94	0	93	25.6667	1	33.5	8.75	26.3158	15.7895	100	0.16312	2	2.02605	1.67635	0.398177	3.99318	0.840211	1.15277	2.38695	0.941777	1.06788	0.987059	5.50771	1.30138	0.985265	2.34917	1.32204	5.88539	1.12683	1.43649	2.79221	0.68298	0.841724	1.92352	3.46431	0.778613	1.59065	1.22573	3.66148
12503121	9.87671	0	5	78.74	1	25	4	1	1	70	107	0	88	30.5143	1	60	8	0	0	50	0.0867809	1	1.64338	2.44551	0.11113	1.07627	0.736101	1.41632	0.0539422	0.380188	0.599771	0.969382	4.46854	1.42654	0.659627	4.43478	0.996248	10.6007	0.670919	1.13983	0.953936	0.470296	1.48529	3.55966	2.84289	1.41614	0.617585	2.34371	8.27882
12503122	9.9589	0	1	55.88	0	15.9763	2	0	0	47	75	0	85	17.7818	0	52	6	18.1818	18.1818	100	0.163364	2	2.2498	2.63546	0.326323	1.53418	1.28057	1.90777	0.0253682	0.36807	1.27587	1.09779	5.05061	2.6304	0.932899	3.60716	1.73303	6.38	0.950552	1.37792	1.09552	0.243978	1.33242	4.22762	2.85107	1.27647	0.700478	2.67635	8.41639
12504121	10.1096	1	5	63.5	0	18.3105	2	0	0	70	87	0	104	37.44	1	50	4	17.3913	0	69.5652	0.136582	2	2.69166	2.2143	1.2455	3.37336	1.74818	0.780171	0.632243	0.351309	1.99996	1.04182	6.23948	2.50477	0.956398	1.7423	2.31398	6.04745	1.56281	1.81261	1.15188	0.85745	1.31702	7.32307	5.40454	1.3014	1.2211	1.2011	7.0324
12504122	9.55616	0	3	60.96	0	19.7863	3	0	1	70	97	0	87	20.58	0	28	7	13.6364	9.09091	65.1515	0.0270948	1	1.79902	0.723057	1.06802	4.07431	3.20265	0.283281	0.72	0.120947	3.00556	0.856866	7.56318	2.8958	0.778177	8.67742	2.25916	11.3379	0.713006	2.47689	1.01194	1.01869	0.766775	3.2154	4.13456	0.584717	0.420971	1.12466	15.5392
12510111	10.0712	0	4	73.66	0	19.898	3	0	1	68	125	0	96	11.925	0	59.5	7	20.8333	16.6667	38.8889	0.0992924	1	1.86008	0.983912	0.442203	4.09636	1.48582	1.21307	3.42566	1.81324	1.08416	0.538232	6.14071	1.27938	1.42224	4.19625	1.32629	4.51442	1.98944	1.1164	1.49306	1.622	0.650519	2.99615	4.53971	0.743456	2.02126	1.14483	9.35152
12512111	8.89315	1	2	60.96	0	15.0368	2	0	0	68	112	0	99	25.8	1	0	8.5	0	0	53.6232	0.163598	2	0.610557	0.387342	0.524744	0.589233	0.697068	0.68468	0.290691	0.171233	1.1909	0.387171	12.6718	1.37999	1.04122	2.73383	1.50572	4.60426	1.38207	0.637357	2.43061	0.236893	1.10299	1.29013	4.70194	0.783609	0.813518	1.02451	11.8543
12603121	9.67945	0	5	63.5	0	20.4789	3	0	1	61	102	0	73	19.14	0	0	10	4.16667	0	36.1111	0.148532	2	1.03661	2.03182	0.188663	1.03074	0.509149	2.32159	0.1003	0.338927	1.009	1.45877	3.85455	1.24174	0.578454	2.60763	0.85955	4.16291	1.00791	0.869791	0.793839	0.5598	1.72528	6.8427	1.99285	1.82817	0.805015	1.87879	13.3952
12603122	10.9041	0	1	71.12	0	20.7789	3	0	1	67	95	0	80	12.4	0	0	11	4.16667	0	90.2778	0.183617	2	2.19715	1.91715	0.782241	0.84285	1.27213	1.734	0.194038	0.274992	1.60675	1.58044	7.96749	1.40516	1.21862	4.18042	1.4515	5.60974	1.75688	0.956791	1.51119	0.770412	1.96137	1.74403	2.82159	1.68696	1.0933	2.35737	9.35258
12604121	9.42192	0	5	96.52	1	39.8199	4	1	1	93	133	1	103	20.175	0	33.5	5	0	0	66.6667	0.0572904	1	1.18662	0.591111	0.229443	1.13057	1.41055	0.537627	0.349983	0.134414	0.923355	0.310237	5.29559	1.91041	0.826826	5.2553	2.79791	8.01699	1.70985	1.95071	0.826561	0.700843	0.813313	3.6867	5.69165	0.792884	0.955773	1.78806	8.19978
12604122	9.38082	1	3	73.66	0	25.2401	4	1	1	91	114	1	84	34.2	1	53.5	8	12.5	0	58.3333	0.113345	2	1.87757	0.998354	0.274853	2.84841	2.1499	0.639912	0.176132	0.157923	0.966497	1.03918	3.89304	0.782694	0.407763	2.78284	2.05629	4.57206	3.20741	0.677426	0.772227	0.395078	1.33226	1.62416	3.8438	1.10586	0.583083	3.06825	19.877
12610111	8.72055	0	4	66.04	0	17.0799	2	0	0	64	101	0	88	36.5	1	28	11	0	0	85.5072	0.188414	2	2.22108	1.43022	0.507487	2.84173	0.819891	1.70315	4.3783	2.52751	0.790791	0.696195	4.60208	1.48662	1.16275	2.40454	1.32292	4.51493	1.53149	1.30955	1.1893	2.11121	0.442393	2.2643	7.54136	1.0904	2.41759	2.27947	9.51824
12612111	9.16712	0	2	53.34	0	15.747	2	0	0	104	120	1	76	41.1	1	49.5	7.75	16.6667	16.6667	100	0.163866	2	2.103	1.12811	0.686852	1.56145	1.17598	1.43081	0.414647	0.473344	0.887659	0.721176	2.85568	1.07798	1.13259	1.99776	1.3989	5.15502	1.17103	0.933192	2.03854	1.04174	1.14647	3.98257	1.58495	1.54632	0.928082	1.66344	15.8424
12612112	9.29589	1	2	53.34	0	17.8465	2	0	0	86	102	1	51	21.9	0	0	7	25	25	100	0.15309	2	2.34982	0.912997	0.276448	0.636408	0.853045	0.451733	0.109736	0.097074	0.513541	0.218287	8.72519	2.51886	1.41582	3.64503	2.13305	8.29842	1.13913	0.792085	2.58311	0.0920151	1.15086	1.45173	2.64234	0.857571	0.586977	1.2503	14.1655
12703121	9.32055	1	5	58.42	0	14.4798	2	0	0	68	90	0	112	10.6588	0	0	9.5	17.3913	8.69565	63.7681	0.0835828	1	2.13956	0.596893	0.275763	0.528779	1.0508	0.99268	0.411128	0.220839	1.23137	0.583992	5.16318	2.15943	1.01827	1.84439	1.64347	5.40225	1.403	1.22753	1.06847	0.205481	2.0131	3.81943	3.24613	1.49251	1.5504	1.52187	10.3057
12703122	9.24932	1	1	58.42	0	14.492	2	0	0	61	93	0	88	19.7455	0	18.5	12	29.1667	29.1667	70.8333	0.0896554	1	1.31276	0.430353	0.0817614	0.447841	0.889968	0.346009	0.181733	0.0855203	1.00622	0.142459	4.61892	0.870177	0.592912	1.30321	0.85052	4.25923	1.78965	0.595389	1.03032	0.124744	1.47238	3.13021	2.55137	1.60422	0.831331	2.97022	17.6673
12710111	9.73973	0	4	60.96	0	16.4609	2	0	0	68	94	0	120	10.0105	0	70	10.75	0	0	71.0145	0.177327	2	0.919468	1.64317	0.399087	4.16954	1.11008	1.47568	6.54449	1.71615	0.907053	0.671504	4.35202	0.773313	1.43752	2.7489	0.948167	6.54864	1.643	0.661528	1.49574	2.1383	0.575942	1.69967	1.78536	0.772622	2.69405	1.60607	7.98354
12712111	9.16712	1	2	63.5	0	19.7863	3	0	1	84	133	1	91	49.8	1	0	5.5	15	15	98.3333	0.15944	2	0.66933	0.834991	0.184681	1.51585	0.654543	0.893132	0.174503	0.272456	0.579355	0.736155	4.62172	0.763371	0.668612	1.40508	0.959425	4.48499	0.987391	0.688333	1.68601	0.353243	1.17462	2.32706	2.25176	1.7627	0.850011	4.65343	9.18067
12802121	9.57808	0	2	55.88	0	14.2012	2	0	0	74	99	0	88	26.1	1	5.5	9.5	27.2727	27.2727	65.1515	0.106013	2	2.58758	1.31815	0.246248	0.790773	2.22536	0.914809	0.408992	0.131293	1.07958	0.278038	7.85198	1.5625	3.59471	1.77006	1.71223	3.94967	1.85489	1.33426	2.69159	0.466377	2.63977	2.30421	3.46255	0.70656	1.15644	2.42125	13.749
12803121	9.18904	1	5	101.6	1	33.1633	4	1	1	105	137	1	108	18.54	0	75	8	4.16667	0	65.2778	0.142867	2	3.14652	1.57875	0.415364	0.644409	1.7648	0.753096	0.135023	0.187913	1.28512	0.492071	14.7758	2.42256	1.06661	2.7915	1.99465	5.89324	0.832821	1.3257	1.05644	0.154501	1.66763	1.71719	6.03791	1.04353	0.887118	1.6921	3.43917
12803122	9.68219	0	1	63.5	0	16.1506	2	0	0	78	121	0	88	13.7455	0	0	10	4.16667	4.16667	72.2222	0.0705862	1	1.45697	0.905031	0.27907	0.826797	2.00549	0.952802	0.115542	0.114508	1.23791	0.417953	6.34662	0.996046	0.658036	1.25068	0.861701	4.45209	1.28783	0.552895	0.783084	0.0917957	1.22824	2.87946	3.18514	1.17313	0.77516	2.28835	24.8978
12811111	9.67123	0	4	73.66	0	22.0542	3	0	1	71	104	0	77	20.7333	0	14.5	9	0	0	100	0.167407	2	1.10761	1.19409	0.34398	6.37962	0.48739	1.86912	2.23201	0.854834	0.674201	0.915557	4.36738	1.63755	0.565361	1.67144	1.27549	4.59418	1.06042	1.2169	1.22587	0.593726	0.256372	2.09981	4.23878	1.15791	1.51315	3.70495	6.43602
12812111	9.23836	0	2	58.42	0	17.36	2	0	0	60	97	0	87	18.9	0	33	8	15	5	100	0.109899	2	0.853115	1.17596	0.0161234	0.982098	1.11955	0.896787	0.113272	0.217807	0.361231	0.677493	2.36204	1.08523	0.226321	3.29671	0.932541	7.38399	0.90724	0.822236	1.1887	0.262371	0.646863	2.59665	1.5376	1.67846	0.71955	3.02652	16.2923
12903121	9.36164	1	5	66.04	0	23.4131	4	1	1	80	119	0	87	29.6	1	19.5	10.5	12.5	4.16667	50	0.0600922	1	1.46402	0.788417	0.211235	0.590706	0.780348	0.526038	0.282933	0.174034	1.70795	0.37831	7.92568	1.97849	1.88809	3.66581	2.19646	7.87111	1.71612	1.274	1.78443	0.172821	2.08452	4.27121	3.81606	1.38378	0.740596	1.98147	7.44555
12903122	9.83014	0	1	60.96	0	17.0799	2	0	0	61	97	0	93	65	1	12.5	6	0	0	98.6111	0.177158	2	1.76723	0.933938	0.263749	0.648803	0.626372	1.40116	0.496446	0.446672	0.715994	0.79634	6.68811	3.32893	0.753868	1.16712	1.82284	1.65513	1.3346	1.00842	0.780902	0.540753	1.02333	4.05951	7.09621	1.43942	1.95176	2.66544	19.6214
12904121	9.82192	1	3	53.34	0	14.08	2	0	0	77	100	0	68	5.21818	0	0	10	26.087	4.34783	46.3768	0.799604	8	0.648356	1.23124	0.574728	1.93737	0.550645	0.376785	0.0641102	0.0836125	1.26948	2.83855	15.0775	1.20952	1.0006	5.80104	1.0259	6.20502	1.80691	0.411369	0.667307	0.444545	2.61854	2.97736	1.6164	1.34228	0.239995	1.19925	9.56279
12904122	9.29589	1	3	55.88	0	15.3061	2	0	0	87	123	1	90	13.5857	0	31.5	10	21.7391	21.7391	92.7536	0.105824	2	0.961532	1.2629	0.389547	1.14862	0.748295	0.390265	0.240823	0.139093	1.38558	0.632455	4.1584	1.64776	1.52566	3.01061	1.29721	12.609	1.08046	0.942379	1.52075	0.720878	1.89494	2.08795	1.84013	0.634255	0.611861	0.969502	11.4384
12911111	10.6466	0	4	78.74	1	23.1481	3	0	1	73	118	0	90	8.17143	0	0	8	3.84615	3.84615	100	0.157581	2	1.07928	1.23434	0.218846	3.61963	0.702452	0.87477	2.07731	0.382784	0.889851	0.688227	4.40323	0.930003	0.657493	2.38325	0.936536	3.73756	1.78465	0.740396	2.46282	0.510408	0.436243	2.18655	1.2089	0.73132	2.95066	1.29483	10.8617
12912111	9.98904	0	2	58.42	0	18.8606	2	0	0	68	92	0	100	36	1	0	9.5	18.1818	13.6364	78.7879	0.151481	2	0.635821	0.940669	0.249113	0.551846	0.61258	0.554785	0.17282	0.231518	0.775369	0.549248	2.90299	0.603131	0.480749	0.92692	0.613118	1.86512	0.872464	0.510892	1.19697	0.401615	0.768482	1.23624	1.74705	1.54581	0.719628	3.86627	20.7371
13004121	9.15616	1	3	58.42	0	15.9122	2	0	0	62	91	0	86	11.52	0	35	12	4.16667	0	50	0.0530964	1	1.45364	1.12232	0.509783	1.47536	1.39994	1.01268	0.990497	0.330452	1.34479	0.842249	4.88362	1.6071	1.32059	2.04578	1.67031	6.83915	1.41646	1.24045	1.19021	0.502343	1.44416	2.2919	2.15276	1.24317	1.27586	1.548	10.1519
13004122	9.20548	0	3	68.58	0	23.1934	4	1	1	79	103	0	104	35.52	1	31	7.5	13.0435	0	71.0145	0.0589758	1	1.33887	0.866284	0.804356	1.5286	1.54964	1.42477	0.580759	0.403728	1.45507	0.702852	5.82979	1.69262	0.907606	1.67157	1.85928	4.45248	2.00671	1.83196	1.23933	0.429857	1.39977	3.62024	4.55533	2.23585	1.6973	3.47383	5.07244
13011111	9.55616	0	4	76.2	1	26.8861	4	1	1	74	109	0	76	39.96	1	54.5	9	0	0	48.6111	0.169702	2	1.25361	1.23442	0.221222	3.90386	0.463855	0.852314	2.10136	0.390501	1.04316	0.927024	4.68697	1.46676	0.564196	4.70748	1.98193	6.72668	1.53136	1.30295	2.56146	0.502774	0.391659	2.3643	2.26096	1.06012	1.65681	0.951584	10.657
13110111	10.1671	0	4	71.12	0	18.6326	2	0	0	87	129	1	99	24.4	1	48	9.25	4.34783	4.34783	56.5217	0.169268	2	0.972182	1.08492	0.347827	5.57105	0.796758	1.13172	4.79028	1.41014	0.72015	0.443081	4.36896	0.789513	0.824182	2.47609	0.843159	5.21003	1.39736	0.668927	1.0145	2.17442	0.419281	2.36427	2.73398	0.673113	1.5009	1.27539	8.06336
20104122	10.2	0	1	78.74	1	27.2763	4	1	1	51	107	0	98	22.95	1	84	10	0	0	100	3.44196	11	0.816127	3.32056	0.0845671	0.495559	0.462753	2.54498	0.0599619	0.0247778	0.488652	1.77762	3.11047	1.39079	0.272137	8.06433	0.500181	4.9065	0.386661	0.693192	0.363039	0.170611	0.639286	3.06258	1.72196	1.70165	0.305267	3.16249	14.7465
20105121	9.52055	0	3	60.96	0	20.7861	3	0	1	69	124	0	87	7.77	0	46	8	4.34783	4.34783	73.913	0.184661	2	0.0781635	0.411904	0.0361826	0.206243	1.27444	0.0273629	0	0	0.18976	0.773144	4.27632	0.560973	0.738674	1.56722	0.737438	8.65675	3.15828	0.28551	0.72841	0.288064	0.95546	1.71861	0.804101	0.939302	0.405833	3.91206	23.1961
20105122	10.063	0	3	81.28	1	30.2768	4	1	1	71	130	1	101	38.16	1	13.5	10	4.54545	4.54545	84.8485	0.0591432	1	1.38439	1.41989	0.231835	1.11658	1.6104	0.855035	0.121437	0.137729	1.41633	0.742521	4.33798	1.45667	0.95359	1.54506	1.44542	7.15028	1.18996	0.820226	1.3347	0.561018	1.46796	2.60709	2.39713	1.11089	0.511796	2.21777	13.5337
20111111	8.99726	1	4	58.42	0	18.3105	3	0	1	76	105	0	120	16.7538	0	20	9.5	21.7391	17.3913	89.8551	0.470341	5	2.01579	1.24624	0.423523	4.50127	0.415672	1.93569	4.80075	2.93634	1.21691	1.36007	5.32332	1.79668	1.34127	2.88075	1.63888	5.84423	1.63226	1.59511	1.41606	1.27353	0.494056	2.94129	5.54224	0.694418	2.0564	1.43228	7.65979
20112111	9.96986	0	4	60.96	0	16.5166	2	0	0	75	94	0	120	42.4286	1	0	8	0	0	87.5	0.150741	2	1.15986	0.846028	0.106986	2.8758	0.597818	1.55489	3.24397	0.726748	1.246	1.28649	3.67157	1.33691	0.284265	1.28336	1.24657	1.86588	2.09967	1.20195	1.75279	0.482118	0.292936	2.51908	2.19396	1.56922	4.94527	2.97021	10.0478
20204121	10.074	1	5	50.8	0	15.0368	2	0	0	56	82	0	83	20.94	0	0	6	28.5714	23.8095	55.5556	0.163708	2	1.35241	1.84816	0.220133	0.630185	1.17392	1.9075	0.104501	0.000754493	0.95932	1.16583	6.53176	1.41313	1.01969	3.03044	1.00053	5.51255	1.37039	0.628092	1.37868	0.0524475	1.70445	4.36023	2.71669	1.9371	0.980341	1.78861	11.1684
20205121	10.0822	0	3	68.58	0	19.4287	3	0	1	100	118	1	102	36.2	1	35	11	8.69565	8.69565	49.2754	0.0616782	1	2.64213	2.22205	0.415581	3.17313	1.09397	0.299994	0.327205	0.328589	1.01485	0.160308	8.60962	2.64163	0.778169	2.01638	3.43021	5.56909	1.64409	1.8139	1.95391	0.463622	0.993523	3.58583	6.24934	2.07014	1.15756	2.38245	8.85259
20205122	9.53151	1	3	53.34	0	15.2637	2	0	0	66	91	0	94	10.9636	0	10.5	8	0	0	60.3175	0.0525144	1	1.83502	0.448463	0.110685	0.912477	0.663103	0.589968	0.159086	0.13411	0.772929	0.585907	7.29103	1.6168	0.867346	2.98725	2.34286	5.42227	1.01271	0.973573	1.25299	0.0426296	1.28633	3.25657	3.93665	1.61315	1.50067	1.48345	12.4321
20210111	8.90685	0	6	58.42	0	16.9095	2	0	0	59	88	0	88	25	1	0	9	42.8571	42.8571	66.6667	0.232506	3	0.727479	2.33634	0.175866	2.8595	0.243443	0.992106	0.576567	1.41241	0.438593	0.951442	3.59013	1.01675	0.481492	3.56105	0.910354	9.57751	0.660493	0.901131	1.0488	0.667483	0.676625	3.42908	1.61536	0.699829	1.35271	1.49029	8.48693
20211111	9.58356	0	4	60.96	0	15.6487	2	0	0	79	118	0	98	8.69091	0	26	9	0	0	94.8718	0.206748	3	0.474171	0.164694	0.0191113	4.68738	0.072833	0.0628466	1.34462	0.504477	0.424939	0.133759	3.65702	0.528481	0.2127	0.473968	0.385057	4.40029	0.361507	0.300273	0.85971	0.230977	0.189986	4.34955	1.16075	0.102589	2.77237	0.517852	17.4442
20304121	9.08767	0	5	53.34	0	16.6437	2	0	0	78	90	0	100	33.6	1	38	6	4.16667	4.16667	73.6111	0.233201	3	1.93753	1.67732	0.324139	0.789159	0.934629	1.80218	0.229412	0.463938	1.23147	1.09657	8.34291	2.14427	0.88212	1.32435	1.73455	2.50623	2.03727	1.02415	1.18107	0.126811	1.06311	4.19505	4.12758	1.37943	1.20427	1.56584	13.3306
20304122	9.1863	1	1	66.04	0	18.8776	3	0	1	55	104	0	110	19	0	0	10	4.7619	4.7619	82.5397	0.224993	3	1.32485	2.41827	0.0462154	0.602505	0.76605	1.58794	0.0914536	0.0249662	0.687022	0.782424	3.65283	2.19099	1.67602	3.13942	3.00784	6.29023	1.2636	1.30301	2.87779	0.0944743	2.06461	0.947303	5.41274	0.92134	1.06006	1.5365	16.2562
20305121	9.63562	1	5	63.5	0	20.1183	3	0	1	54	103	0	91	35.3	1	57.5	10	20.8333	4.16667	56.9444	0.445217	5	2.05335	0.930894	0.0751759	2.92	2.43737	0.574922	0.0836104	0.072695	0.788639	0.529155	9.47955	1.65898	0.911012	1.87246	2.48871	11.4372	1.80155	0.937655	1.52015	0.00441419	2.09785	1.95857	3.40885	1.79708	0.628894	1.16618	11.9106
20305122	10.2795	0	1	58.42	0	17.313	2	0	0	77	109	0	94	17.2	0	37.5	9	8	8	69.3333	0.0506189	1	2.08809	0.978174	0.345682	2.97091	1.60974	1.163	0.619086	0.481465	1.26964	0.868228	7.19774	2.1638	1.64273	2.03746	2.50846	6.76825	1.37846	1.44909	1.68072	0.806813	1.36641	2.57591	3.90301	1.25302	1.13386	1.35043	9.85489
20403121	9.46575	0	5	93.98	1	28.0618	4	1	1	51	78	0	97	61.5	1	67	9	13.0435	0	62.3188	0.0861902	1	4.78685	0.374159	0.962649	0.438439	3.25243	0.311124	0.616358	0.145209	1.74582	0.240962	7.3001	2.1863	1.49999	0.552193	2.29868	1.10965	2.07387	1.53823	2.59963	0.284308	1.66263	1.8905	8.59551	0.370658	1.93973	1.08554	15.4217
20403122	10.7178	1	1	68.58	0	24.8742	4	1	1	69	119	0	104	11.04	0	25	7	0	0	81.1594	0.273042	3	4.93665	0.675573	0.403889	0.527419	1.79211	0.291251	0.496622	0.119667	1.5379	0.339083	5.14135	1.1697	0.731105	1.73608	1.70812	2.17345	1.85455	1.18612	2.38266	0.667539	2.73509	0.887641	3.51968	0.582909	1.78556	0.98117	20.8509
20404121	9.26849	0	5	50.8	0	14.0571	2	0	0	73	90	0	120	15.6	0	0	9	4.54545	0	57.5758	0.17279	2	1.0749	0.764582	0.494993	0.238949	0.77229	3.46798	0.477218	0.00602443	1.67974	0.140893	7.6647	0.864619	1.67027	1.18266	1.08749	3.89198	1.98359	0.279849	1.6425	0.0318217	2.35011	0.891306	1.56237	0.793843	1.24349	1.23408	15.612
20404122	9.16986	0	1	60.96	0	13.7857	2	0	0	67	123	0	78	9.96	0	1.5	10	38.0952	33.3333	100	0.210392	3	3.06971	1.23215	0.786563	1.09088	0.804174	1.92504	0.528858	0.0946111	1.40488	0.499378	6.65802	2.04008	1.409	1.61927	1.89126	5.23136	1.63464	1.32422	1.4381	0.230629	2.65893	2.25556	4.26512	0.840667	0.896188	1.15156	14.8283
20412111	9.93151	1	4	78.74	1	25.4291	4	1	1	98	125	1	74	10.5158	0	95.5	8.5	3.84615	3.84615	84.6154	0.554224	6	2.50612	2.49344	0.392445	3.67899	0.335487	1.03999	2.7388	0.621025	1.60173	1.66603	5.74231	2.07728	0.86029	4.57761	2.01769	5.56307	2.43215	1.63837	4.58718	1.32434	0.69692	1.07515	1.67687	1.71563	1.99174	1.29186	6.1742
20503121	9.68219	0	5	71.12	0	21.1257	3	0	1	105	159	1	75	19.4571	0	0	8	8.69565	8.69565	55.0725	0.123236	2	2.28122	2.3763	0.723275	1.5861	2.6875	0.482823	0.598583	0.43511	1.45545	0.601753	7.83407	3.11505	1.80129	2.3824	2.4171	4.09997	1.0278	1.94776	2.2701	0.585437	1.85684	2.92413	5.82657	0.988432	1.68463	0.961164	11.6569
20503122	9.8411	0	1	71.12	0	21.7014	3	0	1	70	115	0	91	21.8727	0	66.5	8	20	5	83.3333	0.118931	2	2.36858	1.06321	0.297558	0.757746	1.37437	0.709433	0.363999	0.266915	0.74697	0.898691	4.81133	2.40337	0.823454	2.64188	1.10233	4.52362	1.11563	1.12071	1.48245	0.550452	2.46329	2.7854	6.08477	0.801713	1.34582	1.39306	16.6158
20504121	10.5233	0	5	55.88	0	18.6326	2	0	0	74	112	0	94	12.0667	0	1.5	8	4.34783	4.34783	94.2029	0.0940335	1	0.519648	0.471562	0.0893355	0.767534	0.91225	0.911527	0.196465	0.158708	0.611906	0.784008	3.09785	1.64922	0.789368	3.04157	0.932858	6.02564	1.18969	0.993578	1.28922	0.186629	1.37752	5.81433	3.72538	1.33043	1.13997	5.96666	11.4077
20504122	10.1589	0	1	66.04	0	19.5556	3	0	1	78	122	0	84	51.36	1	0	10	8.69565	4.34783	100	0.15749	2	1.22821	1.40641	0.205879	0.628548	0.715468	0.979753	0.111824	0.31504	0.616396	2.06335	3.70815	2.17611	0.514727	4.7547	1.12615	12.2886	1.0214	1.63524	1.98311	0.212852	4.14132	2.32802	2.53925	0.547333	0.700036	1.71708	7.23049
20510111	9.40822	0	6	71.12	0	20.6612	3	0	1	73	120	0	100	37.8857	1	0	10	17.3913	17.3913	59.4203	0.193402	2	0.573461	0.536642	0.225664	6.91122	0.328903	1.58177	2.23612	0.791034	1.09263	1.61299	14.3189	0.811258	0.523208	0.81867	0.71539	3.96853	0.928999	0.551073	0.495703	0.398917	0.410214	6.65075	4.33485	1.12945	1.47879	3.73399	14.9314
20512111	8.95342	1	4	71.12	0	21.1628	4	1	1	81	134	1	104	36.9	1	79.5	9	0	0	86.1111	0.154348	2	1.49513	1.99734	0.194329	3.93215	1.27485	1.12216	3.65383	0.646823	1.38074	1.70416	2.96911	0.730799	0.598905	4.42431	0.907124	6.14991	2.81799	0.438008	2.06853	0.27335	0.215303	0.755834	0.666709	0.327542	2.18002	1.67633	18.3784
20603121	9.91233	0	5	73.66	0	26.1593	4	1	1	73	118	0	75	31.8857	1	64	10	4.54545	4.54545	77.2727	0.283518	3	1.81678	1.47381	0.349098	0.598191	0.777404	1.52258	0.263435	0.265544	0.674526	1.2539	3.29269	1.36421	0.812683	3.59332	0.859654	5.36663	1.9345	0.749525	2.53353	0.427907	2.69146	1.98685	3.42395	1.68515	2.39878	2.2656	16.8269
20603122	10.3726	0	1	78.74	1	23.473	4	1	1	84	124	0	98	47.55	1	31	7.5	13.0435	0	86.9565	0.0881497	1	1.12685	1.72485	0.155844	1.06718	1.06414	1.41921	0.145499	0.234334	0.686681	1.23426	4.34053	0.78849	0.411027	2.03813	0.460093	5.28511	0.954699	0.438674	0.515831	1.20108	0.709583	5.8736	1.53087	1.88317	0.740421	3.31364	21.6145
20605121	9.1589	0	3	53.34	0	15.8636	2	0	0	57	77	0	84	19.08	0	40	11	27.2727	4.54545	60.6061	0.0372743	1	2.47622	1.12342	0.317121	4.04207	1.51596	0.667838	0.328514	0.273737	1.17337	0.672682	5.98195	2.24127	1.24122	2.3303	1.79644	7.61618	1.42732	1.39704	1.27494	0.364409	1.4814	2.38541	2.36571	1.35838	1.16765	1.67657	11.0775
20605122	10.7288	0	3	58.42	0	18.8455	2	0	0	54	85	0	53	23.1818	1	37	9	40.9091	0	98.4848	0.0445631	1	1.25892	0.584934	0.174494	2.22037	0.823608	0.547891	0.306316	0.169271	0.903247	0.452216	6.17145	1.59348	0.990315	1.67152	1.57227	5.57075	1.44177	1.16934	1.2923	0.588109	1.02456	2.34503	2.68379	2.28426	1.44509	2.91995	11.8694
20610111	9.29041	1	6	63.5	0	16.3161	2	0	0	77	97	0	76	12.4	0	43	10	12.5	8.33333	11.1111	0.456302	5	1.57836	1.40175	0.229748	1.25668	0.851864	0.799384	0.804664	0.378852	0.779908	0.835446	4.76425	1.21289	0.815422	2.04553	1.20403	5.81771	0.930931	1.19348	0.971462	0.695469	0.79036	2.03697	2.98462	0.729625	1.08631	1.27183	13.2233
20612111	10.3041	1	4	63.5	0	18.2222	2	0	0	68	117	0	66	39.7714	1	36.5	7	13.6364	13.6364	83.3333	0.173091	2	0.504454	1.3739	0.0929264	6.59149	0.876373	1.4155	3.48583	4.22934	0.412532	0.898805	1.3424	0.796843	0.211789	1.47198	0.648307	3.51181	0.998388	0.690898	0.552998	0.833637	0.376814	6.05403	1.40271	1.16147	4.218	1.9649	11.7014
20703121	9.1589	0	5	58.42	0	17.7583	2	0	0	60	99	0	96	15.5	0	15.5	9	4.7619	4.7619	46.0317	0.0997939	1	1.47696	1.75295	0.320276	0.336707	0.826704	0.596326	0.104025	0.166217	0.708297	0.982744	8.8497	1.31944	1.10661	6.12522	1.09491	5.61392	1.57353	0.703844	1.46364	0.551392	2.45315	2.38999	1.73047	1.39717	0.956383	1.59935	15.4929
20703122	9.6137	0	1	83.82	1	27.0329	4	1	1	71	123	0	98	30.1714	1	5	9.5	0	0	79.7101	0.462825	5	1.85462	2.54888	0.179437	0.896153	2.22547	1.383	0.137518	0.19141	1.15155	2.3282	5.58432	1.6734	0.616112	5.76797	0.779268	6.79829	2.23978	0.287646	1.10033	0.966173	1.50411	2.30168	1.36268	2.15175	0.765774	2.61627	9.913
20705121	9.68493	0	4	58.42	0	15.3635	2	0	0	66	86	0	106	17.44	0	30.5	10	12.5	12.5	100	0.152507	2	2.0533	2.05693	0.367129	4.05855	1.16341	1.42177	0.122179	0.196707	0.907414	0.652965	5.61267	1.80203	1.86701	3.56597	1.86586	7.67671	0.830903	0.541766	1.98342	0.293084	2.02407	3.38062	1.84986	2.00785	0.391079	1.65114	15.0563
20705122	11.0466	0	4	58.42	0	17.2644	2	0	0	65	99	0	97	47.85	1	5.5	7	17.3913	8.69565	84.058	0.0462179	1	1.59448	2.171	0.469986	2.95775	0.639155	0.843516	0.410169	0.284288	1.05154	0.442138	6.1066	0.941229	0.945761	2.41038	1.00395	6.48955	0.716489	0.441286	1.18671	0.398261	1.00792	4.25837	1.00435	0.965662	0.668265	1.10965	10.5744
20712111	9.95068	1	4	58.42	0	17.6367	2	0	0	75	109	0	100	56.4	1	56.5	11	8.33333	8.33333	98.6111	0.158062	2	1.27048	0.53546	0.244647	0.243611	0.478463	0.595128	0.892367	0.853578	1.01003	0.699046	17.3659	1.20623	0.513149	1.69296	1.26415	1.889	0.412017	0.854309	1.57757	0.296447	0.241626	0.690804	0.661209	0.461492	0.243098	0.424742	9.26293
20803121	9.77534	0	5	60.96	0	16.3658	2	0	0	92	107	1	105	43.1333	1	14.5	8	0	0	39.1304	0.203808	3	0.833003	1.95792	0.0952088	0.932633	0.412873	0.756538	0.0828201	0.138852	0.248147	0.746642	2.03344	0.608746	0.33257	3.99447	0.811416	3.69562	0.843026	0.372605	0.55366	0.44591	0.818858	4.46638	1.6794	1.52119	0.737486	2.42747	19.8689
20804121	9.89863	1	5	76.2	0	28.6865	4	1	1	90	141	1	94	17.3333	0	0	3	8.69565	8.69565	76.8116	0.0842835	1	1.67128	2.09585	0.546046	1.68407	1.29387	1.00831	0.207387	0.109876	1.31317	0.725429	8.17103	2.01946	0.745115	1.69363	1.42984	4.09831	1.17367	1.10153	0.840021	0.22426	1.10279	5.22248	2.54907	1.24666	0.700862	1.75898	11.9568
20804122	9.22192	0	1	45.72	0	14.1201	2	0	0	67	89	0	113	12.04	0	11	10	13.0435	13.0435	95.6522	0.110005	2	2.31513	0.630283	0.295909	0.71867	0.895182	0.966853	0.420334	0.362558	1.01836	0.301814	4.20279	3.19551	1.27614	2.21336	2.66918	8.53993	0.967151	2.16862	1.37754	0.258676	0.909159	2.88241	4.3662	1.20011	1.08296	3.67524	14.8095
20805121	9.68493	1	4	63.5	0	18.3655	3	0	1	61	95	0	90	13.7143	0	40	7.5	20	10	81.6667	0.0465575	1	2.10065	0.988409	0.322975	2.91318	1.49077	0.948805	0.229967	0.170026	1.3131	0.507994	6.09158	1.96607	1.31572	1.81403	2.40928	6.83762	1.56979	1.08663	1.36519	0.236059	1.11227	5.09446	3.34315	1.3293	0.862248	1.16867	10.825
20805122	10.0055	0	4	91.44	1	29.278	4	1	1	76	109	0	93	53.25	1	12.5	9	0	0	89.3333	0.0747749	1	1.11894	1.09153	0.155722	2.83071	1.51186	1.33633	0.439156	0.216432	0.900181	0.843819	5.48399	1.69323	1.38951	1.39399	1.57343	5.25539	2.22982	0.841536	1.27125	0.828415	1.2914	3.87151	2.41252	2.5844	1.19807	3.72118	8.17292
20904121	9.19726	1	5	53.34	0	17.7002	2	0	0	76	114	0	90	14.05	0	23	11.5	22.7273	13.6364	60.6061	0.249113	3	2.44017	1.69326	0.818343	1.52686	2.08537	1.25309	0.536804	0.531595	2.0817	0.98853	6.37433	2.46096	0.929496	2.57464	2.53635	5.5145	2.0048	2.12071	1.80858	0.785061	2.24564	2.74396	5.33696	2.47794	2.10602	3.0871	7.41448
20904122	10.389	0	1	83.82	1	29.3847	4	1	1	68	113	0	87	18.96	0	22.5	6	0	0	91.6667	0.111724	2	1.33992	2.92025	0.741386	2.39462	0.774917	1.64055	0.53452	0.645092	1.61632	1.46933	6.04087	2.5014	1.13181	1.60906	1.99297	3.8155	0.871911	2.09026	1.42673	0.596583	1.36031	8.60637	3.92778	1.53605	1.16699	1.50198	2.01942
20905122	10.8384	0	4	88.9	1	27.7008	4	1	1	91	127	1	93	8.32174	0	21.5	6	0	0	63.8889	0.0398627	1	1.97371	0.994886	0.514467	6.69878	1.88477	1.41307	0.5359	0.3835	1.40382	0.937929	6.00674	1.31528	0.786053	1.43357	1.53082	5.21481	1.67096	1.31216	0.968407	0.591388	1.39058	5.00274	1.40095	1.58167	1.1094	2.03217	11.1571
20910111	9.3863	1	6	81.28	1	63.3995	4	1	1	76	130	1	86	38	1	28	11	4.16667	4.16667	37.5	0.216483	3	0.323879	0.612956	0.0391297	1.33364	0.122975	0.389773	0.221242	0.365481	0.145227	0.287152	0.936868	0.366059	0.158845	0.790918	0.348951	1.83962	0.28803	0.323413	0.11319	0.0640927	0.0947779	0.583985	1.51552	0.336579	0.833543	1.51675	5.36013
21004121	9.13425	1	5	73.66	0	24.5085	4	1	1	96	156	1	86	16.44	0	0	7	4.16667	0	54.1667	0.0719325	1	0.978058	1.02529	0.336061	1.16726	1.00529	1.39894	0.259357	0.345296	0.882589	1.43908	3.50723	1.17166	1.19129	2.18336	1.67904	7.0411	1.27915	0.918887	1.20886	0.647818	1.52517	1.78157	1.70005	1.6651	1.06251	1.53169	17.6426
21004122	9.56164	0	1	86.36	1	27.4077	4	1	1	79	140	1	84	18.6	0	36	9	0	0	86.1111	0.0755097	1	2.00961	1.8446	0.714708	1.33541	2.05851	1.15403	0.684041	0.275875	0.978856	0.787216	6.44379	1.83908	1.26685	2.87277	1.73928	7.60761	1.43318	1.06515	1.26368	0.31233	1.23582	3.15579	3.49303	1.23265	1.12443	1.41308	7.16833
21005121	9.32877	0	4	68.58	0	23.594	4	1	1	70	88	0	108	16.9636	0	17	7	16.6667	4.16667	87.5	0.0458374	1	0.788374	1.13371	0.205419	2.26372	0.227389	0.517405	0.152543	0.273376	0.230549	0.665201	7.03021	1.52121	1.25044	1.42448	2.20574	4.17286	1.09156	1.81445	1.50808	0.737264	0.895753	3.63307	2.57812	0.906342	1.26566	2.35393	15.0431
21005122	10.4356	0	4	71.12	0	27.551	4	1	1	90	105	1	97	10.5	0	27.5	7.25	0	0	80.5556	0.0888664	1	0.974398	1.12621	0.205644	1.54528	0.153702	0.40845	0.31909	0.180199	0.34801	0.249617	6.70631	2.65687	1.3229	3.08725	1.9907	7.90595	1.34266	1.7968	3.3604	1.12743	1.5067	5.50246	4.7279	0.950282	1.3104	1.06553	4.9985
21010111	9.47945	0	6	63.5	0	18.1077	2	0	0	64	91	0	77	17.5091	0	53	8.5	17.3913	13.0435	50.7246	0.253907	3	2.09224	1.40172	0.705781	1.63129	0.705567	0.777453	1.25633	0.904805	0.905559	0.852914	7.88093	1.53537	0.865438	5.40727	1.57453	6.3071	1.20197	1.1507	1.12658	0.652586	0.875955	2.66256	2.3303	0.372929	1.85099	1.10359	7.42888
21103121	9.1726	0	5	68.58	0	19.5133	3	0	1	90	86	1	111	63	1	2	9	8.69565	4.34783	63.7681	0.0933421	1	1.30881	1.38125	0.365892	0.4837	1.4113	0.658351	0.269617	0.194028	1.25561	0.580362	5.64777	0.987356	1.12359	2.3762	1.07163	9.40929	1.58234	0.389987	1.18913	0.26441	1.57489	1.88333	2.13778	1.36881	0.640965	1.70567	7.83219
21103122	9.78356	0	1	73.66	0	23.473	4	1	1	69	114	0	89	7.752	0	80.5	9	4.16667	4.16667	54.1667	0.102934	2	1.35102	1.24138	0.167572	0.702273	1.23751	0.408873	0.110554	0.0198691	0.1126	0.769207	9.05751	2.92325	0.691321	2.154	2.33257	4.81204	2.25144	0.865233	5.25391	0.632468	0	1.42376	3.39591	2.23351	1.77751	3.32802	14.1975
21104121	9.97534	1	5	50.8	0	16.7075	2	0	0	87	119	1	80	48.6	1	21.5	6.5	14.2857	9.52381	58.7302	0.0723722	1	0.570373	1.08613	0.292593	1.03644	0.99557	0.879333	0.115441	0.0356988	1.08924	0.778999	4.18433	0.893314	0.852246	1.93779	0.967734	5.3554	1.34561	0.0601486	0.9211	0.196003	1.84636	2.10658	1.38896	1.36545	0.759372	1.25405	19.1066
21104122	9.55342	0	1	48.26	0	14.781	2	0	0	58	87	0	90	16.4727	0	6	9	28.5714	28.5714	100	0.179399	2	1.95562	1.4484	0.715008	0.900359	0.858922	1.05164	0.712512	0.567408	1.01232	0.994569	3.77094	1.66162	1.17603	2.35263	1.03338	9.95544	1.18243	1.45605	1.56071	0.926095	1.78772	1.74222	2.95656	2.01492	1.49016	2.05743	11.6758
21104123	9.09589	0	5	66.04	0	21.1628	3	0	1	65	98	0	83	15.4286	0	22	12	29.1667	29.1667	86.1111	0.157132	2	7.9267	3.45158	0.225486	2.30335	3.89517	0.39372	0.783946	0.0662229	2.16401	0.306966	5.86933	0.347882	1.51306	0.698081	0.802721	1.87817	3.55949	0.0510763	3.5211	0.00711429	3.74065	1.17729	4.54323	0.623121	0.942603	0.400979	13.2006
21110111	8.71781	0	6	53.34	0	15.4528	2	0	0	67	109	0	98	30.5	1	0	8	0	0	66.6667	0.186744	2	2.11742	0.937325	0.359147	2.35679	0.311735	0.693384	1.34409	1.05995	0.624029	0.684861	7.21097	1.73551	0.772178	2.42267	1.43988	6.61863	0.905104	1.54596	1.24893	0.647656	0.956294	2.24467	5.30629	0.790338	2.70156	1.23875	6.36104
21112111	9.38356	0	2	63.5	0	18.6	3	0	1	59	99	0	87	14.9538	0	51	7.5	25	10	100	0.180391	2	1.7538	1.49381	0.196066	1.06787	0.633695	1.45926	0.580005	2.64303	1.67522	1.1212	7.92485	1.81567	0.806742	3.3697	1.26738	7.20946	1.28157	0.842624	2.12592	0.765592	0.458498	2.38897	1.77918	2.25746	0.892445	1.70573	15.6905
21203121	9.21644	0	5	76.2	1	21.7778	4	1	1	64	107	0	83	36.6	1	54	11	14.2857	4.7619	53.9683	0.141362	2	2.8371	0.838526	0.820486	1.27346	0	5.37652	0.13104	0.0839538	0	0	3.73624	1.75253	0.0931187	2.08406	0	5.37217	0	0	1.56502	0	1.90523	2.80198	6.10403	0	0	0	5.89977
21203122	9.20548	0	1	58.42	0	15.829	2	0	0	67	98	0	81	7.24138	0	26	10	54.1667	54.1667	100	0.17579	2	2.35804	1.23034	0.270962	0.746201	1.44298	0.669849	0.220244	0.205894	0.918548	0.566526	9.74348	0.246895	1.05431	2.59983	3.20669	8.17397	2.34479	1.84305	1.28185	0.423928	2.3159	3.17995	2.19981	1.59524	0.754241	0.680183	14.1535
21204121	9.64384	0	5	76.2	1	26.732	4	1	1	79	116	0	80	22.75	0	32.5	9	0	0	58.3333	0.157173	2	0.467111	2.2682	0.416547	0.630966	1.36283	0.791864	0.900908	0.186834	1.19112	0.780039	8.37958	0.762862	1.85391	1.49564	0.843816	3.80177	1.9335	0.293154	2.875	0.272874	2.07801	0.876394	3.46098	1.05343	1.61702	1.52414	19.9417
21204122	10.2164	0	1	55.88	0	12.9758	1	0	0	76	123	0	88	11.6333	0	13	8	31.8182	13.6364	100	0.0664436	1	0.312065	1.07914	0.395997	20.3834	0.965252	0.167228	0.000220834	0	0.0409354	0.258781	1.93096	0.339107	0.61572	0.683503	0.1751	3.53577	0.32205	0.000175119	0.880924	0.0241845	3.17567	1.03776	1.43578	0.491532	0.0266741	0.93302	36.8008
21210111	9.09589	1	6	53.34	0	14.781	2	0	0	56	90	0	86	11.9143	0	21.5	11.5	41.6667	33.3333	55.5556	0.248128	3	1.13872	0.667166	0.534329	5.45511	1.77913	0.714136	2.41384	0.763467	0.382179	0.935138	3.46831	0.700667	0.224757	3.15779	0.679196	8.75584	1.09496	0.593494	0.518689	1.29335	0.303162	5.79593	2.23771	0.7205	2.49439	2.28458	11.44
21212111	9.43014	0	2	58.42	0	15.4528	2	0	0	65	98	0	96	55.875	1	0	8	25	25	100	0.191803	2	2.28459	1.45775	0.0676901	0.605365	0.271208	0.511411	0.0813338	0.180383	0.495981	0.478067	4.22225	1.6605	0.39291	3.68117	0.960697	8.23323	0.441776	0.730863	0.692297	0.141052	0.212214	3.75604	1.2836	1.29485	0.308639	0.991408	8.1371
21302121	9.74795	0	2	63.5	0	20.6059	3	0	1	66	100	0	80	37.2	1	53.5	9	23.0769	15.3846	96.1538	0.252504	3	0.707751	2.05232	0.017476	2.05629	0.00493989	0.968775	0	0.413237	0	2.36466	0.924043	0.847257	0.152599	6.33268	0.296435	10.1945	0.453742	0.0868732	0.532649	1.38314	0.50254	2.93142	0.633018	1.88785	0.083481	2.64808	18.5131
21303121	10.8603	0	5	60.96	0	16.3944	2	0	0	58	92	0	96	36.3	1	0	11	9.09091	9.09091	89.3939	0.194078	2	1.68458	1.27129	0.227125	0.675613	0.552047	0.642554	0.165858	0.15963	0.563849	0.334916	4.89685	1.19081	1.22194	1.25714	1.25856	4.13539	0.938063	0.805393	0.900573	0.186407	0.974258	2.58008	4.6254	1.08841	0.541441	1.96557	14.6322
21303122	9.96164	1	1	78.74	1	21.6413	4	1	1	64	109	0	70	12.5625	0	0	10.5	25	25	88.8889	0.358196	4	1.98066	1.04147	0.161857	0.345577	1.30565	0.581514	0.0851623	0.224448	1.45396	1.31588	11.5205	3.11416	1.07938	5.7874	1.22259	3.93735	1.27831	0.506065	1.20528	0.231069	2.65392	1.4105	2.35365	0.933032	0.646865	1.58948	18.2468
21305121	9.62192	1	3	73.66	0	22.317	4	1	1	87	121	1	88	87.4	1	12	9	0	0	61.1111	0.0820902	1	3.02344	1.48815	0.572417	5.70276	0.77659	1.33136	0.342304	0.148631	0.598472	0.950623	12.082	1.79707	0.594824	3.43179	2.7289	4.14255	2.71345	0.130854	1.24799	0.0382512	1.60734	4.96765	2.66942	2.10093	0.848004	3.51279	2.16718
21305122	9.19726	0	4	60.96	0	16.6597	2	0	0	83	123	0	81	12.225	0	25.5	8	17.3913	17.3913	98.5507	0.152405	2	1.90296	1.74218	0.14243	3.19102	2.25482	0.81994	0.108994	0.01801	0.739371	0.501417	2.70558	0.110802	1.054	1.34916	0.919706	7.15331	2.07463	0.223828	1.5308	0.11429	1.99228	2.12676	1.39929	1.24231	1.1069	1.20055	22.3301
21310111	9.26575	1	6	55.88	0	16.3769	2	0	0	64	82	0	90	30.9	1	38.5	11	31.8182	0	72.7273	0.213388	3	0.792915	0.611027	0.13051	2.64955	0.233489	0.440207	0.76917	0.798578	0.547699	0.398195	7.22489	1.73448	0.466144	1.92367	1.70255	4.12953	0.628199	1.10365	0.546474	0.080896	0.325366	1.74972	8.9608	0.298075	1.22437	0.529025	14.3464
21311111	9.86301	0	4	73.66	0	22.9592	4	1	1	89	140	1	110	45.15	1	77.5	8.75	12.5	4.16667	59.7222	0.143613	2	1.99441	1.32431	0.305514	4.84797	1.40032	1.36949	3.01176	2.55392	2.01135	0.851407	8.30301	1.48389	0.945591	2.13241	1.51369	2.11794	1.57658	1.46615	2.77896	0.42732	0.726034	2.11981	3.89316	0.956043	2.23235	2.43674	9.55236
21312111	8.98356	0	2	58.42	0	19.2917	1	0	0	89	123	1	100	39.84	1	48.5	7.5	11.1111	0	44.4444	0.140701	2	0.720217	0.759647	0.0806931	0.190244	0.477125	0.256231	0.0574055	0.0696508	0.529002	0.285665	4.44572	0.756792	1.03906	2.10967	1.29851	14.3449	0.741329	0.405047	3.69076	0.0839941	0.704818	0.490018	1.11166	0.364773	0.278162	1.21297	13.0681
21402121	9.09041	0	2	55.88	0	17.1855	2	0	0	54	77	0	110	38.88	1	0	9	28.5714	19.0476	100	0.268347	3	1.25812	4.05927	0.154916	1.25102	0.626337	1.36811	0.098512	0.470489	0.411959	0.747417	1.37789	1.11803	0.299719	3.42213	0.616923	10.5114	1.71853	0.714166	2.4243	0.855772	1.33498	1.62291	4.45337	1.57744	0.25995	1.79272	15.7545
21403121	10.3342	1	5	60.96	0	18.0903	2	0	0	77	132	1	82	21.9333	0	43	9.5	9.09091	9.09091	42.4242	0.163395	2	1.46091	2.84469	0.388518	1.31061	2.4727	0.964416	0.225515	0.454234	0.748329	0.629168	4.53291	1.64588	0.865074	3.6885	1.05541	8.1755	1.14109	1.36631	1.18909	0.457524	1.72096	4.35242	1.7474	1.63402	0.693719	3.40122	9.30792
21403122	10.8767	1	1	68.58	0	16.8032	2	0	0	78	117	0	89	17.475	0	0	9	0	0	85.1852	0.0968502	1	3.19347	2.24738	0.58595	1.2994	2.21699	0.947791	0.209243	0.221588	1.46066	0.746154	7.02713	1.46177	0.855619	3.29196	1.63848	5.88899	1.45815	1.00354	0.910648	0.0224833	1.95053	3.72736	3.28204	1.11018	1.43162	2.0093	6.35554
21405121	11.0658	1	3	53.34	0	15.9763	2	0	0	62	79	0	105	23.3333	1	47.5	8	8.33333	8.33333	66.6667	0	1	2.18069	0.806862	0.515631	3.8928	2.14385	1.77481	0.558733	0.586448	1.60564	1.21094	5.88009	1.93081	1.27682	1.75662	2.02021	2.47883	2.06771	1.38531	1.39257	0.485954	1.7639	3.19643	2.74577	2.1882	2.0865	2.31749	18.8739
21405122	10.0767	0	1	66.04	0	21.6287	3	0	1	78	121	0	83	22.1143	0	15.5	9	4.7619	0	85.7143	0.0294526	1	3.07706	1.26985	0.511219	2.35714	1.20918	0.942547	0.453287	0.368083	1.29305	0.443706	6.55233	2.46113	1.2264	4.72219	2.16369	5.31647	0.806202	1.5167	1.43976	0.344304	0.903987	3.28185	5.83437	1.27373	0.902197	1.60763	5.4921
21411111	9.31781	0	4	58.42	0	15.36	2	0	0	63	95	0	105	11.4333	0	33	9	16.6667	8.33333	100	0.274654	3	1.53493	0.66536	0.480104	7.47174	0.647267	0.58974	2.87328	0.93602	1.09319	0.579502	3.94798	1.24685	0.889444	1.6559	1.1759	3.21947	1.75766	1.51526	2.34481	0.611474	0.643926	2.66989	6.05822	0.99572	4.41096	1.94834	7.77495
21412111	10.3644	1	2	71.12	0	21.6287	3	0	1	74	114	0	78	22.8667	0	54.5	9	0	0	100	0.434392	5	1.52005	1.49496	0.164111	0.573548	0.826766	0.738639	0.127796	0.131664	1.08661	0.572437	6.1632	0.385712	0.959092	3.77559	0.605302	8.75252	1.21688	0.340609	3.46638	0.189344	0.361989	0.818194	0.473308	1.60113	0.391395	0.608565	14.1309
21412112	9.40548	1	2	73.66	0	26.6397	4	1	1	81	97	0	88	35.8286	1	68	8	13.0435	8.69565	79.7101	0.212349	3	3.57082	2.87354	0.407522	1.83031	0.322821	1.24359	0.13129	1.13275	1.09703	1.40339	3.17513	0.983833	0.76953	4.23922	0.89065	6.18644	2.2134	0.727669	1.50075	0.454812	0.251254	1.05127	1.39588	1.47217	0.317778	1.25957	20.3715
21502121	9.03014	1	2	58.42	0	16.1247	2	0	0	73	104	0	127	30.6	1	54	9	29.1667	29.1667	100	0.0907648	1	2.01024	1.56443	0.903601	1.87124	1.08342	1.16628	0.229961	0.796682	1.16675	1.26114	4.81884	1.80127	1.1118	2.69003	1.90007	6.59811	1.28083	1.77417	1.24219	1.12191	1.24248	3.66174	2.73674	1.27361	1.03683	4.08129	10.7821
21502122	9.72329	1	2	91.44	1	28.3554	4	1	1	74	119	0	90	40.8	1	0	10.5	4.16667	4.16667	44.4444	0.100291	2	4.81567	1.65107	0.498149	1.21502	1.80481	0.886117	0.653694	0.738842	1.50854	1.21213	11.7805	3.782	0.993802	2.51042	2.91102	2.64974	2.62369	2.95597	3.26309	1.0958	2.09749	5.80193	4.20369	1.08894	1.55077	1.52966	5.38243
21503121	9.93699	1	5	60.96	0	17.827	2	0	0	65	82	0	90	26.3333	1	43.5	9.5	15.7895	10.5263	68.4211	0.367196	4	1.18196	3.49652	1.65056	0.448425	0.862045	2.27581	0.0471735	0.60727	1.45407	3.835	5.00658	1.01188	0.146586	2.89547	0.59711	1.77492	2.75855	0.680133	0.446028	0.855702	4.47624	2.62635	2.96033	2.81813	0.718628	3.26238	7.42424
21503122	9.69589	0	1	66.04	0	22.2556	3	0	1	89	108	1	87	23.3455	1	0	11	4.16667	4.16667	94.4444	0.0826854	1	1.39892	1.1673	0.259064	0.328402	1.1009	0.363915	0.124151	0.116099	1.01011	1.01419	1.08768	0.883501	1.53262	2.27189	1.00502	6.55809	2.75329	0.840996	1.57646	0.528975	1.66856	1.04104	1.66401	0.769434	0.477996	1.45052	19.2917
21504121	9.3863	1	5	63.5	0	22.583	4	1	1	59	106	0	95	19.4667	0	15.5	11	8.33333	8.33333	86.1111	0.226523	3	1.68147	2.86016	0.516782	3.68722	3.32638	1.20075	0.985551	0.335108	1.38353	0.865007	5.08116	1.14656	1.79548	1.51326	1.41808	4.93616	1.76675	0.959196	1.65937	0.655387	2.01973	2.70863	3.89685	1.95576	1.51524	3.21703	11.3418
21504122	9.18356	1	1	58.42	0	19.5312	3	0	1	61	102	0	105	30.825	1	22	10.75	0	0	88.8889	0.065696	1	0.639467	1.48386	0.235916	1.57459	3.04345	0.43044	0.808168	0.0617559	1.09188	0.137131	4.64557	0.943343	1.2911	1.81971	1.79651	1.79935	2.82328	0.66142	1.61411	0.0327108	2.17117	1.28631	4.51469	1.41104	2.09988	1.4616	22.1881
21505121	9.79178	1	5	53.34	0	14.08	2	0	0	63	92	0	90	52.6	1	0	10	12.5	0	72.2222	0.244493	3	4.93798	1.14472	1.21311	9.29109	0.341125	3.60704	0.133702	0	5.02569	5.23932	6.13072	4.31283	0.826206	3.67937	4.93318	3.55641	1.35571	0.0727653	0.768176	0	0	3.09752	5.19452	3.35493	1.27236	4.90862	13.3002
21511111	9.76986	0	4	55.88	0	18.0278	2	0	0	97	113	1	72	15.2727	0	29	9	6.66667	6.66667	71.1111	0.202725	3	1.67545	0.869546	0.672395	15.1689	1.24297	1.03154	3.09654	0.959325	1.54875	0.543794	5.03471	0.903607	0.93136	1.49696	0.826697	5.38614	1.26013	0.690676	1.91447	0.521223	0.65201	2.63239	3.48702	0.513666	2.61288	1.00589	4.79808
21512111	9.40822	1	2	63.5	0	16.5166	2	0	0	66	112	0	97	47.1	1	55	8.75	19.0476	19.0476	63.4921	0.445723	5	2.28677	3.40617	0.0116435	1.62084	0.130837	0.342921	0.00707575	0.545417	1.07322	3.35713	0	0.310802	0.385721	1.80323	0.0472019	5.10189	1.21139	0.00535507	2.8418	0.325956	0.0520365	0.14426	0.350537	1.75333	0.133769	0.607655	37.201
21602121	9.65479	0	2	71.12	0	24.3296	4	1	1	61	97	0	84	20.1333	0	82	9	0	0	65.2174	0.103806	2	1.94775	1.37367	0.418308	1.02591	0.929949	0.909394	0.496595	0.53821	1.08501	0.777353	6.35689	2.41463	1.09359	2.4383	2.44985	5.38706	1.08889	2.13835	1.58808	0.707552	1.24875	3.95728	3.90164	1.44135	1.1403	2.69305	10.519
21602122	9.69315	0	2	66.04	0	17.2644	2	0	0	58	78	0	90	9.76667	0	93	8	8.69565	0	81.1594	0.10628	2	1.40957	3.02622	0.431738	1.75875	1.23794	1.72395	0.358466	0.869317	0.771854	0.95741	5.20715	1.63097	0.688042	3.79591	1.46577	5.64054	0.609062	1.31603	0.956812	0.5627	0.765513	3.89277	2.10391	2.10217	0.847721	2.8784	9.51102
21604121	10.1918	1	5	86.36	1	30.2519	4	1	1	50	88	0	79	14.84	0	13	8	4.16667	4.16667	38.8889	0.143808	2	1.59433	1.75759	0.377412	7.01298	1.71565	0.851089	0.209109	0.203503	1.29068	0.977347	3.28816	1.59017	1.32544	2.20484	1.39845	9.66558	1.39326	0.994957	1.49429	0.315007	2.02487	0.664272	2.2232	1.12544	0.629388	1.4557	21.4472
21604122	9.51233	0	1	60.96	0	18.3105	2	0	0	55	76	0	88	28.2857	1	1	9	4.34783	0	94.2029	0.15896	2	0.97433	0.823225	0.668296	2.98963	0.698633	0.656455	0.695165	0.508865	1.22428	2.01353	0.693638	1.55006	0.626675	0.729796	1.2123	12.0389	2.54074	2.03634	2.21456	1.10034	2.65767	3.24626	3.1474	2.20713	1.97776	3.03606	5.09443
21610111	8.93973	1	6	73.66	0	18.3256	3	0	1	77	102	0	85	26.3333	1	0	10	22.7273	0	78.7879	0.138769	2	1.13404	0.890934	0.260655	0.261418	1.58014	1.00525	0	3.98191	1.93826	2.61539	5.7351	0.559365	0.186938	8.55232	0.406174	0.895705	0.793413	0.148614	0.552859	0.385942	0.335096	0.421324	1.40064	0.520665	1.90494	1.21502	23.3445
21611111	9.01096	1	4	71.12	0	21.3117	4	1	1	83	97	0	89	22.26	0	17	11	50	50	100	0.198147	2	1.35177	3.05216	0.76998	4.12364	1.05176	1.0968	4.48002	1.53802	1.91816	1.17288	10.1938	1.23983	1.80535	3.69233	1.21117	10.6085	1.22169	0.72745	3.23156	0.598858	1.27025	1.45071	2.36363	0.635566	1.23846	1.31105	2.66589
21704121	10.0301	1	5	76.2	0	25.4291	4	1	1	81	108	0	87	26.25	1	0	9.5	8.69565	0	86.9565	0.144423	2	0.886739	2.68177	0.408954	2.72352	1.47819	0.827526	0.743725	0.194518	0.786492	0.426633	2.5463	0.959392	0.873697	2.80007	1.57668	7.17011	1.1611	0.923447	1.99875	0.370617	2.46377	2.83931	2.30166	1.4593	1.73762	1.97078	10.1794
21704122	10.9507	0	1	58.42	0	16.5623	2	0	0	89	100	1	88	31.8	1	18.5	9.5	14.2857	4.7619	77.7778	0.155651	2	1.78177	0.945462	0.384554	1.51224	1.33023	0.704209	0.267165	0.222787	1.39269	0.514049	4.65833	1.90475	1.21803	1.68321	2.16582	4.20635	1.60489	1.48801	1.38782	0.247791	1.26554	2.35238	2.72859	1.14415	1.18721	2.19526	13.6943
21710111	9.51233	1	6	63.5	0	18.0278	2	0	0	76	134	1	93	66.9	1	329	10	10.5263	5.26316	64.9123	0.142912	2	2.20871	1.51251	0.594297	1.2966	1.06808	1.1321	1.45444	1.475	1.17209	0.83968	4.89219	2.27335	0.765236	2.59808	1.41325	5.14216	1.20615	0.962661	0.95469	0.817775	0.929799	2.88713	3.13856	0.990524	1.65211	1.64988	11.4045
21711111	10.6219	1	4	63.5	0	20.7029	3	0	1	78	131	1	106	30.4286	1	28	9.5	4.16667	4.16667	93.0556	0.178298	2	1.64341	1.19957	0.344061	6.4108	1.27777	0.925072	2.83635	1.48302	1.31518	0.822281	6.5328	1.54502	1.03209	2.10024	1.5435	8.94685	1.39564	1.44006	3.49326	0.519304	0.809747	3.72906	5.73817	0.56448	1.83232	1.20776	6.89696
21804121	10.3342	1	5	68.58	0	20.545	3	0	1	66	112	0	95	26.4	1	21.5	10	16.6667	8.33333	58.3333	0.10751	2	1.14218	3.21574	0.316475	16.2292	0.55132	4.2887	0.0374547	0.155722	0.439526	1.7869	6.84781	1.0526	0.53215	0.999553	1.04771	1.03938	2.69001	0.314758	1.73492	0.0360349	2.89995	0.875774	4.39197	1.71639	1.03785	5.86007	11.0324
21804122	9.51507	0	1	66.04	0	17.6048	2	0	0	67	124	0	88	7.33333	0	0	10	13.6364	4.54545	74.2424	0.093208	1	1.13069	2.51718	0.60536	8.43447	2.06458	2.24469	0.236004	0.153617	1.5302	1.888	3.3252	0.845276	1.83155	2.22188	1.17432	5.36789	2.31123	0.470773	2.04724	0.153165	2.09889	2.26851	2.34909	2.21575	2.07271	4.5427	7.06925
21812111	9.80548	1	2	58.42	0	15.6087	2	0	0	78	102	0	90	4.968	0	0	10	18.75	18.75	97.9167	0.360898	4	2.57821	1.50837	0.0213598	0.425903	0.035557	0.146893	0.199644	0.363475	2.1475	2.30289	4.84722	1.60617	0.966476	4.18262	0.553177	8.10083	1.63783	0.320299	4.60549	0.524707	0.452012	0.792593	0.488424	0.632079	0.217592	1.5138	18.0747
21902121	9.64932	0	2	60.96	0	14.4798	2	0	0	67	91	0	72	21	0	10	10	37.5	37.5	80.5556	0.0925678	1	1.87129	3.15833	0.377187	1.35448	0.822563	1.14442	0.179942	0.88233	0.649731	1.0156	5.01732	1.67959	0.641462	2.561	1.42003	6.79218	0.877613	1.529	1.12902	1.22403	1.24509	8.83022	2.30483	1.79101	1.03677	1.49532	2.80683
21903122	9.16986	0	1	71.12	0	22.4966	4	1	1	70	108	0	88	7.39091	0	25	6.5	8.69565	4.34783	85.5072	0.133478	2	3.64903	1.43223	0.587832	1.09018	1.35763	1.10442	0.255419	0.24772	1.34072	0.914714	8.74655	2.97192	1.00082	1.75363	2.84364	4.45342	1.1576	1.65381	1.22075	0.288163	1.43331	2.18248	9.12703	1.51852	1.262	1.95772	11.9583
21904121	9.20548	1	5	55.88	0	18.0278	3	0	1	77	105	0	82	2.45	0	0	9.5	0	0	52.7778	0.288197	3	1.27812	1.53451	0.520706	2.84805	1.44122	1.33679	0.403687	0.238864	1.27351	1.44406	3.43693	1.21706	1.64303	2.60436	2.04757	5.98321	1.90758	1.12492	1.69809	0.592601	2.22089	1.71906	3.8764	1.94806	1.92933	2.66488	8.83298
21904122	9.72329	0	1	81.28	1	26.1069	4	1	1	81	97	0	100	95.7	1	42.5	8	7.40741	7.40741	100	0.274511	3	1.26956	0.596884	0.115626	2.01614	0.940689	0.349953	0.00941744	0.000385396	0.348299	0.464215	7.32692	1.14454	0.513552	2.94689	1.31083	3.82593	1.12215	0.0123003	0.791173	0.00534247	1.74695	2.42064	2.30112	1.25672	0.13543	2.55306	18.9525
21910111	9.35342	0	6	63.5	0	18.6287	3	0	1	97	109	1	88	21.0923	0	35	9.5	0	0	31.9444	0.269661	3	0.763748	1.3311	0.249852	4.71533	0.981085	2.35265	1.97793	1.89857	1.79494	0.68852	4.07201	0.759554	1.10378	2.28789	1.23325	3.71192	2.12536	0.49258	1.87448	1.62768	1.032	2.45257	1.91697	0.805879	1.96848	3.01328	6.71843
21912111	9.29041	1	2	88.9	1	26.635	4	1	1	101	118	1	111	7.87826	0	0	10	21.7391	21.7391	100	0.195465	2	1.45257	1.37408	0.141958	1.11871	0.324457	1.12294	0.206638	0.367042	1.14476	1.41378	3.81464	2.02613	0.82071	3.29559	1.59743	3.68443	0.587863	1.77204	1.63775	0.653776	1.38966	4.15606	9.6912	2.5992	1.58345	2.50911	8.31191
21912112	9.32329	1	2	81.28	1	24.3296	4	1	1	106	161	1	80	11.4333	0	0	6	27.2727	27.2727	96.9697	0.167402	2	0.876469	1.2406	0.149599	0.837482	0.645078	0.941945	0.228691	0.223949	0.733392	0.743768	3.85495	1.64584	0.924647	3.85238	1.49789	7.42091	1.01431	1.5293	2.33858	0.65019	1.15414	3.64271	3.60347	1.65019	0.912466	2.26947	10.7901
22002121	9.58082	1	2	53.34	0	14.4798	2	0	0	53	83	0	80	53.1	1	57	10	10	10	83.3333	0.0941085	1	2.56448	1.55545	0.243582	0.70676	1.57904	0.54427	0.124565	0.538115	0.668906	0.609972	5.98282	2.1495	0.8742	1.90746	1.9477	4.47983	0.945923	1.81974	1.81113	0.523977	1.59667	3.02589	3.00446	0.718559	0.700963	0.869071	18.9869
22002122	9.72055	1	2	58.42	0	20.6227	3	0	1	68	112	0	102	28.6286	1	9	6.5	4.34783	4.34783	98.5507	0.115693	2	4.14123	1.70508	0.6468	1.92896	1.67705	0.924971	0.551018	0.786269	0.898576	0.71963	4.3324	2.62308	1.24108	2.19482	3.44159	3.75141	0.928618	3.95149	1.67347	0.628215	1.02012	5.14504	6.94277	1.08923	0.849785	1.73577	8.3691
22003121	9.42192	0	5	58.42	0	16.568	2	0	0	78	121	0	80	22.62	0	29	6	0	0	48.6111	0.112147	2	1.31096	0.869035	0.280358	1.22257	1.02381	0.712016	0.283557	0.214199	1.39203	0.480417	7.61517	0.831318	0.81579	1.69585	1.08057	5.95386	1.31368	0.523826	1.10163	0.387991	1.19307	3.41789	2.17231	1.46358	1.29287	2.31189	12.9017
22003122	9.78904	0	1	66.04	0	22.7076	4	1	1	58	98	0	78	37.8	1	7.5	8	0	0	90.2778	0.119289	2	0.907503	2.81127	0.122489	0.567709	1.32445	0.729247	0.0646468	0.174513	0.53955	0.552343	1.3666	0.727964	0.395253	1.75422	0.69949	5.02857	1.6035	0.296856	0.344581	0.220884	1.02834	2.18011	2.03868	1.52707	0.785591	2.45582	21.6035
22010111	8.71233	0	6	66.04	0	18.9209	3	0	1	75	118	0	85	15.64	0	25.5	11	27.2727	9.09091	48.4848	0.177621	2	0.906462	2.14341	0.118895	7.21172	0.138607	1.47393	0.958326	3.63268	2.43672	0.329924	11.7915	1.26319	1.90483	1.14329	2.32196	2.369	1.54219	1.09351	1.90723	0.944024	1.44047	1.37648	6.95142	0.283793	1.12558	1.57597	3.98213
22011111	9.05479	1	4	60.96	0	18.9394	3	0	1	78	97	0	109	8.97	0	8	11.5	29.1667	20.8333	100	1.12894	11	2.34341	0	0	0	0	0	2.47113	0.617935	1.91426	1.99028	12.6263	0	1.44232	3.8398	0	6.8489	2.13033	0	2.48104	0.444499	0	2.39205	2.57276	0	0	1.77613	12.6729
22012111	8.99452	0	2	60.96	0	19.22	3	0	1	64	146	1	80	7.75862	0	40	9.5	8.33333	8.33333	52.7778	0.176991	2	0.462215	1.04567	0.0616219	0.894553	0.26801	1.22972	0.136087	0.189612	0.836752	0.741693	5.84602	2.73469	0.654427	1.51342	0.714046	4.96068	0.887554	0.912323	0.617584	0.286035	0.995553	5.1845	4.21888	2.43619	1.33095	2.83048	6.93157
22103121	9.85205	0	5	88.9	1	31.5556	4	1	1	90	128	1	67	25.8667	1	0	9	0	0	38.8889	0.29447	3	3.64967	1.67508	0.422191	0.577102	1.26842	0.548249	0.111013	0.0194861	1.12816	0.349774	5.97241	1.49457	1.1927	2.93168	1.13004	6.711	2.29304	0.570067	1.39016	0.210996	2.12871	0.792692	2.32717	1.43755	0.82741	1.54832	14.2124
22103122	9.49589	1	1	58.42	0	16.568	2	0	0	67	75	0	70	25.575	1	19	11	12.5	8.33333	84.7222	0.0864233	1	0.386042	1.67404	0.139816	1.13236	0.213645	0.784312	0.14714	0.448064	0.312365	0.815562	5.17613	2.19621	0.362332	3.69606	1.14889	6.37904	0.448577	1.72018	0.365086	0.529989	0.458514	11.3179	3.38419	1.24234	0.388145	1.8547	2.42233
22112111	9.33973	0	2	58.42	0	16.3944	2	0	0	69	110	0	85	15.6857	0	36	10	20	15	73.3333	0.160159	2	1.05819	0.834107	0.584182	1.0547	0.798506	1.64621	0.242279	0.321349	0.984437	0.744273	11.3625	1.50128	1.37989	1.49254	1.23603	5.88326	1.04336	0.634777	2.03713	0.541939	1.05302	1.25918	1.96101	1.35768	0.796412	1.90886	13.4158
22202121	9.07671	0	2	66.04	0	20.1562	3	0	1	62	115	0	108	52.44	1	8.5	4	8.69565	0	97.1014	0.113668	2	3.28691	1.69106	0.564692	1.88586	1.35534	2.5429	0.592756	0.508242	0.814596	0.764369	6.11645	2.59866	1.00275	2.2833	3.02556	2.28456	0.986564	2.89983	1.39181	0.455208	1.22971	4.83685	6.46976	2.39402	1.23512	4.50188	4.91535
22203122	9.80822	0	1	58.42	0	16.2591	2	0	0	63	108	0	102	18.72	0	52	11	16.6667	4.16667	86.1111	0.108817	2	1.02612	2.53966	0.087715	1.33903	0.963807	1.41891	0.130724	0.706316	0.735479	0.881909	4.30848	2.75994	0.502942	3.5063	1.82361	8.74192	0.250172	2.01324	0.517538	0.905988	0.566267	5.3131	2.94457	1.05214	0.525738	1.66327	3.24671
22204121	9.41644	0	5	53.34	0	16.0958	2	0	0	82	119	0	88	18.5455	0	0.5	10	20.8333	20.8333	69.4444	0.124289	2	1.14408	1.0825	0.195855	2.94343	1.45494	1.18967	0.342257	0.335615	0.846717	0.536323	11.1936	1.85521	1.06003	1.54817	1.61403	5.0742	1.26415	0.901562	1.02832	0.248202	1.22523	3.68613	1.68567	0.981223	0.641937	1.26658	16.5293
22204122	10.1096	0	3	48.26	0	13.4372	1	0	0	65	94	0	91	12.45	0	23.5	10	0	0	87.3016	0.12587	2	1.52162	1.25076	0.837096	1.70082	0.619102	0.892815	0.261243	0.140488	0.5026	0.359398	6.5535	3.0846	0.970769	2.65808	3.26508	7.23345	0.95543	1.01452	1.38468	0.226669	1.33885	6.9433	3.77181	0.962311	0.693284	2.03551	3.1255
22211111	10.126	1	4	58.42	0	15.4321	2	0	0	65	124	0	89	34.92	1	5	12	25	12.5	100	0.260758	3	1.12262	1.02824	0.154351	3.61247	0.948693	0.849337	4.55402	0.822313	0.73636	1.01998	1.71294	1.26462	0.774774	2.09793	1.00359	4.31344	1.27177	1.08675	1.30522	0.825904	0.405177	1.94898	1.92894	0.748385	3.92717	0.834451	6.9626
22212111	10.0521	1	2	58.42	0	17.8213	2	0	0	72	114	0	88	18.4154	0	0	6	8.69565	8.69565	94.2029	0.137164	2	1.43145	0.883504	0.365872	1.4234	1.05055	1.00122	0.162867	0.29371	1.22467	0.772249	5.52223	1.23271	1.42103	3.76798	1.44973	6.00834	1.36322	0.809172	2.09304	0.246233	1.21707	1.84879	1.87444	1.21781	1.13265	1.62471	22.8148
22212112	9.14795	0	2	58.42	0	15.9122	2	0	0	57	96	0	65	19.52	0	0	10	4.34783	0	95.6522	0.186249	2	2.87649	0.432559	0.517461	1.34649	0.618217	0.89502	0.599275	0.344655	0.890972	0.445319	7.06406	1.93949	1.72305	3.09294	2.40209	4.19681	1.38508	0.974305	1.43584	0.235388	0.976121	2.07486	8.80844	0.722618	1.56594	0.74695	12.7997
22304121	10.3288	0	5	66.04	0	21.3018	3	0	1	65	119	0	88	11.6571	0	0	10	20.8333	16.6667	65.2778	0.0730891	1	0.93798	1.61637	0.312822	2.20898	1.4744	0.843213	0.252667	0.181258	1.23552	0.599194	4.76327	1.26119	1.49923	3.69559	1.35047	8.18488	1.46315	0.687185	1.6905	0.215054	1.77925	2.702	1.71276	1.42954	0.947695	2.1347	10.6589
22304122	9.13151	0	3	78.74	1	24.1546	4	1	1	78	129	0	88	14.4	0	8.5	7.75	0	0	97.1014	0.137001	2	1.56182	0.575961	0.36047	1.751	1.28646	0.720832	0.355874	0.191693	0.904878	0.499932	5.68946	1.88372	0.66588	1.23393	2.71647	2.67158	1.8839	1.8898	0.849648	0.219195	0.951828	2.35227	4.7016	1.53115	2.05286	4.59175	15.2181
22310111	9.5863	0	6	60.96	0	15.3635	2	0	0	54	89	0	74	19.2	0	0	10	16.6667	4.16667	100	0.206721	3	1.48367	1.40141	0.538804	5.44972	1.25093	1.46122	1.09076	2.16905	1.21665	1.15701	6.80851	1.23375	1.18144	3.44377	1.48849	5.6778	1.28337	1.3157	1.49341	1.29271	0.944606	2.37812	4.41401	0.904093	1.49802	1.6168	7.42728
22311111	9.7863	1	4	58.42	0	16.3161	2	0	0	78	121	0	111	11.5364	0	12	10.5	8.69565	8.69565	100	0.174216	2	1.30464	1.0912	0.272785	3.41104	0.979374	1.08191	2.34792	1.03841	0.997371	1.04259	3.89994	1.13289	1.0386	3.39503	1.13231	4.32256	1.91113	1.13965	2.83725	0.465655	0.625304	2.05601	1.96765	0.931638	1.57425	1.40951	17.5971
22404121	9.43288	1	5	53.34	0	17.0068	2	0	0	58	76	0	86	15.7	0	46.5	8	20	8	54.6667	0.51869	6	2.30272	0.894137	0.841199	2.17491	1.01029	0.822895	0.605737	0.327309	1.50394	0.761093	6.73781	2.68521	0.883233	1.60147	2.64346	5.03317	1.08603	1.93847	0.999375	0.285956	0.946629	5.60637	5.56628	1.34095	1.01849	3.35286	6.70257
22404122	10.526	0	3	55.88	0	15.3739	2	0	0	76	104	0	93	21.6545	0	9.5	10	0	0	100	0.210536	3	1.31977	0.601559	0.873023	2.55569	3.95956	0.28313	0.491122	0.0111631	3.14439	0.382085	6.56133	3.90975	0.723917	17.0375	2.41297	9.95802	1.2562	3.3926	1.17936	0.640225	0.852006	6.78969	4.94624	0.744055	0.222124	1.02552	2.64568
22410111	9.74521	0	4	73.66	0	21.3117	3	0	1	63	84	0	84	21.6	0	1.5	9	48	40	93.3333	0.517189	6	1.10124	0.898394	0.890314	8.23006	1.13229	1.26403	6.0388	2.2534	1.59471	0.65298	4.36095	0.869498	2.02671	1.66042	1.01933	4.69837	1.78647	0.863591	1.58259	1.44208	0.897503	3.15305	2.4269	0.633334	1.82057	0.927893	10.4734
22411111	8.86575	1	4	53.34	0	18.2102	3	0	1	78	103	0	101	7.175	0	32.5	10.5	20.8333	0	100	0.184195	2	1.80392	0.787375	0.310364	3.34651	0.563493	0.992098	1.91898	0.539457	0.693026	0.710872	5.35218	1.91437	0.639209	1.51621	1.90909	2.98974	1.12781	1.87254	1.52503	0.562704	0.535609	3.7891	5.88808	0.795025	1.80427	1.8293	8.82529
22503121	9.54521	0	5	66.04	0	20.1853	3	0	1	77	115	0	101	46.65	1	64.5	9	4.7619	0	66.6667	0.114923	2	1.98292	2.54313	0.123301	0.876805	0.302447	2.39141	0.0664018	0.383676	0.540832	2.27343	4.88888	2.35677	0.483224	4.24234	1.26308	8.23256	0.677424	1.38613	0.559031	0.428915	1.13757	4.33122	3.83777	2.32673	0.954761	3.47631	6.58104
22503122	9.23836	0	1	63.5	0	18.115	2	0	0	64	112	0	110	33.825	1	18	11	26.087	26.087	82.6087	0.196754	2	1.98211	3.17727	0.268185	1.11201	0.45797	2.04251	0	0.152118	1.46054	1.47659	7.24435	2.26906	1.32326	5.1826	1.76175	6.00258	0.93593	1.25421	1.54493	0.0813514	1.80032	3.42915	2.72696	1.45832	0.719121	2.40749	5.4615
22504121	10.0356	1	5	96.52	1	31.7397	4	1	1	83	123	0	76	11.0333	0	17.5	6.25	4.16667	0	40.2778	0.145789	2	2.14384	1.97157	0.707773	2.70574	1.39761	1.00339	0.698771	0.346291	1.04668	0.651712	4.77552	2.25211	0.856167	1.73082	2.34499	5.63829	1.38353	1.46223	0.923416	0.900444	0.893352	5.06762	5.03087	1.6071	1.78165	1.98283	13.2082
22504122	9.56438	0	3	66.04	0	20.6612	3	0	1	61	94	0	108	31.9	1	54	9	0	0	64.2857	0.031122	1	1.18452	0.687351	0.707281	2.12836	3.7336	0.476012	0.79691	0.386595	2.12698	0.615131	3.42983	2.29725	0.768059	3.97759	1.59158	12.5104	1.08761	1.53312	1.10997	0.831776	0.856535	4.09329	2.66216	0.900654	0.818297	1.7724	19.5352
22510111	9.66027	0	4	66.04	0	19.5133	3	0	1	83	97	0	96	22.26	0	48	9	4.16667	4.16667	62.5	0.0978044	1	1.23251	0.727759	0.399887	6.94382	1.37367	1.30388	5.10191	2.18599	0.925997	0.522867	4.68598	0.973932	0.996501	1.94279	0.987413	3.9482	2.22634	0.865459	0.94058	1.5272	0.365472	2.88286	2.44206	1.00737	4.65704	1.64681	9.43262
22512111	8.88493	1	2	66.04	0	19.7531	3	0	1	59	101	0	96	35.0571	1	28	6	41.6667	41.6667	100	0.1908	2	0.434257	0.260005	0.459154	0.513082	1.51209	0.585669	0.287374	0.121045	0.897682	0.333858	4.80405	0.808043	0.900443	1.71535	0.94863	6.37586	1.49193	0.497071	2.17932	0.200174	0.921547	0.792488	1.97107	0.651938	0.904314	0.709374	26.4275
22603122	10.7973	0	1	58.42	0	14.4222	2	0	0	47	77	0	82	30.6	1	25	9	26.087	0	79.7101	0.186653	2	1.85822	2.1084	0.406474	1.00909	1.96226	1.30576	0.142864	0.0998922	1.03892	0.879298	4.69295	1.63401	1.00236	2.01928	1.54238	5.91282	1.36596	0.852439	1.14082	0.228385	1.2415	2.53837	1.92739	1.2354	1.11188	2.40489	16.4136
22604121	9.52329	0	5	73.66	0	24.6914	4	1	1	76	121	0	101	32.1429	1	2.5	10	12.5	12.5	43.0556	0.0447684	1	1.96204	0.359116	0.335401	2.32123	1.39112	0.666094	0.553798	0.184603	1.12692	0.338196	6.82909	3.11263	0.457351	1.52518	5.21332	3.44801	1.74372	2.70235	0.571049	0.509761	0.663649	7.33833	7.81075	1.11285	1.17679	2.66972	4.95475
22604122	9.38082	1	3	58.42	0	17.301	2	0	0	47	67	0	87	48.3	1	35.5	10	29.1667	29.1667	94.4444	0.062004	1	1.74392	1.67344	0.280803	1.9982	1.73155	0.742466	0.526806	0.210084	1.12919	0.718574	2.99926	1.29752	0.807317	1.86248	2.09456	6.19112	1.73627	1.2029	1.19842	0.493142	1.38429	3.61026	4.06481	1.28073	1.31701	2.16815	11.7187
22610111	9.60548	0	4	101.6	1	34.7206	4	1	1	71	124	0	84	12.675	0	0	10.5	0	0	64.1026	0.185629	2	2.12664	1.79158	0.36486	2.47789	0.728938	1.23585	3.3713	2.34966	0.896951	0.699777	7.89831	1.96173	1.70444	3.57269	1.21677	6.81344	1.17292	1.21284	1.5947	2.29802	0.753013	3.1085	4.26434	0.785242	1.39051	1.01553	4.09775
22612111	9.43836	0	2	83.82	1	19.9538	3	0	1	86	131	1	113	23.55	1	21	6.5	8.33333	0	100	0.171348	2	0.57036	0.326087	0.375243	0.582836	1.60595	0.616633	0.172585	0.102047	0.822722	0.262813	11.9464	1.2399	3.35475	2.51324	1.64079	4.40601	1.67562	0.497004	2.61323	0.115547	2.2188	1.31648	6.37695	0.630004	1.37087	0.980041	10.9299
22612112	8.96438	1	2	53.34	0	14.3637	2	0	0	63	95	0	74	30.375	1	26	11	13.0435	8.69565	100	0.232756	3	1.10555	0.539459	0.37539	0.934328	1.03586	0.870701	0.244323	0.123589	0.656925	0.269711	4.68883	0.754178	0.73865	1.82144	1.32828	4.16339	1.24528	0.533948	1.49542	0.147596	0.744157	2.44143	1.71173	1.41634	1.39507	3.15934	16.9355
22703121	9.05753	1	5	71.12	0	24.4141	4	1	1	82	101	0	68	15.55	0	39.5	11	0	0	56.5217	0.291452	3	3.90561	1.40839	0.554317	0.29185	1.17243	1.73403	0	0.171441	1.90729	1.07713	3.85772	0.704764	0.147626	1.34907	1.10061	3.25596	2.37772	0.00254107	0.882674	0.0134491	3.85759	0.457739	1.83423	0.861039	1.83321	0.641363	23.9253
22703122	9.78904	1	1	68.58	0	19.5609	3	0	1	78	107	0	109	31.7	1	43		25	20	100	0.0791728	1	1.22649	0.51742	0.0897076	0.423558	0.400174	0.270485	0.0929632	0.0710019	0.968289	0.135006	7.69986	0.938056	0.803275	3.31355	1.14919	3.92089	1.25099	0.461739	1.4323	0.212529	1.69385	4.10076	1.6152	1.01277	0.412642	1.39066	14.8716
22710111	9.85205	0	4	71.12	0	20.4789	3	0	1	73	90	0	102	14.52	0	23.5	9	13.0435	13.0435	79.7101	0.17728	2	1.12504	1.32282	0.332765	3.57239	1.08957	1.02851	5.00737	1.53198	0.878679	0.563185	2.57876	0.933987	1.23194	2.62568	1.07342	5.02818	1.14357	0.706934	1.47478	1.9115	0.44351	1.14769	2.32413	0.371149	1.35687	1.07279	14.288
22712111	9.57808	1	2	68.58	0	19.7134	3	0	1	76	95	0	131	65.4	1	29.5	10	35	20	83.3333	0.146781	2	1.0807	1.0833	0.16232	0.994605	0.586484	0.610545	0.0984235	0.257695	0.711333	0.735033	8.02752	1.61015	0.830998	2.93659	1.40237	4.69532	0.70577	1.10674	2.16624	0.285711	1.45509	2.02522	3.05914	0.932129	0.526737	2.03527	6.92953
22712112	9.16712	1	2	66.04	0	21.1628	4	1	1	78	103	0	109	15.45	0	63.5	6	10	0	66.6667	0.140775	2	1.02647	1.88786	0.108196	0.746873	0.259216	1.37647	0.0785216	0.234665	0.664123	1.46282	4.05334	1.20103	0.527073	4.00929	1.14909	6.62579	0.886626	1.19703	2.51699	0.477782	0.949128	2.56126	2.21251	1.21558	0.403255	1.17998	6.22215
22802121	9.58356	0	2	88.9	1	28.764	4	1	1	83	117	0	90	62	1	0	8	27.2727	22.7273	75.7576	0.0938648	1	1.72328	0.351524	0	0.526604	2.40847	0.0237667	0.138797	0.0760055	1.89232	0.274	11.629	2.52761	1.75881	1.06498	2.03931	4.63351	1.95558	0.44379	2.14046	0.847728	2.89305	0.584506	3.30924	0.224353	0.805793	0.163706	14.9484
22803121	9.80548	1	5	83.82	1	24.3948	4	1	1	94	121	1	100	22.86	0	33.5	11	16.6667	12.5	63.8889	0.127097	2	0.986901	0.445228	0.24993	0.567324	0.492851	0.550178	0.414884	0.0983127	2.23015	0.490655	9.01097	1.28649	1.29814	3.1712	1.82997	8.70929	2.19059	0.769937	1.83754	0.40287	4.67238	6.37442	2.08955	1.57115	0.75266	2.12345	7.57372
22803122	9.26301	0	1	63.5	0	21.3018	3	0	1	98	122	1	100	18.9333	0	24	11	0	0	100	0.0458392	1	2.28995	1.42506	0.236755	0.581723	0.848159	0.630096	0.154394	0.115401	0.96216	0.311504	10.1133	2.6191	1.4899	2.79535	1.33314	7.9477	1.62123	0.824378	1.40266	0.133892	1.50243	3.03701	3.30579	1.25798	0.749913	1.48284	7.54611
22811111	8.72055	0	4	83.82	1	25.6395	4	1	1	89	119	1	110	23.6182	1	6	13	8.33333	8.33333	100	0.390016	4	0.897615	1.22726	0.107165	4.17593	0.479083	1.0385	1.30253	0.737761	0.627497	0.87179	2.40018	1.06566	0.559031	1.98458	0.862278	6.11297	0.951358	0.874629	1.64525	0.758555	0.206438	1.74695	1.89885	0.615677	0.978517	1.595	13.3509
22812111	9.1589	0	2	63.5	0	18.0903	2	0	0	80	111	0	92	32.025	1	26	10	40.9091	13.6364	100	0.410877	5	1.14207	2.16621	0	1.07041	0.639358	0.701288	0.0739483	0.209272	0.0043842	1.72342	2.18258	0.755749	0.174294	4.1508	0.617463	10.2077	1.61252	0.421721	1.27142	0.270122	0.847481	2.45583	0.481046	1.86798	0.710676	1.83152	15.5771
22812112	9.56438	1	2	58.42	0	19.84	3	0	1	89	129	1	102	26.25	1	7.5	10	12.5	12.5	98.6111	0.131185	2	0.604146	0.683809	0.101188	1.06037	0.274784	0.889805	0.255992	0.254341	0.269559	0.365438	2.32416	1.05341	0.20045	0.929171	0.552099	2.11617	0.284768	0.421597	0.250961	0.439988	0.230485	4.83303	1.29211	3.06011	0.61835	10.6743	4.40243
22902121	9.19452	1	2	53.34	0	16.7966	2	0	0	74	93	0	96	17.8667	0	6	9	0	0	91.6667	0.236064	3	6.24152	0.60151	0.0715901	0.251905	0.785432	0.00402582	0.169808	0	1.9588	2.3379	8.70579	9.40653	1.247	0.462276	4.2208	0.763787	2.37641	2.33697	2.10707	1.70926	1.64495	0.241255	4.01836	0.236294	0.940252	0.131033	24.1764
22903121	9.46575	1	5	71.12	0	26.1556	4	1	1	90	114	1	112	9.74483	0	0	9.5	8.33333	4.16667	38.8889	0.0480994	1	1.04492	0.445155	0.173785	0.315601	0.792957	0.613166	0.0886359	0.0177451	3.17532	0.379304	5.67684	0.870238	0.781342	1.86953	1.0047	4.09374	4.69994	0.276042	1.07275	0.0895714	2.34557	4.25632	3.19364	1.79368	0.625387	2.61052	20.1854
22903122	9.71781	0	1	63.5	0	19.9538	3	0	1	78	121	0	99	27.8571	1	32	7	8.33333	4.16667	95.8333	0.202418	3	1.08813	0.728989	0.181385	0.630411	0.749968	0.879283	0.50163	0.378933	0.760408	0.538619	6.67379	3.16719	0.751995	1.25609	1.81626	2.79307	1.44563	0.89288	0.75997	0.23089	0.980756	3.86974	3.85711	1.111	2.35643	1.53446	19.566
22904121	9.45205	1	3	63.5	0	18.115	2	0	0	71	101	0	98	44.5	1	5.5	9	0	0	31.9444	0.189965	2	1.05917	1.03041	0.342231	1.42651	1.10369	0.21116	0.0251034	0.0259989	0.805182	1.96197	9.42737	1.18178	0.967771	4.88253	1.02669	7.4884	0.659519	0.350202	0.823323	0.136324	2.06329	1.55897	3.81099	0.784769	0.138891	0.688353	13.9059
22904122	10.1068	1	3	58.42	0	19.5266	3	0	1	78	123	0	78	20.82	0	37.5	9	21.7391	0	63.7681	0.0538662	1	0.799064	0.826049	0.323996	1.46672	2.36336	0.390364	0.381102	0.148737	1.29386	0.860804	2.90511	1.21513	0.859857	4.52417	1.0704	5.87213	1.53803	0.729945	0.826596	0.414663	1.7317	1.77577	2.29237	0.889197	0.937567	1.28444	23.216
22911111	10.474	0	4	81.28	1	28.4664	4	1	1	75	118	0	88	36.48	1	90.5	7	4.16667	4.16667	100	0.15481	2	1.18114	1.19767	0.245901	4.29526	0.517151	0.835892	2.00439	0.342288	0.867691	0.729143	5.32173	1.17419	0.660334	2.5357	1.21475	3.67991	1.24377	0.963237	1.96073	0.485747	0.549478	3.32889	2.20823	0.803907	2.07251	1.39468	7.77016
23004121	9.36438	1	3	81.28	1	26.6586	4	1	1	75	117	0	81	14.8909	0	41	10	16.6667	16.6667	62.5	0.0351558	1	1.60681	0.990902	0.569619	1.11511	1.47499	0.796799	0.7898	0.377957	1.17951	0.634784	6.12676	1.79684	1.00237	1.82507	1.87605	4.39857	1.42938	1.50868	1.00633	0.697516	0.954657	3.52852	4.24287	0.947571	0.933412	1.52523	10.5421
23004122	9.99452	0	3	99.06	1	35.1949	4	1	1	90	131	1	102	15.15	0	29	8.5	0	0	97.619	0.0632262	1	1.3138	1.07175	0.449626	1.02224	1.26603	0.956461	0.39541	0.292562	1.10042	0.425136	5.92651	2.03831	1.07729	1.59743	2.47896	6.14347	1.58007	1.7124	1.3453	0.530362	1.09823	3.06013	4.65027	1.27875	1.19242	1.69111	10.3393
23110111	10.0055	0	4	73.66	0	25.2048	4	1	1	84	132	1	81	12.7059	0	29	8.5	25	25	100	0.180898	2	0.910668	0.824341	0.243687	3.63464	1.07364	0.690776	3.74438	1.4556	0.594978	0.358915	5.18161	1.17261	0.918001	2.42939	1.19672	5.45153	1.48513	1.0806	1.00118	1.72751	0.451767	2.90942	3.98741	0.600826	1.61638	1.05527	7.81332
30104121	9.42192	1	5	66.04	0	21.8445	4	1	1	104	165	1	78	14.8286	0	24	8	0	0	34.7222	0.228263	3	1.05452	0.687652	0.473047	0.448853	1.86249	1.25492	0.202472	0	1.07206	0.343361	5.40571	1.08032	0.660592	1.42172	0.586844	4.05806	1.5677	0.435214	1.00397	0.025761	1.46893	2.61556	1.11172	1.46086	0.863747	2.30479	22.2286
30104122	9.96986	0	1	60.96	0	16.4795	2	0	0	80	110	0	109	2.98605	0	15	10	27.2727	27.2727	96.9697	0.177293	2	1.03129	2.27425	0.176815	0.918209	1.00184	1.3174	0.175546	0.246043	0.83909	0.600835	4.39845	2.09106	0.646016	3.20438	0.795378	6.343	0.810666	1.17229	0.660144	0.429082	0.633736	7.85682	2.63644	1.73365	0.460308	2.06743	6.65761
30105121	10.1178	0	3	66.04	0	21.4286	3	0	1	68	104	0	100	9.09474	0	6.5	9	9.52381	0	33.3333	0.0752976	1	0.904181	0.839146	0.461989	1.12192	0.970868	0.712009	0.322827	0.271575	1.18805	0.450438	6.14256	2.22114	1.15388	2.04284	1.48257	6.26664	2.03135	1.14633	1.53822	0.504145	0.988595	3.64138	2.4205	0.857872	0.951227	1.5192	11.3919
30105122	9.34521	0	3	60.96	0	19.22	3	0	1	65	85	0	96	17.76	0	45	11	4.16667	0	63.8889	0.0498648	1	1.41062	1.59436	0.332492	1.31854	1.51644	1.04959	0.150085	0.134154	1.61123	0.772197	9.10904	1.49056	1.02541	2.13107	1.823	7.90642	1.47865	1.07517	1.72836	0.36139	1.59706	2.99458	2.51097	1.71474	0.703057	2.51518	3.27557
30111111	9.63288	1	4	63.5	0	15.6956	2	0	0	78	123	0	109	48.6	1	29.5	9	26.087	0	92.7536	0.171684	2	1.36125	1.13379	0.424476	4.29199	0.909637	1.61811	3.63955	1.78332	1.01374	0.908856	5.83268	1.1879	1.76133	2.89801	1.11123	6.49325	1.238	1.06881	0.991387	0.887042	0.640621	2.63106	3.33534	0.868477	1.70229	2.31053	10.0439
30112111	10.074	0	4	66.04	0	18.115	2	0	0	91	120	1	102	26.0571	1	60.5	11	4.34783	4.34783	95.6522	0.287305	3	0.611469	1.31164	0.153058	2.29339	0.691283	1.13429	1.65402	0.45564	1.03214	1.08967	1.9106	0.766606	0.652917	1.78388	0.615917	4.11035	1.3576	0.631526	2.5836	0.453236	0.447581	1.13436	1.2309	1.14165	1.71378	1.59462	24.8967
30204121	10.0219	1	5	99.06	1	37.7551	4	1	1	98	137	1	120	34.0286	1	21.5	10	14.2857	4.7619	60.3175	0.17663	2	1.68552	1.42993	0.338816	1.17205	0.803131	1.35435	0.197635	0.273051	0.92761	0.887443	5.18725	2.11525	0.925648	3.35761	1.84846	3.65945	1.05389	1.96199	1.32761	0.480718	1.12151	9.73523	4.13076	1.88572	1.07642	2.16383	6.09106
30204122	9.87123	1	1	76.2	0	27.8303	4	1	1	78	128	0	94	31.92	1	59	9	20	20	96.6667	0.187706	2	1.17773	2.17511	0.212469	0.523996	1.18675	1.29227	0.0736719	0	0.810298	0.660425	4.85262	0.735442	0.437607	2.37353	0.553136	6.10926	0.596759	0.335457	0.837285	0.0307622	1.51062	2.49366	1.86376	1.01378	0.205606	1.78997	21.7887
30205121	9.26027	0	3	60.96	0	17.5822	2	0	0	76	109	0	108	23.7	1	29.5	9	30.4348	17.3913	56.5217	0.0381642	1	1.74963	1.38919	0.17703	2.86234	1.64084	0.231038	0.258959	0.217741	0.877521	0.108326	7.73998	1.68036	1.03239	2.02182	1.90187	8.58942	1.74589	1.20825	1.76523	0.329974	1.15561	2.95543	2.77485	1.64153	0.87903	1.95143	13.4009
30205122	9.38356	1	3	55.88	0	17.0068	2	0	0	49	83	0	78	25.875	1	30	8	16.6667	4.16667	59.7222	0.0532866	1	2.02391	0.443362	0.266934	0.757144	1.47508	0.731616	0.288031	0.153969	1.26114	0.42405	8.99806	2.03377	0.703025	1.93297	2.90559	5.37732	1.31086	1.4768	0.948404	0.112326	1.03018	2.7706	5.46456	1.26605	1.36687	1.41715	13.3361
30210111	9.39452	0	6	73.66	0	21.6333	3	0	1	68	105	0	91	26.625	1	2.5	8	25	12.5	19.4444	0.194712	2	0.63258	1.01743	0.104923	3.09752	0.329206	0.778963	0.489127	1.75368	0.351237	0.805296	3.38482	1.26996	0.313838	2.68663	1.08144	6.15522	0.59935	0.99523	0.526068	0.359268	0.383516	4.70055	2.62581	0.881836	1.816	2.49663	8.13221
30211111	8.73973	0	4	78.74	1	28.4024	4	1	1	69	100	0	78	18.84	0	55.5	11	0	0	84.7222	0.147302	2	0.482816	0.257948	0.0170935	5.14583	0.253394	0.272178	1.0109	0.478374	0.475833	0.222328	3.24893	0.236416	0.245461	0.771501	0.270697	3.23812	0.674238	0.310931	0.790462	0.11603	0.115652	0.621076	2.01583	0.39711	1.05096	4.01226	32.4912
30304122	9.66849	1	1	58.42	0	15.2588	2	0	0	57	85	0	85	10.9125	0	18.5	11.25	42.8571	42.8571	90.4762	0.186053	2	1.67437	1.90939	0.0504519	0.492623	0.758019	1.40257	0.123471	0.13221	0.652845	1.01403	5.68361	2.55637	1.32089	2.62782	2.94675	5.28587	1.19997	1.53785	1.91227	0.0948294	2.14701	1.61879	4.03866	0.561498	0.843404	1.23522	16.4263
30305121	9.72055	1	5	66.04	0	19.898	3	0	1	67	116	0	80	14.9143	0	23.5	9	4.54545	0	36.3636	0.105344	2	4.04711	1.2519	0.59009	4.54262	0.399174	1.08169	0.206982	0.276335	1.34173	3.13218	12.1389	2.17229	0.949344	1.47563	2.3345	4.18156	0.833332	1.63634	1.302	0.30145	2.72593	2.10563	5.54485	2.81514	0.765116	1.90323	7.88991
30403121	9.85479	0	5	73.66	0	22.2767	3	0	1	70	93	0	93	32.3	1	26.5	6.5	4.16667	0	79.1667	0.102081	2	4.19304	0.472271	1.00468	0.499522	3.5789	0.268104	0.424593	0.0949201	1.97626	0.352705	4.01807	1.87187	1.61405	0.669106	2.11833	1.24993	1.75096	0.886375	3.05431	0.513199	1.68802	0.834407	4.74512	0.286603	1.75921	0.874163	23.1284
30403122	10.8767	1	1	58.42	0	18.3256	2	0	0	78	127	0	111	35.0571	1	23	10	24	24	98.6667	0.162321	2	4.29254	1.02014	0.709364	0.757683	1.80834	0.350085	0.38908	0.140704	1.46459	0.377333	4.42518	1.36475	1.17985	1.97266	1.68753	3.76217	1.64248	1.26436	2.79266	0.541612	3.44292	1.19415	3.45136	0.596926	1.37869	1.04986	16.47
30404121	9.67945	0	5	50.8	0	14.6984	2	0	0	68	96	0	80	36.6	1	40	8	0	0	65.1515	0.259826	3	0.888676	0.857564	0.422947	0.311915	0.494911	2.28901	0.512032	0.0239351	1.69792	0.144321	7.92239	0.997713	1.70464	1.22402	1.13459	4.10938	2.10063	0.452899	1.65278	0.0742325	1.82322	1.79076	1.64135	0.92449	1.15547	1.83066	12.0043
30404122	9.6137	0	1	55.88	0	16.7604	2	0	0	78	123	0	88	17.2	0	0	9.5	13.6364	9.09091	100	0.294944	3	2.21972	1.76685	0.470911	0.493215	0.822902	2.50162	0.431902	0	1.38988	0.265015	2.65726	1.30216	1.74305	2.28697	1.26646	7.2616	1.60847	0.272766	1.88771	0	2.51303	0.990995	1.92659	1.00679	1.27478	1.54506	18.926
30412111	9.01644	1	4	58.42	0	16.1506	2	0	0	69	103	0	91	11.3684	0	25	7	26.087	21.7391	44.9275	0.167993	2	2.04329	1.57952	0.304659	5.29021	0.420672	0.914069	2.36612	0.459351	1.08017	1.0044	6.89753	2.07145	0.699031	3.29189	1.77846	7.343	1.55068	1.35573	4.27787	0.588352	1.4501	2.00148	1.52404	0.99598	1.71875	1.10918	5.74346
30503121	9.74247	0	5	76.2	1	22.1317	3	0	1	79	104	0	98	23	1	52.5	5	12.5	12.5	79.1667	0.138983	2	1.22999	1.78521	0.600939	2.19705	2.2376	0.959569	0.801224	0.430359	1.36881	0.616524	4.11272	2.03525	1.30375	1.67737	2.33272	4.12508	2.31714	1.89704	1.81044	0.799086	1.2829	5.39452	3.93176	1.66947	1.7961	2.06506	14.1186
30503122	9.70959	0	1	73.66	0	22.0542	3	0	1	74	114	0	90	16.05	0	31.5	7.25	14.2857	14.2857	92.0635	0.139812	2	1.70949	1.1764	0.360079	0.735296	0.968602	0.755505	0.163979	0.232384	0.749222	0.977209	4.01935	1.50841	0.814297	3.52882	0.963412	6.72205	1.09988	0.766395	1.69407	0.478725	1.48129	2.28615	4.08569	0.883931	0.889736	1.97344	19.7065
30504121	11.0027	0	5	73.66	0	23.5556	3	0	1	57	109	0	99	36.8	1	20	10.5	8	0	100	0.0855603	1	0.476734	0.631088	0.231258	1.7109	1.07315	0.625915	0.216464	0.305769	0.519005	0.793289	3.34612	1.63953	0.742275	2.74723	1.06244	10.4409	1.03052	0.830524	1.54471	1.14113	1.81423	2.96642	2.19361	1.2197	0.859958	2.42802	12.9393
30504122	9.67945	0	1	63.5	0	18.2102	2	0	0	91	109	1	120	14.8154	0	7.5	10	18.1818	0	60.6061	0.160934	2	1.3055	0.841408	0.19106	0.66739	1.12989	0.874687	0.168138	0.256978	0.496302	1.78993	6.35045	2.66154	0.501751	3.33085	1.2081	9.48909	1.66388	1.61427	1.58233	0.205525	3.36123	2.3493	2.72931	1.10211	0.878456	2.17303	6.54385
30510111	9.44658	0	6	81.28	1	25.7888	4	1	1	81	133	1	120	39.72	1	23.5	10	0	0	30.5556	0.192727	2	1.03986	0.724505	0.337196	2.32967	0.291439	0.900705	0.969303	0.544613	1.12252	1.35666	11.9123	1.70951	0.716677	0.602249	0.888606	5.97142	0.543234	0.574763	0.494173	0.474589	0.61912	1.70986	2.99611	0.808615	1.03762	2.26632	25.8156
30512111	9.24658	1	4	66.04	0	15.1384	2	0	0	59	103	0	86	13.5333	0	56	11.5	19.0476	19.0476	73.0159	0.117583	2	1.65941	1.52348	0.206447	4.86961	0.572982	1.11906	2.92176	0.751709	1.24232	1.18473	2.06169	1.82969	0.632741	2.83498	1.19383	3.75288	1.53236	1.1136	2.46793	0.230834	0.500248	1.83828	1.85309	0.992515	1.86939	1.07411	11.1111
30603121	9.92877	0	5	55.88	0	16.0958	2	0	0	64	97	0	82	29.1818	1	46	11	0	0	20.8333	0.100645	2	3.34119	1.23612	0.378784	0.822039	0.880148	1.06128	0.213748	0.421783	1.10328	1.59623	6.21661	2.84969	0.700217	3.63066	2.51954	2.78275	1.32458	1.89342	1.74751	0.712727	2.33524	2.51371	12.5616	1.10725	1.61597	1.40183	9.06235
30603122	10.9781	0	1	78.74	0	22.6659	3	0	1	68	108	0	86	31.425	1	64	8	0	0	100	0.0796561	1	0.881075	1.90915	0.197626	0.961231	0.474274	1.10147	0.0952242	0.229121	0.527716	1.49963	5.11764	0.529446	0.416742	2.19595	0.425866	6.31148	1.32956	0.468991	0.441116	0.990538	0.666071	11.1205	1.34649	1.60836	0.558414	1.89433	6.14608
30605121	9.57808	0	3	53.34	0	14.72	2	0	0	66	109	0	94	15.96	0	21.5	8	0	0	100	0.0479327	1	2.5106	1.42034	0.846606	5.70634	1.54688	1.21491	0.592079	0.490505	1.30519	0.855904	8.71634	2.2141	1.2579	1.81678	2.09027	7.68184	1.32169	1.52857	1.23896	0.793155	1.39342	3.83216	2.8287	1.38986	1.18152	1.55207	7.4318
30605122	10.8795	0	3	86.36	1	27.4313	4	1	1	103	135	1	91	49.3	1	33	9	0	0	84	0.0325913	1	1.14745	0.784738	0.203041	2.5264	1.02567	0.848803	0.30075	0.183895	0.943737	0.479891	6.26631	1.25729	0.96031	1.33488	1.19484	5.64157	1.40245	0.694612	1.17668	0.426088	1.24722	2.63048	1.68797	3.04965	1.38588	3.70284	9.81889
30610111	8.82466	1	6	58.42	0	14.6984	2	0	0	60	99	0	85	15.6	0	66.5	11	20	20	61.6667	0.201386	3	1.31389	1.2185	0.51004	2.8887	0.963582	1.41164	3.71375	0.550392	0.983003	1.16946	4.19392	1.10679	0.837392	1.42642	1.1753	3.42412	1.22426	1.04106	0.901532	0.859759	0.673008	4.21058	2.62631	1.15027	4.077	3.10444	9.04741
30612111	9.5863	1	4	58.42	0	16.8988	2	0	0	73	117	0	114	40.92	1	86	7	9.09091	9.09091	100	0.119002	2	0.87474	2.5376	0.104641	5.72747	0.504031	1.37178	1.80079	3.25965	0.579199	1.24606	3.99416	1.32899	0.401566	2.50483	0.992936	6.48923	0.873497	0.899919	1.42926	1.11628	0.485436	3.95401	1.57416	1.19372	1.38564	1.51421	8.13031
30703121	9.88219	0	5	68.58	0	17.5583	2	0	0	63	97	0	110	38.16	1	16.5	9	8.69565	4.34783	55.0725	0.0947311	1	1.70406	1.7728	0.370623	1.87368	1.22683	0.795427	0.325698	0.174399	0.708247	0.646187	6.70618	1.1272	1.26526	3.0956	1.00738	6.36907	1.39233	0.664441	1.29407	0.448208	1.55944	3.74936	2.02219	1.70824	1.61004	2.17185	7.72683
30703122	9.46301	0	1	68.58	0	20.1183	3	0	1	55	101	0	110	34.44	1	28.5	11	27.2727	22.7273	80.303	0.230019	3	2.34088	1.76051	0.244933	0.782106	0.429659	0.717413	0.173178	0.339698	0.820035	1.31086	7.49266	2.77991	0.611522	3.749	1.2901	5.48102	1.07712	1.15144	1.03399	0.776159	2.7983	3.68363	2.81077	0.837297	0.67623	0.885157	6.17087
30705121	9.49589	0	4	60.96	0	19.7134	3	0	1	76	124	0	89	20.1818	0	17	12	14.2857	4.7619	60.3175	0.0658655	1	2.25784	1.46056	0.535389	3.41065	1.49019	1.08718	0.256894	0.349347	1.09873	0.773308	5.79557	1.5225	1.50466	2.49194	2.3544	6.28517	0.907214	1.22884	1.67047	0.336782	1.73536	2.54259	3.47644	1.76216	0.756707	2.80449	11.8671
30705122	10.9315	0	4	66.04	0	26.0204	4	1	1	97	110	1	110	39.84	1	50	7	0	0	66.6667	0.0777404	1	1.58338	0.771356	0.29313	1.31227	0.823522	0.659021	0.408528	0.26701	0.882943	0.329399	3.63122	1.43685	0.635906	1.12047	1.52018	4.15386	1.00676	0.912327	0.877802	0.282917	0.622271	2.73805	3.34927	0.687702	0.926728	1.20082	17.641
30712111	9.83562	1	4	71.12	0	20.1853	3	0	1	109	136	1	100	8.04444	0	0	7	0	0	65.2174	0.342397	4	0.0213257	0.0109166	0.0031971	0.0118154	0.0316366	0.013536	0.0132526	0.00745753	0.0106677	0.00711155	0.166898	0.0134903	0.00939847	0.0366561	0.0189454	0.269509	0.0111575	0.00766955	0.0159306	0.0025272	0.00404755	0.0162511	0.0102784	0.0136426	0.00751675	0.0201153	0.406161
30803122	10.1781	0	1	60.96	0	17.7002	2	0	0	52	90	0	86	16.95	0	33	9	0	0	100	0.217458	3	2.48528	0.566029	0.220565	0.397778	0.529207	0.487339	0.11442	0.0894344	0.380374	0.211625	2.815	2.38586	0.593879	1.62189	1.83696	5.85246	0.827304	1.38913	1.23898	0.797238	0.801315	2.95277	7.24815	0.915682	0.948806	3.47728	9.07006
30804121	9.30685	1	5	71.12	0	21.1702	4	1	1	76	100	0	85	42	1	21	7	13.0435	0	57.971	0.0814959	1	1.18775	0.970562	0.317792	0.762783	0.912213	1.4585	0.196311	0.273387	1.21421	0.508989	6.98568	1.62827	1.16341	1.17313	2.19823	4.67118	1.37898	1.43923	1.28527	0.309348	1.33752	3.65742	6.42426	1.41566	0.975888	1.5639	18.4983
30804122	9.59726	0	1	60.96	0	22.94	4	1	1	71	105	0	132	19.68	0	51	10	9.09091	9.09091	100	0.0884145	1	1.07746	0.563318	0.390804	1.12975	1.41723	1.65686	0.35452	0.28415	1.1412	0.414272	4.6341	1.51	0.675408	1.54974	1.47378	4.40712	1.14608	1.1469	0.703521	0.191649	0.648196	3.77878	2.64022	1.62547	1.04681	4.34182	18.8738
30805121	9.21918	1	4	50.8	0	14.781	2	0	0	58	95	0	88	33.8	1	82.5	9	45.8333	45.8333	58.3333	0.0535547	1	1.92114	1.02987	0.254633	2.77083	1.5479	0.885795	0.364462	0.0628237	1.15792	0.547816	6.92664	1.66607	1.57943	2.17581	1.60205	8.51736	1.29849	0.630332	1.36101	0.144723	1.36963	3.06754	1.8186	1.35958	1.04917	1.29196	18.6169
30812111	9.61096	0	4	71.12	0	22.449	4	1	1	88	115	1	98	15	0	100	10.25	9.09091	9.09091	81.8182	0.172863	2	1.40963	1.27833	0.392527	1.42776	0.915862	1.28113	0.62571	1.31999	0.958134	0.948999	5.85152	1.67174	0.741413	1.54589	1.69919	4.5886	1.6044	1.30114	2.02859	0.454488	0.6764	2.85303	5.28072	2.35048	1.05581	2.8973	8.13188
30904121	9.18904	1	5	50.8	0	17.36	2	0	0	58	92	0	90	14.12	0	10.5	9	15.7895	0	40.3509	0.126669	2	2.90984	1.61049	0.787762	1.33161	1.46545	2.46834	0.718604	0.474747	1.47811	1.24456	7.84804	2.91418	1.41897	2.87901	3.05865	6.09086	1.52209	2.21042	1.68199	0.692425	1.84845	2.49016	8.22869	1.77344	1.41412	1.93113	6.97648
30904122	10.3726	0	1	58.42	0	18.8606	2	0	0	55	96	0	80	67.2	1	9	11	0	0	93.3333	0.332603	4	0.618883	3.63533	0.273503	2.24018	0.898122	2.87373	0.174176	0.102571	0.620476	2.49293	3.42944	1.58268	0.970316	2.55458	0.697956	7.52963	1.21854	0.494301	1.40903	0.490451	2.01752	4.46945	1.93219	2.65278	1.50356	3.25947	5.28146
30905121	9.36712	1	4	81.28	1	26.0355	4	1	1	81	118	0	96	28.2667	1	0	8	26.087	17.3913	36.2319	0.148589	2	1.48269	0.876362	0.430471	5.53475	0.511837	0.00237526	0.00374423	0	0.430841	0.639285	5.25676	0.0188981	1.07029	1.34839	0.416373	9.02903	0.712708	0	0.944895	0	2.82983	1.17795	1.19304	2.76434	0.103475	2.64255	8.67064
30905122	10.3205	0	4	71.12	0	22.9592	4	1	1	50	117	0	87	8.32174	0	31.5	5.5	16.6667	0	76.3889	0.0742509	1	1.58468	1.11335	0.283443	3.1167	0.853463	1.01042	0.196915	0.20396	1.21709	0.581007	9.79873	2.52711	1.55834	5.54957	2.11385	6.25062	1.16964	1.52683	1.89131	0.450698	1.29095	4.2388	2.51591	1.06558	0.507083	0.998503	6.6367
30910111	8.94247	1	6	60.96	0	17.0068	2	0	0	67	97	0	50	6.3375	0	0	9	9.52381	0	15.873	0.240485	3	1.62296	2.43333	0.218751	4.41622	0.250158	0.905565	0.484054	1.32032	0.585156	1.53977	3.22196	1.08818	0.557537	2.24948	1.20929	5.611	0.599987	0.983642	0.370403	0.259208	0.344294	3.25547	4.25726	0.422582	2.20863	1.39438	6.15959
31004122	9.31233	0	1	63.5	0	17.7515	2	0	0	64	94	0	98	52.65	1	34	11	30	30	100	0.0743379	1	1.74849	1.49917	0.573646	1.86773	1.54651	1.13648	0.60509	0.375015	0.911852	0.674438	5.72738	2.03651	1.14013	1.73892	1.50396	5.6261	1.25748	1.03774	0.939129	0.462502	1.2697	5.88422	3.18261	1.34856	1.15519	1.58787	11.4576
31005121	11.4438	0	4	53.34	0	14.0571	1	0	0	80	112	0	100	33.0857	1	31	6	7.40741	7.40741	71.6049	0.044977	1	1.17142	0.807407	0.258686	2.19433	0.453412	0.723984	0.221831	0.364064	0.348182	0.612554	4.75158	1.76421	1.04295	1.1946	2.54589	2.85238	0.892475	1.30564	2.15699	0.642165	0.727643	5.51828	3.26727	1.54261	1.40273	5.00584	14.2408
31005122	10.2466	0	4	66.04	0	19.1137	2	0	0	76	91	0	104	11.6625	0	44.5	7	0	0	55.5556	0.0804025	1	1.32032	0.778002	0.282078	2.47436	0.506634	0.59078	0.354595	0.20429	0.263818	0.514648	5.10024	1.66438	0.576685	1.86587	1.48894	5.39949	1.77563	1.289	1.58283	0.678027	0.989463	2.71663	2.97022	1.49669	1.0694	1.95771	21.7301
31010111	8.97534	0	6	55.88	0	15.7333	2	0	0	57	93	0	70	85.2	1	45	12	34.7826	34.7826	98.5507	0.205759	3	1.98778	1.3087	1.60119	2.56049	0.901159	1.48986	2.31908	1.76558	1.15342	1.98851	5.85735	1.33297	0.54872	2.84536	2.02295	4.27375	2.04326	0.98304	0.643884	0.455185	0.450133	3.21464	2.17666	0.527211	3.35715	2.22369	8.72135
31103121	9.06301	0	5	76.2	1	24.6786	4	1	1	80	120	0	68	20.1	0	99.5	9	0	0	50	0.105689	2	1.81656	0.963623	0.389642	0.555581	1.27583	0.496949	0.251215	0.213255	1.2931	0.745714	10.5064	1.68784	0.805482	2.66957	1.75162	5.72641	1.35795	0.8162	1.1337	0.337133	1.37288	2.02148	3.33623	1.1381	0.700178	1.79255	7.54345
31103122	9.56438	0	1	58.42	0	16.1506	2	0	0	56	67	0	78	28.425	1	22	10	8.69565	8.69565	84.058	0.117413	2	1.62315	0.990943	0.164114	0.881217	0.575673	0.367065	0.106971	0.0684218	1.15177	0.372645	7.81355	1.8487	1.16221	3.92224	1.40086	6.77198	1.10243	0.829452	2.62112	1.09636	0.0140539	1.27482	2.76669	0.839432	1.09855	1.25617	8.26072
31104121	9.90137	1	5	60.96	0	20.049	3	0	1	78	90	0	86	13.1625	0	29	9.5	0	0	79.1667	0.075194	1	0.711028	1.27956	0.230653	0.631934	0.799455	0.835756	0.0963901	0.0741978	1.02062	0.727627	7.26048	1.16541	1.2675	2.18257	1.23014	5.28602	0.967818	0.283137	1.01141	0.113491	2.04621	1.52348	1.59808	1.08724	1.07715	1.32589	17.9727
31104122	9.74795	0	1	63.5	0	22.3773	4	1	1	49	97	0	91	29.1	1	20	10	0	0	92.7536	0.133072	2	2.13265	1.42765	0.285727	0.519518	2.02982	2.00702	0.132265	0.0091449	1.23357	1.20821	3.63687	1.09951	0.703535	2.9394	0.587905	8.16789	2.16794	0.264532	2.21111	0.266563	2.78564	1.72911	2.08599	2.28726	0.542058	2.33987	14.3233
31104123	9.87671	0	5	66.04	0	18.9036	2	0	0	72	87	0	87	25.05	1	10.5	10.5	13.0435	4.34783	81.1594	0.0910982	1	5.6701	3.66766	0.37549	0.870477	1.77674	0.645156	0.706524	0.209895	1.35564	0.438862	6.40696	0.867161	1.94361	2.45108	1.13011	3.75568	1.67231	0.571097	2.90422	0.135206	2.37197	0.866153	1.75792	0.737274	0.886789	0.874209	14.1153
31110111	8.70411	0	6	53.34	0	14.5416	2	0	0	56	98	0	88	23.1333	1	13	9	37.5	31.25	43.75	0.241751	3	1.46623	1.25132	0.742607	2.75852	0.706747	1.81361	0.490504	1.46596	0.812947	1.54101	2.56408	0.0692736	0.60476	3.78	0.314384	7.16043	2.1486	0.000644194	2.09205	0.415578	1.09497	0.972796	0.320918	0.675143	3.41388	1.56475	11.5008
31112111	9.52603	0	2	55.88	0	14.2661	2	0	0	67	91	0	97	32.925	1	31	7.5	16.6667	16.6667	100	0.19096	2	1.50962	1.81626	0.250256	1.28082	0.585777	1.4201	0.558788	2.89432	2.03288	1.1348	9.42734	1.51196	1.09959	5.83327	1.53371	7.12885	1.03522	0.809359	1.97253	0.431477	0.414319	3.65018	3.35774	1.52144	0.565795	1.61934	9.36314
31203121	9.26027	0	5	60.96	0	19.22	3	0	1	58	97	0	76	43.65	1	35	6	4.16667	0	12.5	0.325889	4	0	0	0	6.92681	0	56.1761	0	0	0	0	0	0	0	3.66631	0	0	0	0	0	0	0.751752	0	0	0	0	0	1.01592
31204121	10.0822	0	5	63.5	0	20.6418	3	0	1	96	123	1	100	22.75	0	12.5	10	8.33333	4.16667	76.3889	0.0922164	1	0.776676	1.24612	0.215949	1.20318	1.03688	0.556771	0.417515	0.199104	1.00843	0.360696	9.62344	1.05451	1.41814	1.4747	1.59238	2.28819	1.12296	0.613355	1.35889	0.204485	0.899386	2.60277	5.61325	1.20453	1.45391	2.01976	13.7891
31204122	10.263	0	1	60.96	0	18.107	2	0	0	78	123	0	88	48.3	1	22	10	15	0	96.6667	0.0624452	1	0.331187	1.05574	0.227994	11.3894	0.821403	0.21375	0.0283566	0.0112318	0.370795	0.2401	3.50437	0.363152	0.876776	0.71179	0.531677	6.99256	0.67658	0.138608	1.11735	0.0529037	3.21077	0.742665	3.80895	0.699469	0.265892	1.56373	32.119
31210111	8.98082	1	6	60.96	0	17.98	3	0	1	68	106	0	114	16.5857	0	58	7	8.33333	0	84.7222	0.904958	10	2.70329	0.983061	0.441167	1.82497	0.838771	0.518524	1.33244	0.903526	0.628568	1.05931	7.9628	1.66529	0.616179	3.30915	1.51528	8.81935	0.745345	1.72782	1.00029	0.912301	0.558265	4.34504	3.27662	0.439551	2.11779	0.911037	5.9186
31212111	9.54795	0	2	93.98	1	31.1111	4	1	1	83	126	0	85	44.475	1	0	10	12.5	12.5	97.2222	0.160799	2	1.68792	1.26421	0.099874	1.0658	0.629113	0.766576	0.226367	0.214353	0.544333	0.601301	5.10842	1.56894	0.438026	2.52622	1.0755	7.31625	1.40888	1.27023	1.55741	0.317176	0.327946	5.78377	2.15356	2.53214	1.11145	2.71654	15.1559
31302121	9.32055	0	2	58.42	0	16.9597	2	0	0	58	117	0	98	103.8	1	0	9	17.3913	4.34783	65.2174	0.155679	2	0.318176	1.95355	0.113988	1.59563	0.140481	1.22081	0.0515336	0.267144	0.229169	1.0275	1.48024	1.2301	0.207399	4.93791	0.90284	11.0077	0.565207	0.711313	0.720555	0.497453	0.661919	2.37016	1.87745	1.77846	0.416741	2.18896	11.943
31303121	10.0986	0	5	68.58	0	22.5793	3	0	1	66	104	0	78	25.1333	1	21	9	0	0	37.5	0.19208	2	3.34508	1.12518	0.399645	1.0685	0.965501	0.775338	0.293207	0.241823	1.23785	0.572013	10.1483	1.84179	0.644215	2.41717	1.85788	1.66475	1.32538	1.32657	0.933811	0.299438	1.44171	4.48078	4.80395	1.29605	0.930097	1.82426	6.39483
31303122	9.55068	1	1	60.96	0	19.7531	3	0	1	65	102	0	90	39.48	1	50.5	7	0	0	71.7949	0.162166	2	2.01526	0.879401	0.2087	0.464442	0.947484	0.568589	0.0287788	0.146546	1.80361	1.97479	11.5679	1.12445	0.711441	2.38266	0.711669	3.44322	1.5472	0.00151826	0.729824	0.0874015	2.2844	2.76175	3.79486	1.14213	0.713386	2.16656	17.1951
31305121	9.28493	1	3	81.28	1	25.5102	4	1	1	106	169	1	112	25.7143	1	13.5	7.5	0	0	20.8333	0.0594172	1	1.6216	0.880677	0.358976	1.83445	0.399227	0.644915	0.208501	0.171067	0.280264	0.340593	4.83834	2.43123	0.548732	1.72686	2.13873	5.64998	1.04738	1.20705	0.865716	0.313053	0.947714	2.42404	3.20892	1.3817	0.447097	2.38199	25.6288
31305122	9.95616	0	4	55.88	0	17.0898	2	0	0	89	121	1	100	17.16	0	0	6	12.5	12.5	100	0.070639	1	2.31335	1.22107	0.404421	2.50454	1.11385	1.05508	0.526411	0.382661	1.16216	0.720249	4.69228	1.7723	1.17986	1.94548	1.7783	5.21483	1.08713	1.23087	1.19558	0.66628	1.20859	3.86817	3.33794	1.48905	1.24655	1.25267	14.4569
31310111	10.2247	1	6	58.42	0	15.3061	2	0	0	65	135	1	89	31.8	1	0	10	43.4783	39.1304	92.7536	0.177815	2	0.325383	0.768102	0.132038	2.94615	0.427391	0.74413	0.530629	0.55262	0.446589	0.388557	2.99343	0.496363	0.492029	1.57134	0.738842	5.48009	0.703905	0.359022	0.673937	0.0704418	0.34775	0.584313	1.96736	0.256986	1.28394	1.11898	19.2275
31311111	9.76712	0	4	81.28	1	26.6397	4	1	1	67	120	0	111	13.0714	0	42.5	8.5	0	0	41.6667	0.136381	2	1.19909	1.20075	0.139267	4.14731	1.02361	0.874581	2.12256	1.72782	1.36942	0.542919	5.82529	1.13238	1.02901	2.58291	1.17196	4.29019	1.47917	0.963648	3.34779	0.305313	0.896048	1.65448	2.82396	0.905884	1.48106	2.55072	12.6031
31312111	9.36164	0	2	78.74	1	22.167	4	1	1	78	110	0	110	32.9	1	12.5	9	4.16667	4.16667	38.8889	0.206738	3	0.865174	0.327328	0.102551	0.456558	0.452487	0.419861	0.107477	0.120052	1.3356	0.363733	11.3569	1.06222	0.674897	1.18786	1.25797	6.31762	0.938368	0.733606	1.09572	0.083225	0.466849	4.75321	4.59163	0.737361	0.398243	1.06307	8.39825
31402121	9.13973	0	2	66.04	0	17.8534	2	0	0	65	98	0	91	22.2667	0	50.5	7	9.09091	0	54.5455	0.383811	4	1.95305	10.1044	0.0242016	0.384548	0.0103192	0.530326	0.0134486	0.202695	0.0913073	3.58187	1.76823	0.896842	0.00630881	4.8441	0.203473	8.80565	3.69395	0.282844	5.46134	1.7922	1.85784	2.2199	5.46153	0.785462	0.00484497	0.877164	2.32064
31403121	10.1425	1	5	81.28	1	26.1069	4	1	1	87	132	1	111	37.2	1	0	9	4.34783	4.34783	24.6377	0.194357	2	1.43655	2.11435	0.23546	0.936439	1.20451	1.62027	0.551003	0.342658	1.1177	0.687676	4.29378	1.15014	0.563977	2.48483	0.872298	4.29119	1.93679	1.11581	0.668611	0.468272	1.0435	3.36011	2.47092	3.54786	1.61109	8.99773	9.58233
31403122	10.3123	1	1	58.42	0	17.3611	2	0	0	78	117	0	88	22.5	0	37	8.75	22.2222	16.6667	53.7037	0.0948468	1	2.08635	1.67982	0.409987	1.31657	1.48798	0.85222	0.232462	0.20753	0.993612	0.58028	8.61051	0.869848	0.617468	2.51428	1.18768	7.20671	1.40905	0.394921	0.718247	0.083656	1.40932	3.51147	2.16893	1.11707	1.14024	1.91023	11.404
31405121	10.4904	1	3	91.44	1	30.5428	4	1	1	78	131	1	78	37	1	32	10.5	16.6667	8.33333	33.3333	0	1	2.2334	0.766064	0.399841	4.34292	1.15713	1.2789	0.209095	0.258904	0.814265	1.2739	6.25186	2.50602	1.1091	3.55001	2.08227	3.89029	1.05761	0.63085	1.13582	0.309789	1.62716	0.784218	3.75538	2.69791	1.83007	2.46537	27.2186
31405122	10.0822	0	1	50.8	0	14.0381	2	0	0	76	120	0	82	32.1429	1	3.5	9.5	0	0	100	0.0139276	1	4.33156	0.730186	0.534773	6.43881	2.57513	0.809154	0.290727	0.212621	1.26412	0.579155	5.37354	1.55884	0.589658	1.58913	1.81723	3.7897	1.0024	0.454346	0.481549	0.0422592	0.773523	2.90989	3.32071	1.5183	0.897377	1.93459	11.8207
31411111	9.59452	0	4	63.5	0	15.1384	2	0	0	84	107	0	112	22.26	0	46.5	8	23.8095	0	100	0.238987	3	1.51481	0.881213	0.26938	3.08531	0.648008	0.652125	1.50018	0.630646	1.0819	0.637705	5.41533	1.67815	1.05428	2.10468	1.37273	3.91094	1.2468	1.53242	2.12573	0.633922	0.783321	2.62183	5.99245	0.783428	1.46367	1.30954	8.01824
31412111	9.01918	1	2	55.88	0	14.781	2	0	0	78	100	0	89	19.9636	0	76.5	8	30	5	65	0.151323	2	2.5628	0.669893	0.130501	0.645145	0.564353	0.701001	0.179588	0.24548	1.51143	0.815291	7.50053	0.306262	0.497584	1.31034	0.567667	2.19497	1.53694	0.330934	2.47166	0.257703	0.237952	1.22959	0.76529	1.99976	0.775433	0.660867	29.0124
31412112	9.41918	1	2	71.12	0	21.5291	4	1	1	92	122	1	84	22.9091	1	42.5	7	8	8	94.6667	0.149914	2	2.55821	2.4327	0.18263	1.0836	0.377021	1.147	0.108104	0.476763	0.645376	1.03902	2.81622	0.844221	0.685812	4.42518	0.961368	7.22588	1.11989	0.553988	1.7736	0.323344	0.324479	1.65248	0.93182	1.60854	0.526772	1.55075	19.674
31502121	9.92055	1	2	88.9	1	30.3193	4	1	1	80	130	1	103	29.4	1	51	10.75	4.16667	0	100	0.0837946	1	2.53606	1.90564	0.930891	1.33708	1.01537	1.02226	0.381431	0.489299	0.929203	0.830181	7.01715	2.39344	0.892069	3.43264	2.50684	6.88133	1.03723	1.75303	1.40148	1.34235	1.10182	1.68644	2.37975	1.87534	1.2687	1.50996	10.283
31502122	9.90137	1	2	55.88	0	14.5978	2	0	0	71	91	0	93	32.7	1	32.5	10.5	0	0	100	0.14213	2	2.62393	2.26045	0.76953	1.28993	1.82628	1.23056	0.815921	0.705277	1.19866	1.01194	4.37564	1.76046	1.77692	3.63117	2.15015	9.05215	1.62807	1.70264	4.67265	1.01196	2.61089	3.05734	2.75319	1.35077	1.248	1.81052	13.9747
31503121	9.38904	1	5	101.6	1	37.7245	4	1	1	92	132	1	91	22.14	0	25	8.5	0	0	23.6111	0.091938	1	1.596	1.4376	0.372464	0.898091	0.910371	0.669641	0.159661	0.365854	0.803685	0.723377	7.50249	2.38037	0.858785	3.14549	1.53841	5.1485	0.888797	1.3733	0.880306	0.463654	1.06963	4.6858	3.92577	0.979714	0.841668	1.31022	5.1665
31503122	9.13425	0	1	73.66	0	21.738	4	1	1	67	99	0	109	24.975	1	7	9	16.6667	16.6667	95.8333	0.0786912	1	1.99357	0.942853	0.306655	0.83416	1.45486	0.460198	0.131791	0.119546	1.00248	0.811622	3.10237	1.32563	1.12689	1.64982	1.10698	5.47614	1.29593	0.64968	0.957373	0.296246	1.16186	2.19977	2.24413	0.976488	0.687485	2.546	17.4024
31504121	9.83288	1	5	60.96	0	17.8417	2	0	0	71	118	0	75	71.7	1	53	10	12.5	4.16667	72.2222	0.0647096	1	2.16156	2.21644	0.575185	3.16228	2.86168	0.99158	0.614575	0.247821	1.80707	1.17761	8.53697	1.51881	1.58715	2.34081	1.66224	2.79019	1.67918	1.20492	1.61391	0.330568	2.69415	2.82925	4.80042	1.6678	1.49586	2.48658	11.352
31504122	10.1671	1	1	55.88	0	18.6557	3	0	1	57	97	0	98	13.5882	0	57.5	10	9.09091	9.09091	83.3333	0.756797	8	0.483985	2.08085	0.441616	2.18994	2.27419	0.185804	0.236512	0.0237543	0.891428	0.150195	3.1921	0.557538	2.00385	1.55597	0.925638	5.01896	1.85227	0.180452	2.68043	0.0113939	3.33761	0.246833	3.07926	0.527613	0.967983	0.403572	27.6315
31505121	10.0685	1	5	83.82	1	25.5661	4	1	1	76	118	0	105	17.04	0	28.5	10	9.09091	9.09091	68.1818	0.0468352	1	5.00296	1.98116	1.66475	4.4253	1.05863	2.66964	0.746476	0.982503	2.9616	2.24633	8.83215	4.17394	1.94078	3.69189	4.83136	4.82888	1.69461	2.15102	1.9164	0.00868715	1.67791	2.10784	6.60332	1.46255	1.56397	1.6876	7.23662
31511111	10.5863	0	4	63.5	0	14.1816	2	0	0	63	98	0	102	29.1429	1	36.5	8	0	0	100	0.176667	2	1.50405	0.714117	0.769299	12.9746	1.2108	1.18865	3.55545	0.898791	1.37717	0.561523	4.16325	0.680622	0.861299	1.63888	0.68374	4.76845	1.62459	0.560024	1.6039	0.56444	0.610232	2.66451	2.25387	0.723177	3.75946	2.09956	6.25506
31512111	8.97534	1	2	58.42	0	17.2644	2	0	0	90	111	1	108	76	1	0	8.5	21.7391	21.7391	100	0.172009	2	2.14373	1.63133	0.11435	1.62861	1.02115	0.984063	0.47571	0.435213	0.795701	1.24584	3.82552	1.10232	0.392901	1.06878	0.652399	4.60644	1.24671	0.868303	1.44569	0.459632	0.260295	2.85243	2.45177	2.65147	1.93808	2.74169	19.2782
31602121	9.05479	0	2	58.42	0	15.1506	2	0	0	70	98	0	88	20.76	0	33	10.5	4.7619	0	90.4762	0.107596	2	1.86745	1.12448	0.487326	0.94818	0.826399	0.927488	0.689204	0.537938	1.08555	0.684272	7.17131	2.86058	1.11237	2.26911	3.01513	4.76414	1.21794	2.37644	1.63664	0.591788	1.04927	4.29514	4.20947	1.70659	1.35509	3.41263	8.65169
31602122	9.21918	0	2	60.96	0	14.6984	2	0	0	69	103	0	98	27.0857	1	6	9	26.087	17.3913	82.6087	0.141656	2	2.15113	3.42106	0.0694843	2.09903	0.918659	2.33312	0.153239	1.30847	0.385003	1.56839	2.68497	1.6847	0.344753	2.8993	1.64376	4.37993	0.432487	2.32474	0.602555	1.59203	0.620678	4.29655	1.98734	2.7233	0.566499	4.67739	6.74324
31604121	10.6548	1	5	50.8	0	15.5223	2	0	0	76	114	0	72	34.8	1	0	9.5	8.69565	8.69565	43.4783	0.154792	2	1.20798	0.920489	0.471159	4.12228	1.59466	1.15628	0.465243	0.245466	1.20569	0.529896	5.4283	1.4645	0.811201	1.2387	1.70617	5.43966	2.38695	1.15563	1.22545	0.190765	1.18589	3.92696	3.58883	1.50585	1.08413	3.88617	14.066
31604122	10.5616	0	1	60.96	0	19.7724	3	0	1	76	117	0	97	38.76	1	28.5	10	0	0	70.5128	0.153943	2	1.49473	0.771496	0.581928	2.66578	1.17707	0.783784	1.20201	0.465806	1.07593	1.3429	0.6817	1.97151	0.582366	4.17946	1.46608	11.335	2.07821	1.50848	1.77682	1.939	1.85763	3.05275	3.13536	1.6847	1.42692	2.58367	9.89284
31610111	9.56164	1	6	58.42	0	13.9852	2	0	0	61	91	0	82	25.6615	1	18	7	23.8095	4.7619	73.0159	0.17268	2	1.06136	0.659577	0.323891	1.89447	1.9742	0.993868	3.79892	2.45333	1.4242	1.67007	8.13906	0.866194	0.384253	2.53421	0.626044	1.70352	0.918744	0.674288	0.496711	0.306041	0.291466	1.92873	4.29757	0.70849	2.47874	2.04255	8.37087
31611111	9.4411	1	4	86.36	1	31.9676	4	1	1	96	126	1	109	16.4727	0	59.5	6	20	20	100	0.175221	2	1.70854	2.80196	0.603115	4.18784	1.68111	1.30139	5.37839	2.66076	1.67064	0.990176	7.68844	1.45496	1.73601	3.93749	1.14286	10.4018	1.91619	0.756425	3.14732	0.175566	0.846695	1.3103	1.78377	0.340543	1.05193	1.0173	6.69408
31704121	9.96438	1	5	91.44	1	34.7206	4	1	1	85	114	1	81	5.2	0	51.5	12	4.16667	4.16667	65.2778	0.138478	2	1.06007	1.07028	0.375992	2.96704	1.31552	0.466694	0.249698	0.186797	1.10653	0.923553	6.59415	1.29883	0.581887	1.71293	1.71167	4.94175	1.73287	0.990041	1.28282	0.62129	2.01297	2.89625	3.66342	1.73407	1.30071	1.9056	15.29
31704122	10.1233	0	1	68.58	0	25.2048	4	1	1	80	122	0	107	13.0235	0	14	10	8.33333	0	100	0.156311	2	1.37199	1.50295	0.434813	1.43075	1.18675	1.0124	0.51838	0.287518	1.30508	0.530729	5.38715	1.8254	1.40437	2.44895	1.81746	5.59612	1.72281	1.26083	1.75688	0.30361	1.32658	2.55332	2.29098	1.24986	1.21564	1.9389	10.6194
31710111	9.21918	1	6	66.04	0	16.3161	2	0	0	64	105	0	106	18.3	0	36.5	5	40	28	89.3333	0.142804	2	2.81899	1.64666	0.747231	1.20967	0.731291	1.2144	1.17567	1.80699	1.8514	1.0597	6.39129	2.83004	0.933004	3.24683	1.67075	5.66779	1.07677	1.25339	1.15891	0.859921	1.17955	4.95925	5.45695	1.10372	1.93444	1.71659	6.10171
31711111	10.4986	1	4	55.88	0	16.2781	2	0	0	104	120	1	135	33.3	1	3.5	9	12.5	12.5	100	0.17702	2	1.14933	1.41022	0.440542	3.82887	1.05159	0.914763	2.63935	1.05491	1.15928	0.835663	5.97769	1.51905	1.53865	5.03738	1.29733	9.86964	1.28622	0.944108	3.82922	0.397565	0.854279	3.49828	2.7191	0.625818	1.74778	1.29894	6.83846
31804121	10.6822	1	5	71.12	0	22.3773	4	1	1	93	133	1	120	9.3	0	70.5	9	0	0	90.2778	0.181706	2	1.60692	2.41438	0.427397	7.84782	1.3678	2.30013	0.309218	0.497411	1.26698	1.27241	6.10085	1.4997	1.23519	1.50671	1.60226	2.92328	2.28948	1.2229	1.76458	0.252737	2.05879	2.12794	6.15752	2.19642	1.68099	3.527	5.63756
31804122	10.0137	0	1	60.96	0	20.7369	3	0	1	75	102	0	94	21.375	0	47.5	10	0	0	91.6667	0.119508	2	1.67158	2.10552	0.706586	2.93096	1.43492	1.25188	0.634722	0.558928	1.21662	0.833968	8.24905	1.4495	1.28479	2.45541	1.84453	5.50262	1.41145	1.33054	1.55642	0.572673	1.33739	4.1005	4.01421	1.3219	1.37064	4.56065	5.75933
31810111	8.76164	0	6	58.42	0	16.568	2	0	0	66	94	0	90	19.4	0	54	9	38.0952	28.5714	73.0159	0.296689	3	1.23131	0.724003	0.636234	1.12801	0.871319	0.641197	0.816171	1.28108	0.747595	0.916416	5.04654	2.06936	0.680484	2.94142	1.60447	2.99751	0.721313	1.40625	0.672452	0.29838	0.281939	1.51311	4.39881	0.505397	1.07276	1.32121	12.9134
31812111	9.68219	1	2	58.42	0	16.0698	2	0	0	74	104	0	88	24.825	1	16	8	29.1667	29.1667	98.6111	1.373	11	1.28645	1.38331	0.165163	0.717568	0.794434	0.831509	0.135839	0.211203	1.22228	1.47952	2.5341	1.09042	1.00901	4.46242	1.22169	5.57616	1.33097	0.812326	3.15393	0.443623	0.700319	1.90424	1.40141	1.3297	0.604489	3.11693	16.1231
31902122	9.62466	0	2	58.42	0	16.64	2	0	0	62	80	0	88	16.1	0	0	8.75	0	0	73.6111	0.0940444	1	2.19701	1.20313	0.170384	1.01906	1.50294	1.08639	0.268634	0.710227	0.72533	0.717563	5.79227	2.58628	0.842437	2.78938	2.40433	3.91053	1.03213	2.23928	1.59977	0.482116	1.67349	7.28966	3.06121	1.61191	1.36661	1.91233	8.72953
31903122	9.93973	0	1			26.2451	4	1	1	70	111	0	90	23.5333	1	43	8.5	21.7391	21.7391	92.7536	0.819458	9	2.52875	1.55448	0.593442	0.69015	0.9577	1.04537	0.178285	0.242447	1.73418	1.3141	7.48902	1.58593	1.03728	3.13446	1.68464	4.41375	1.70207	1.20685	1.64217	0.55293	1.82061	2.20164	4.05246	1.63836	1.22296	2.04417	19.7015
31904122	9.41096	0	1	81.28	1	23.3089	4	1	1	76	121	0	77	12.4	0	28.5	9	0	0	100	0.155693	2	1.41577	1.10602	0.218401	1.77726	1.56707	0.618546	0.166387	0.119374	1.06423	0.498113	3.20573	1.61943	1.30781	2.01156	2.07763	8.48284	1.62359	1.24255	1.70734	0.105993	1.71695	1.45663	2.09265	1.57181	0.855574	1.7278	11.8347
31910111	8.74247	0	6	68.58	0	21.3992	4	1	1	65	110	0	96	22.05	0	0	10.75	0	0	37.5	0.287302	3	0.583184	1.62025	0.142792	4.67354	0.400195	3.13804	2.12185	1.6631	1.07032	0.60765	3.6708	0.503051	0.915087	2.82063	0.709234	4.18299	2.79826	0.329333	1.62449	1.31926	0.777668	1.62226	1.64341	0.752053	2.94699	3.58434	6.39133
31912111	9.21918	1	2	55.88	0	12.9712	4	1	1	60	80	0	94	31.6	1	42	9	20	20	68.3333	0.178109	2	2.60883	2.91506	0.216063	2.07141	0.44921	1.44689	0.18103	0.507091	1.43011	2.05764	6.31368	2.36896	0.606465	2.43457	1.85768	5.03667	0.532905	1.48097	1.99368	0.772913	1.41847	2.75289	5.69001	2.10788	1.17739	1.56314	9.16421
31912112	9.39178	1	2	71.12	0	22.5793	4	1	1	73	103	0	68	37.3	1	0	6	5	0	85	0.14966	2	2.2688	1.5411	0.164055	0.902991	0.744683	1.06581	0.201509	0.284854	1.09853	1.31301	5.38932	3.7873	0.785332	2.52338	1.87325	7.20776	0.990742	2.2967	2.31695	0.388171	1.11805	2.50908	5.71144	1.74798	0.940291	1.70422	7.87256
32002121	10.4219	1	2	68.58	0	20.3619	3	0	1	73	112	0	78	34.95	1	21.5	10	0	0	100	0.113375	2	2.72016	1.97003	0.244879	0.600074	1.45798	0.786769	0.243011	0.464057	0.682445	0.586402	6.20481	2.34882	1.01739	2.04055	1.89458	4.60981	1.30784	1.65539	2.50734	0.636106	1.65955	3.24758	1.91504	0.835447	0.828546	0.777066	16.1045
32002122	9.69041	1	2	83.82	1	24.3831	2	0	0	96	127	1	126	23.775	1	43.5	9	4.16667	0	93.0556	0.128733	2	2.94505	2.14317	0.634334	1.52417	1.81933	1.04664	0.583301	0.828325	1.08704	1.16598	5.54756	1.96497	1.7825	3.37119	2.04907	2.9387	1.05916	2.36054	2.4048	0.674136	1.09764	3.83106	3.6225	1.79029	0.979602	3.56178	6.23479
32003121	9.29589	0	5	55.88	0	15.2279	2	0	0	69	101	0	70	11.208	0	26.5	8.5	0	0	62.5	0.468359	5	0.74103	0.996977	2.89251e-05	0.638845	3.2428	0.125538	0	0.289796	0	0.148951	1.55958	0.289196	0.00308034	4.16019	0.288885	7.59515	1.73046	0.111017	0.0479696	0.00256945	1.45169	0.447832	1.23961	0.25454	0.351804	1.61807	20.1027
32003122	9.21644	0	1	55.88	0	15.9763	2	0	0	71	96	0	96	20.58	0	39.5	9	0	0	93.0556	0.565529	6	0.758471	1.87597	0.0991653	0.446336	1.21755	0.550609	0.0506116	0.143381	0.403776	0.482962	3.86835	0.922129	0.475687	1.92343	0.804111	6.50262	0.960487	0.342587	0.403005	0.203046	0.797558	1.02057	1.75177	1.07673	0.582288	2.52171	29.8336
32011111	9.12603	1	4	58.42	0	16.8032	2	0	0	94	109	1	80	40.8	1	34	6	23.8095	14.2857	100	0.174292	2	1.53476	0	0	1.3416	0.936905	0	2.73437	1.09356	1.10934	1.08521	7.40557	0.963659	1.10137	2.6696	0.954613	5.36814	2.31406	0.945673	1.72662	0.133105	0	3.69488	4.06585	0.308532	2.39062	1.03124	7.25411
32012111	9.29863	0	2	81.28	1	29.5918	4	1	1	68	107	0	72	100.8	1	68.5	9	16.6667	16.6667	84.7222	0.151869	2	0.28427	1.58207	0.0790915	0.777229	0.674844	0.989976	0.140307	0.19526	0.431921	0.868686	2.77076	1.34081	1.30124	3.88327	0.745504	7.92983	0.975756	0.619641	1.23801	0.311478	1.09867	2.80268	2.21589	1.96838	1.50884	2.88791	12.0817
32102121	9.29589	0	2	55.88	0	15.7333	2	0	0	71	99	0	90	2.55484	0	0	10	0	0	65.2778	0.507228	6	2.10262	3.18567	0.66178	1.5844	2.21958	1.16868	0.698242	0.944469	1.22793	1.5308	4.2379	2.09322	1.98344	4.85284	2.077	6.73576	1.79101	2.00112	3.08395	1.03264	1.64084	1.84536	2.61171	1.16104	1.10625	1.35953	10.4211
32103121	9.3726	0	5	58.42	0	15.1506	2	0	0	50	78	0	80	21.225	0	0	9.75	8.33333	4.16667	43.0556	0.100042	2	0.495116	2.06193	0.0515888	1.46664	0.320443	1.46636	0.0553607	1.1301	0.0475512	1.02648	2.86275	1.50816	0.325309	3.77245	0.692982	6.31343	0.747769	1.56976	0.405845	0.878037	0.809348	6.26681	1.75768	2.44966	0.755619	2.92458	2.78003
32103122	9.04658	1	1	58.42	0	16.7604	2	0	0	83	102	0	87	9.12632	0	10	8.5	11.1111	5.55556	83.3333	0.143758	2	0.406748	1.44682	0.0750513	0.65003	0.23235	0.36992	0.0559506	0.226585	0.181629	0.332409	5.96492	3.03828	0.573844	5.19095	1.61231	9.04473	0.235435	1.99173	0.602714	0.310848	0.586732	4.06169	3.00516	0.647942	0.193638	0.744004	5.01243
32111111	10.2959	1	4	71.12	0	22.167	4	1	1	73	120	0	102	44.4	1	92	11	8.33333	8.33333	100	1.13788	11	2.34367	1.90528	0.384847	3.20786	0.302265	1.23466	3.49003	1.18783	1.5887	2.10524	4.84432	1.89447	0.745978	3.40599	1.94356	2.87826	2.21556	1.88534	3.53277	2.26708	0.321788	3.06266	3.42464	1.9813	2.58449	2.01023	4.9306
32112111	9.74247	0	2	63.5	0	22.2767	3	0	1	77	97	0	90	26.25	1	57	9	0	0	43.5897	0.130684	2	1.26896	0.928068	0.752322	1.65023	0.842848	1.96833	0.137438	0.146044	0.94334	0.482535	5.9397	1.05141	0.767465	1.56435	0.915395	3.05504	0.948651	0.745836	2.0446	0.222362	0.970346	1.20165	1.54023	1.24502	0.935271	1.09671	22.0613
32202121	9.67671	0	2	73.66	0	20.6227	3	0	1	78	120	0	102	13.6667	0	0	10	9.52381	9.52381	60.3175	0.132847	2	2.98775	3.01734	0.298254	1.04654	1.89016	1.32211	0.304992	0.428208	0.774764	0.906711	5.9157	1.8723	0.969679	3.01224	2.73542	4.21349	1.42295	1.88423	2.02167	0.520118	1.10336	2.30943	5.08373	1.26771	0.837028	2.98395	12.2621
32203122	9.60274	0	1	53.34	0	15.3846	2	0	0	57	90	0	90	32.025	1	0	8	30.4348	30.4348	88.4058	0.0830795	1	0.881689	3.34634	0.0208534	1.9869	0.606348	2.79359	0.00128225	0.295268	0	0.91525	3.77545	1.9522	0	3.58355	0.818857	8.26484	0.212537	1.04242	0.166781	0.101454	0.377713	2.95583	1.43082	2.46604	0.220327	4.53607	8.96654
32204121	9.69863	0	5	60.96	0	19.7863	3	0	1	62	102	0	95	51	1	0	9	4.16667	4.16667	50	0.117228	2	1.26326	1.20589	0.298329	5.27734	1.56184	0.901528	0.480522	0.228855	1.0309	0.945717	5.06725	1.95559	1.08075	2.28128	2.23737	6.02154	1.94383	1.20232	0.997799	0.202952	1.91869	2.55747	3.53917	1.51078	1.25281	2.21212	7.35893
32204122	9.36164	0	3	55.88	0	15.1506	2	0	0	78	100	0	88	18.3818	0	22	8	8.33333	4.16667	87.5	0.110273	2	1.4047	1.37854	1.36803	2.48356	0.502272	0.669556	0.197477	0.188193	0.574682	0.364273	7.43706	2.8795	0.989324	3.24816	3.97217	9.04172	0.913768	0.965146	1.38032	0.427508	1.39221	7.06916	3.62253	0.744473	0.506752	1.2078	2.09753
32211111	9.55342	1	4	53.34	0	14.781	2	0	0	66	129	0	85	19.5789	0	7	7.5	26.087	26.087	85.5072	0.167236	2	1.99616	1.62282	0.127194	4.48664	0.709658	1.5959	2.45434	1.62338	0.745976	2.43033	2.92551	2.00459	0.693357	2.65875	1.98234	3.45027	2.03151	1.80858	1.55221	1.06943	0.133632	2.20492	3.49334	1.52368	2.37945	1.96592	6.51815
32212111	9.6411	1	2	66.04	0	20.0043	3	0	1	76	113	0	97	6.62	0	0	8.5	10	10	93.3333	0.419164	5	1.83925	1.04878	0.418074	1.90492	1.52267	1.32226	0.261061	0.325299	1.75369	0.85609	4.70492	1.53618	1.66673	3.42662	1.78968	5.50343	1.93619	0.721913	2.02353	0.310089	1.65626	2.21747	2.90372	2.23892	1.77778	2.18809	14.0998
32212112	9.59452	0	2	83.82	1	24.974	4	1	1	75	110	0	80	19.5	0	50	8.75	7.69231	0	87.1795	0.173201	2	2.9543	0.689918	0.456495	1.34734	1.21446	1.12729	0.308978	0.18872	1.15931	0.470572	7.67543	2.69862	2.11261	3.57888	2.68779	6.67469	2.04311	1.29747	1.66302	0.194098	1.15641	3.11898	3.93945	1.03052	1.13787	1.03728	5.3715
32304121	11.074	0	5	68.58	0	20.1746	3	0	1	76	101	0	90	13.2462	0	0	7.75	20.8333	4.16667	52.7778	0.116951	2	1.88991	0.949859	0.414152	1.82329	0.90428	2.07208	0.963035	0.518711	1.10435	0.54405	5.41112	2.86128	1.09375	1.43722	2.69538	3.82816	1.02933	2.12116	1.11418	0.73377	1.21969	10.4365	4.73861	1.59676	1.32893	4.08798	5.17746
32304122	9.70411	0	3	58.42	0	17.7916	2	0	0	60	104	0	77	26.9143	1	44.5	12.5	8	0	72	0.175913	2	1.47776	1.03728	0.518228	2.02852	1.53905	1.06363	0.147353	0.157106	1.10149	0.54245	5.90692	1.69959	1.15932	2.80452	2.96364	6.31073	1.22451	1.59354	1.37238	0.23766	1.5223	1.87902	3.65793	1.21166	1.06029	3.10543	8.44721
32310111	8.79726	0	6	81.28	1	24.3259	4	1	1	79	100	0	87	16.68	0	0	7.25	31.8182	31.8182	51.5152	0.210477	3	1.30577	1.26407	0.330276	8.24487	0.824986	1.28177	1.4527	2.34784	1.14254	0.993289	8.44939	1.32205	1.30401	3.82756	1.45969	6.40214	1.09666	1.25137	1.44733	1.33351	0.979449	2.75447	2.908	0.68818	1.46148	1.00501	4.54571
32404121	9.21918	1	5	53.34	0	16.64	2	0	0	65	84	0	75	35.1429	1	70	11	8.69565	0	28.9855	0.88997	9	2.31891	1.00029	0.622971	2.31688	0.953026	0.863466	0.485632	0.362486	1.4882	0.598973	10.7045	2.76109	0.904207	1.79423	2.73535	5.06306	1.21342	1.93466	1.04884	0.233521	0.93314	5.61142	6.01062	1.35804	0.971596	2.79068	4.48667
32404122	10.8603	0	3	76.2	0	25.4291	4	1	1	78	106	0	90	19.4667	0	34	8.5	0	0	84	0.267194	3	1.352	0.539768	1.03151	2.39325	3.60485	0.246344	0.473694	0.0616119	2.54436	0.567487	2.91326	2.9231	0.553869	5.01048	1.99058	12.8441	1.18495	2.50676	0.749647	0.828509	0.86902	3.63875	3.17665	0.511942	0.413691	1.15537	15.476
32410111	8.96712	0	4	53.34	0	14.7929	2	0	0	60	97	0	85	20.16	0	0	7	8.69565	4.34783	100	0.226099	3	1.91564	0.613769	0.661471	5.77187	1.14504	1.23319	4.93985	1.91829	1.3338	0.565866	4.70416	1.31257	1.33235	1.24856	1.31767	4.36146	1.49842	1.10364	0.765408	1.1211	0.624305	3.31037	5.83781	0.862765	3.44499	1.35508	10.1085
32411111	8.85479	1	4	55.88	0	15.8691	2	0	0	77	120	0	109	25.8857	1	21.5	5	10	10	91.6667	0.161216	2	1.12341	1.57827	0.219029	3.27272	0.801847	1.03844	2.2837	0.846381	1.17021	1.08541	5.16621	0.988677	0.972778	2.59784	1.11278	5.10423	1.21701	1.10328	3.04239	0.809062	0.852034	1.63939	1.74818	0.868818	1.31692	1.21584	7.88222
32503121	9.87671	0	5	83.82	1	26.0417	4	1	1	68	114	0	88	10.0875	0	33	10	4.34783	0	43.4783	0.117232	2	1.30044	3.29854	0.114584	0.885932	0.550156	1.9023	0.00993628	0.305693	0.400088	1.26965	8.83275	1.59038	0.68691	6.0855	1.1828	12.5395	0.566101	0.718084	0.7013	0.482262	1.41915	2.67569	1.67202	1.42747	0.59006	1.98561	7.37183
32503122	9.05205	0	1	55.88	0	15.5	2	0	0	56	83	0	61	12.24	0	42	10	4.16667	4.16667	76.3889	0.174782	2	1.85349	2.05692	0.302248	1.22818	1.11538	1.73861	0.113821	0.235802	1.39331	1.44425	9.17525	2.04849	0.822044	3.65666	1.36029	4.40863	1.13635	0.910935	1.0327	0.0852058	0.982347	4.10915	3.13156	1.27981	0.852927	2.86319	12.0635
32504121	9.75616	1	5	55.88	0	18.3785	3	0	1	89	110	1	108	12.72	0	40	10	0	0	44.4444	0.129353	2	1.73972	1.37765	0.759692	4.40607	1.34804	1.18943	0.807578	0.605233	1.67808	1.01941	10.1187	1.67225	0.691107	1.37916	1.81389	2.0845	2.09031	1.45974	0.799917	0.643087	1.31654	10.3019	4.22397	1.50867	1.32806	1.58511	6.12379
32504122	9.72329	0	3	53.34	0	15.5271	2	0	0	78	121	0	88	45	1	33	9.5	0	0	60.4938	0.0218988	1	1.317	0.70026	1.07379	3.15771	3.07335	0.642953	1.13848	0.518856	2.40464	0.835589	3.83891	2.18089	1.01741	4.02273	1.57685	13.4594	1.51652	1.92713	1.25913	1.45615	1.0209	11.4789	2.25212	1.05348	1.13558	1.48152	8.40515
32510111	10.537	0	4	58.42	0	16.5623	2	0	0	98	120	1	100	37.1	1	15.5	9	0	0	76.8116	0.103678	2	1.19254	1.11499	0.473842	5.40132	1.20526	1.04032	3.27561	1.68958	1.08706	0.642247	7.59356	1.09415	1.28508	2.97049	1.06511	5.38094	1.33892	0.939555	1.35429	1.66739	0.696178	3.62595	2.78329	0.614961	2.14889	1.2031	7.31862
32512111	9.43562	1	2	60.96	0	14.26	2	0	0	70	102	0	90	19.3333	0	0	10.5	15	0	100	0.16682	2	0.337556	0.590468	0.585447	0.858298	0.777722	0.746471	0.330308	0.155579	1.19461	0.555078	23.6945	0.994246	1.43185	4.73284	1.14387	5.77876	1.49015	0.524074	3.33647	0.244252	1.35376	2.66517	1.26943	0.970253	1.17474	0.883952	7.51919
32603121	9.74521	0	5	88.9	1	29.2601	4	1	1	88	125	1	94	69.8	1	52.5	8	12.5	8.33333	55.5556	0.193391	2	1.30261	2.47737	0.162171	0.83103	0.359149	2.02595	0.136847	0.377704	1.15264	1.48652	5.76082	1.94675	0.984447	4.33768	1.24449	3.88652	1.15461	1.14446	1.17063	0.78536	2.42212	4.83124	2.67427	1.67411	0.73988	1.16808	3.70227
32603122	10.3781	0	1	55.88	0	15.6956	2	0	0	67	93	0	80	12.2625	0	9.5	6	3.84615	0	91.0256	0.154304	2	2.14232	2.00586	0.575198	2.01714	1.27885	1.32466	0.484224	0.26719	0.88017	0.824683	7.97657	2.02905	0.865131	1.64614	1.60752	4.67415	1.25041	0.999724	0.945749	0.491512	1.01994	4.52508	5.85068	1.25279	0.884647	2.0549	11.3148
32604121	9.56164	0	5	63.5	0	21.1628	3	0	1	74	109	0	82	35.04	1	37.5	10	0	0	91.6667	0.042492	1	1.18508	0.640589	0.600764	2.42548	1.51942	0.901217	0.821821	0.201902	1.15832	0.576427	7.57509	1.88264	0.882328	2.07315	3.36205	4.39631	1.83708	1.43128	0.957889	0.509485	1.00234	6.6851	4.01587	1.68837	1.30058	2.52216	5.95945
32604122	10.0274	1	3	53.34	0	15.4959	2	0	0	57	97	0	75	24.75	1	28	10	16.6667	4.16667	100	0.0808056	1	1.93101	1.33817	0.250847	2.99969	1.7039	0.764221	0.347654	0.152254	0.914109	1.20305	4.94767	1.15026	0.686151	1.88837	2.11263	7.96426	1.97928	0.751369	1.06551	0.340026	1.96308	2.95411	3.35691	1.71146	1.24838	3.11893	8.27331
32610111	8.99726	0	4	60.96	0	15.9122	2	0	0	78	120	0	109	28.8857	1	21	8	0	0	85.5072	0.249408	3	1.05417	1.57371	0.38377	6.21145	1.06774	1.62258	4.30716	2.98522	0.787087	0.864791	5.03742	1.0172	1.21879	2.43754	0.757837	5.17318	1.68853	0.881155	1.27514	2.47956	0.387518	2.29889	2.29828	1.09389	1.8343	1.63705	13.0221
32612111	9.04658	0	2	81.28	1	24.6914	4	1	1	57	97	0	85	5.8	0	0	11	4.54545	4.54545	50	0.411304	5	0.631591	0.328363	0.407004	0.161427	0.58631	0.501489	0.0669562	0.0364488	0.333695	0.13615	16.4718	1.08993	3.12412	3.28395	1.38467	6.26303	1.29627	0.159688	4.08543	0.0910392	2.52646	0.277352	4.27522	0.421222	1.30183	0.119302	5.52433
32612112	8.99452	1	2	58.42	0	13.2002	1	0	0	65	99	0	90	35.1	1	21	9	41.6667	8.33333	100	0.297856	3	1.27315	0.711702	0.264279	0.86193	0.90194	0.566305	0.158513	0.117424	0.723734	0.320748	4.57784	0.539067	0.933246	1.97104	1.02452	6.13812	1.35415	0.328738	2.16352	0.193274	0.991506	1.23577	1.94558	1.05241	0.81514	1.49041	16.6294
32703121	9.15616	1	5	45.72	0	12.7654	1	0	0	64	88	0	90	27.45	1	11	8	27.2727	4.54545	60.6061	0.074788	1	0.916951	2.02425	0.178978	2.6774	1.03204	1.89886	0.157385	1.02674	0.979144	0.948308	4.0628	1.43795	0.38055	2.67121	0.848924	6.26787	1.26649	0.820547	0.58526	0.519435	1.0464	5.54678	1.69936	2.21517	0.985392	3.1755	8.15425
32703122	9.95616	1	1	88.9	1	28.6706	4	1	1	78	114	0	99	20.28	0	50	11.5	0	0	66.6667	0.0814408	1	1.1532	0.89652	0.141833	0.326263	0.733836	0.410977	0.0316041	0.000880189	1.33217	0.310224	7.53734	0.319641	0.79819	1.42364	0.603589	7.44992	2.50059	0.00424785	1.37174	0.105847	2.60254	1.45579	0.741165	1.34984	0.519952	2.75547	9.72722
32710111	10.537	0	4	78.74	1	25.4109	4	1	1	105	120	1	105	16.1077	0	89.5	8	22.7273	18.1818	84.8485	0.187347	2	1.24208	0.970837	0.487674	5.49852	0.836603	0.756229	3.79	0.956797	0.803296	0.386493	5.84129	1.24292	1.02597	2.32239	1.05416	3.74848	1.08079	0.68297	0.824704	1.00551	0.43555	2.29795	2.82406	0.491761	2.28385	0.878987	9.17625
32712111	8.9726	1	2	68.58	0	18.9352	3	0	1	71	105	0	91	29.4857	1	34	9	25	12.5	91.6667	0.156201	2	0.988874	0.814182	0.16617	1.14077	0.532746	0.57926	0.135615	0.202461	0.538475	0.56948	5.10561	1.86768	0.716986	1.30837	1.44209	4.91267	0.809024	1.20245	1.74597	0.217453	0.971941	2.79174	3.56024	1.13608	0.689374	2.36362	13.0394
32712112	9.21096	1	2	58.42	0	19.5312	3	0	1	78	107	0	107	31.4571	1	6	11	0	0	61.6667	0.133318	2	0.79562	1.6207	0.175957	1.62498	0.517977	1.46277	0.130351	0.435577	1.03625	1.55462	5.85001	1.13772	0.443962	3.55276	1.04486	4.72765	1.32923	1.09469	2.4122	0.764673	1.03857	4.5304	1.37485	1.91978	0.774555	2.95054	6.84605
32802121	9.24384	0	2	55.88	0	21.7	3	0	1	68	87	0	90	15.6	0	24	8	9.52381	9.52381	63.4921	0.106088	2	1.19836	0.320563	0.109691	0.847608	3.36527	0.0925149	0.749585	0.178468	1.08593	0.158909	6.31983	1.39486	1.50063	1.14969	1.78343	5.92677	2.70397	0.847696	1.79975	0.543677	2.22157	1.85983	2.20412	0.636125	2.37632	1.66279	15.2799
32803121	9.9726	1	5	58.42	0	16.9095	2	0	0	60	88	0	112	29.1	1	36.5	12	4.54545	0	77.2727	0.299417	3	0.57139	0.348523	0.111644	0.400774	0.703468	0.377348	0.16823	0.109426	1.64962	0.394333	8.86453	1.0036	0.983992	1.17142	1.22727	8.54421	2.45904	0.666212	1.5517	0.171289	3.22172	4.43319	1.9485	1.17244	0.801639	1.41123	15.7786
32803122	9.34247	0	1	60.96	0	16.8259	2	0	0	53	94	0	63	46.5	1	49.5	11	34.7826	21.7391	88.4058	0.0501322	1	1.54592	1.26454	0.388532	0.724574	0.979629	0.637028	0.129651	0.124851	1.29314	0.401844	10.8143	1.15664	0.960899	1.83136	1.0087	6.58008	1.50999	0.603854	0.917719	0.236286	1.33877	2.89966	2.9906	0.857181	0.99429	1.15005	11.5334
32811111	8.74521	0	4	81.28	1	30.0463	4	1	1	70	99	0	115	21.3333	0	52.5	11	0	0	95.8333	1.07804	11	0.914996	1.62292	0.0664661	2.20496	0.177465	0.8668	1.65878	1.02423	0.944937	1.73363	2.17577	1.02248	0.468709	3.96129	0.956355	6.15056	1.58428	1.00247	2.56145	1.20232	0.152701	0.654266	1.14457	0.931564	1.30345	1.55458	16.7238
32812111	9.70685	0	2	83.82	1	24.3948	4	1	1	83	117	0	86	37.8	1	0	5	12.5	8.33333	94.4444	0.129049	2	0.988039	2.25775	0.0055842	1.50874	0.676103	0.521284	0.0106888	0.266746	0	2.19187	1.55317	0.116699	0.167798	5.45256	0.46012	9.07044	0.392429	0.23924	1.40872	0.360116	0.840028	3.06924	1.2336	1.6492	0.316218	2.36447	15.5012
32812112	8.86575	1	2	66.04	0	20.3516	3	0	1	87	121	1	93	16.1538	0	1	6	33.3333	33.3333	100	0.137451	2	0.624554	1.08184	0.041899	0.93389	0.451649	0.203359	0.0568907	0.386969	0.523788	0.828371	1.5412	1.22608	0.411419	1.3555	0.583405	4.01826	0.499953	0.525036	0.568484	0.61835	0.476648	1.99333	0.669664	1.73297	0.50263	2.99757	13.1578
32903122	10.1808	0	1	86.36	1	27.551	4	1	1	61	88	0	81	36.24	1	46.5	8	12.5	0	77.7778	0.16886	2	1.26544	0.904602	0.138074	0.505123	1.21983	1.1133	0.397018	0.294677	0.608567	0.583646	5.14205	2.50404	0.763277	1.39335	1.32549	2.54946	1.41906	0.7353	1.02484	0.199147	1.19052	3.03889	2.77631	0.970737	1.51312	1.19661	28.1591
32904121	9.24384	1	3	55.88	0	15.829	2	0	0	78	96	0	80	13.9385	0	0	8.5	8.69565	4.34783	85.5072	0.0496254	1	1.13107	0.699748	0.377472	1.08608	1.44773	0.566797	0.942834	0.303954	1.15657	0.764979	8.55386	1.97298	0.784462	1.33021	1.61962	5.91241	1.38315	1.17692	0.548811	0.639899	1.22623	5.83925	5.37172	1.76564	1.78131	1.94457	10.407
32904122	12.0685	1	3	81.28	0	27.7662	4	1	1	78	123	0	77	27.6857	1	38.5	10	3.84615	3.84615	55.1282	0.0755064	1	0.83122	1.36626	0.452653	1.10473	1.79337	0.759274	0.504763	0.27509	1.50735	0.552031	8.049	2.43396	1.39751	2.68743	1.40507	5.61024	0.966796	1.16692	1.56535	0.574729	1.28909	4.25865	4.25512	1.36156	0.931837	3.00423	7.64931
32911111	10.1425	0	4	60.96	0	18.6469	2	0	0	74	104	0	87	6.62069	0	27.5	9	8	8	64	0.175907	2	1.55879	1.28128	0.211539	3.52656	0.515505	0.656689	1.64608	0.270562	0.740481	0.613079	5.40295	1.97168	0.681124	4.04639	1.36642	3.82066	0.952198	1.10835	2.61277	0.557044	0.681576	2.29839	1.92839	0.657253	1.4162	1.06288	9.68884
32912111	9.30959	0	2	53.34	0	16.64	2	0	0	79	106	0	85	25.5	1	7	9	4.54545	4.54545	53.0303	0.153704	2	0.757492	0.712954	0.226284	0.44921	0.445792	0.356534	0.192083	0.209911	0.55545	0.433078	5.35956	0.710888	0.41865	1.18738	0.569267	0.997136	0.41883	0.550479	1.04989	0.282861	0.791613	1.36264	1.60724	1.17196	0.582766	1.245	17.8613
33004121	9.34795	1	3	55.88	0	16.225	2	0	0	73	97	0	101	14.58	0	7	10.5	21.7391	13.0435	53.6232	0.0639564	1	1.54402	1.04961	0.471018	1.51901	1.46914	0.562035	0.523915	0.28519	1.59497	0.876385	7.38481	1.91556	1.32712	2.44077	1.90261	6.53886	1.59371	1.42991	1.23527	0.432822	1.457	2.4893	3.61522	1.08195	0.962118	1.38946	8.70917
33004122	9.18904	0	3	73.66	0	21.8211	4	1	1	73	106	0	93	38.04	1	28	12	8.69565	0	98.5507	0.124021	2	1.29425	0.60655	0.459881	0.783704	1.75819	0.672768	0.332818	0.284373	1.03487	0.718245	5.68323	2.19885	0.653335	2.21529	1.96685	5.58901	2.37662	1.83207	0.792795	0.445433	1.78245	2.09177	5.63786	2.46173	1.13611	2.66023	12.7315
33010111	9.04384	0	4	58.42	0	14.26	2	0	0	46	82	0	97	22.56	0	4	12	27.2727	27.2727	100	0.482005	5	0.465027	1.15011	0.130523	3.38496	0.389979	1.13187	12.1932	2.04786	0.488762	0.322962	4.04078	0.293936	0.621559	2.26599	0.40188	6.47	1.19402	0.267137	0.783381	2.31185	0.178944	1.61149	2.21757	0.364412	1.17159	1.55531	6.24538
33011111	9.36986	0	4	71.12	0	23.9355	4	1	1	59	94	0	94	18.4	0	0	8.5	0	0	97.2222	0.170438	2	1.04717	0.66403	0.205363	5.42416	0.815733	0.887756	2.48519	0.514699	0.816594	0.976226	3.1288	1.46646	0.56889	5.15901	2.09856	4.90856	1.39451	1.35428	2.32254	0.799898	0.397859	2.46787	2.67349	1.0777	2.71775	1.63381	10.4836
33110111	9.87123	0	4	60.96	0	16.3944	2	0	0	67	103	0	64	22.5333	0	3	11	29.1667	29.1667	100	0.17048	2	1.0326	1.09757	0.314454	3.88039	0.916893	1.02294	4.75998	1.51855	0.700939	0.434709	4.77978	1.16795	0.962843	2.87192	1.0957	6.04493	1.25613	0.896242	0.99816	2.17888	0.504409	3.306	2.35664	0.610831	2.23215	0.95269	8.26013
40104121	9.84384	1	5	93.98	1	29.8233	4	1	1	94	140	1	120	20.5333	0	43	10	22.2222	5.55556	88.8889	0.272531	3	1.55689	1.00808	0.542137	0.544847	1.92642	0.856586	0.267313	0.0694586	1.16518	0.367064	6.11176	1.69923	1.09091	1.83963	1.05454	5.76863	1.3418	0.825982	1.30139	0.165412	1.32683	2.83697	1.76801	1.13992	0.976754	1.33608	14.0893
40104122	10.8658	0	1	55.88	0	19.5266	2	0	0	68	104	0	110	22.6	0	19	9	17.6471	17.6471	94.1176	0.174833	2	1.17238	2.23808	0.175552	0.889718	0.728681	1.55007	0.16171	0.182817	0.624428	0.549838	6.74552	2.10587	0.376024	2.7909	0.737651	5.98742	0.582625	1.1533	0.515993	0.230011	0.741768	5.64897	2.81133	1.42752	0.395904	2.40231	12.8422
40105121	9.46849	0	3	55.88	0	18.56	2	0	0	77	113	0	88	26.8286	1	0	9	8.69565	8.69565	95.6522	0.0637956	1	4.19535	1.4377	1.05906	1.21659	2.16945	1.36334	1.54224	0.920975	1.94038	1.09545	2.61938	0.968379	0.293085	0.976083	1.01831	2.16176	0.895188	1.07203	0.50998	0.164256	1.38994	6.21928	3.93885	1.94524	2.34392	2.27016	8.10836
40105122	9.66027	0	3	78.74	1	25.0413	4	1	1	97	119	1	86	6.072	0	56	9.5	14.2857	9.52381	100	0.101301	2	1.95454	1.63568	0.469028	0.976539	1.31224	1.03821	0.351287	0.284069	1.22601	0.573162	7.06836	1.8659	1.49903	3.6017	2.04599	5.56496	1.42777	1.72921	2.29826	0.779197	1.33366	2.86519	3.43225	1.38001	1.05049	1.90593	5.01501
40111111	8.80274	1	4	60.96	0	16.8032	2	0	0	96	145	1	74	13.4526	0	0	9	36.3636	27.2727	100	1.08952	11	1.68249	1.20016	0.381771	10.2213	1.20497	1.55046	4.0478	1.39363	0.9226	0.771295	5.35432	1.95996	1.42351	3.09021	1.48808	6.79757	1.70193	1.31689	1.33742	0.990044	0.560604	1.82608	2.55126	0.676338	2.08676	1.30959	7.15551
40204121	9.60548	1	5	88.9	1	27.1111	4	1	1	104	154	1	75	16.4	0	11.5	6	25	25	62.5	0.200078	3	1.0372	1.52225	0.205825	0.891158	0.732349	1.24026	0.138411	0.128205	0.683164	0.75544	3.6075	1.2735	0.96183	2.55076	0.96885	6.94454	0.979098	0.913189	1.25365	0.452839	1.187	3.58032	1.91363	1.38562	0.758734	2.83364	17.3401
40204122	9.51507	1	1	55.88	0	15.9763	2	0	0	70	96	0	78	41.4	1	16	12	4.16667	4.16667	100	0.210452	3	1.07821	1.52824	0.194924	0.781802	1.23046	0.992016	0.209611	0.0392072	0.841119	0.538048	3.28389	0.927168	0.558728	1.83448	1.08598	5.83866	1.05503	0.90946	0.947074	0.127754	1.18053	4.04689	2.38654	1.025	0.844282	2.03913	14.8165
40205121	9.92877	0	3	55.88	0	18.3783	2	0	0	66	90	0	93	27.9818	1	14	11	0	0	61.1111	0.0995388	1	2.52847	1.45257	0.0531743	9.2513	0.752491	0.326452	0.158732	0.0257481	0.0319894	0.0585433	5.2727	1.16859	0.484557	1.31435	2.46043	7.74341	0.838177	0.445822	1.24856	0.0496973	1.07511	2.53125	6.53128	3.05754	1.01539	3.08717	18.4087
40205122	10.0137	1	3	106.68	1	35.796	4	1	1	106	131	1	112	31.8	1	38.5	10	19.2308	7.69231	85.8974	0.106908	2	1.91228	0.470766	0.20301	0.515633	1.06597	0.781019	0.224284	0.155491	1.02362	0.300626	6.74276	2.02501	0.708557	1.33228	2.34209	4.96913	1.13987	1.27738	1.30242	0.241412	1.03888	4.80408	4.6138	1.31112	1.24993	1.87094	13.3136
40210111	8.73425	0	6	88.9	1	25.3331	4	1	1	65	86	0	98	29.2286	1	16	8	12.5	0	26.3889	0.190635	2	0.357326	1.50196	0.122231	3.46565	0.222755	1.09839	0.603762	2.94945	0.546646	1.54171	2.77091	0.87474	0.274058	3.45451	0.820442	6.52953	0.845771	0.698384	0.552545	0.496887	0.359488	3.75576	1.23951	0.76414	1.38423	1.78625	9.21916
40211111	9.09315	0	4	66.04	0	20.7101	3	0	1	55	101	0	68	21.48	0	15	11	29.1667	29.1667	76.3889	0.304504	4	0.194854	0.223922	0.0207502	4.0778	0.110161	0.082839	0.55437	0.269338	0.299566	0.110563	4.27804	0.137142	0.231876	0.443737	0.15315	6.43511	0.256716	0.120005	0.516742	0.0500208	0.113991	0.309911	2.04733	0.0790621	0.334603	0.413388	28.9201
40304121	9.37534	0	5	63.5	0	17.8534	2	0	0	90	115	1	95	9.66	0	0	12	21.7391	4.34783	63.7681	0.176423	2	2.36555	1.96135	0.238561	0.639573	1.0326	0.932765	0.371855	0.362992	1.11473	0.523254	3.93647	2.58011	0.979278	2.60606	2.06124	3.87459	2.01241	1.29316	1.31842	0.120357	1.29905	1.34068	4.60283	0.674869	1.42666	0.603935	19.1529
40304122	9.76986	1	1	58.42	0	14.6984	2	0	0	54	101	0	76	27.4	1	4	9	0	0	76.8116	0.194603	2	1.40481	2.75726	0.0762591	0	0.570783	1.9053	0.094501	0.070488	0.865036	2.11791	8.87547	1.98592	1.85522	4.343	2.317	4.88674	1.15841	1.31019	2.74029	0.171477	2.85374	1.76117	3.71269	0.909997	1.19455	0.958793	10.0279
40305121	9.83014	1	5	66.04	0	21.4823	4	1	1	72	133	1	86	12.72	0	15	8.25	21.7391	0	82.6087	0.0567413	1	2.36574	0.992837	0.223887	2.67314	1.35176	0.814145	0.138827	0.108789	0.866683	0.540558	7.39289	1.78546	1.26663	2.17092	2.13516	7.00409	1.58537	1.27858	1.15783	0.0295041	1.29803	2.23592	3.36882	1.41595	0.738351	1.77357	14.2579
40403121	9.45205	0	5	66.04	0	18.3105	2	0	0	65	98	0	88	4.98947	0	71.5	10	0	0	68.0556	0.0941852	1	2.77379	0.798132	0.848219	0.378068	2.58785	0.29654	0.511822	0.13399	1.69005	0.284316	8.6796	2.15166	2.70262	1.09353	1.89077	2.68109	1.51871	1.0932	3.89958	0.322394	2.22872	1.83684	4.53011	0.347433	1.61889	0.626215	15.6269
40403122	10.2219	1	1	68.58	0	24.5043	4	1	1	85	126	1	86	51.75	1	0	10.5	9.52381	0	77.7778	0.198198	2	4.22882	1.50089	0.635739	0.660125	1.25164	0.396654	0.589436	0.204867	0.951328	0.293998	6.28742	1.50834	1.61426	2.69547	1.87735	4.66942	1.05011	1.10097	3.88855	0.399493	2.66742	1.9248	4.25814	0.659024	1.48371	0.898516	11.9641
40404121	9.68219	0	5	86.36	1	27.1106	4	1	1	48	85	0	88	13.65	0	18.5	9	17.3913	17.3913	57.971	0.171416	2	0.860929	1.01566	0.465888	0.303869	0.491301	2.55899	0.458397	0.0253975	1.33967	0.196862	3.30688	0.717231	1.82071	2.30074	1.01408	5.29187	1.81545	0.327366	1.93549	0.0814704	2.0291	0.54646	1.24065	0.844228	1.07365	1.3801	22.8657
40404122	9.25479	0	1	63.5	0	19.7531	3	0	1	68	102	0	84	29.2	1	4	11	8.69565	8.69565	85.5072	0.203396	3	3.19234	2.00863	0.676237	0.845122	0.794909	1.82494	0.635541	0.213145	1.14392	0.492336	4.91979	2.29979	2.06541	2.31923	1.72659	6.45144	1.08352	1.23602	1.81467	0.556298	2.24411	2.23129	4.13324	0.806363	0.863014	1.09167	12.6454
40503121	9.27671	0	5	60.96	0	18.2102	2	0	0	78	115	0	80	28.2	1	0	7	0	0	54.1667	0.14292	2	2.23335	0.874392	0.606521	1.76472	1.53007	0.555038	0.719699	0.293862	1.33315	0.471532	9.29543	3.32509	1.26762	1.6484	3.63359	3.06804	1.37478	1.93636	0.935553	0.617528	1.39652	5.22916	4.18679	1.16332	2.2264	1.0982	9.3623
40503122	9.61918	0	1	78.74	1	22.167	3	0	1	67	120	0	89	18.1714	0	55.5	6	8.33333	8.33333	100	0.123178	2	1.98184	1.29699	0.445686	0.763613	1.50238	0.891014	0.416145	0.285791	0.702551	1.03989	3.09476	1.85437	0.673408	2.04605	1.02794	4.42489	1.02986	0.917289	1.41388	0.567027	1.32256	2.67519	4.1919	1.08047	1.24196	1.48743	19.7731
40504121	10.9973	0	5	63.5	0	20	3	0	1	75	118	0	93	9.05455	0	0	8	4.34783	0	43.4783	0.0873693	1	0.874544	0.851399	0.0240292	0.237048	0.558864	0.52743	0.0432131	0	0.57784	1.01555	4.17681	1.81347	0.973553	5.46614	0.880369	3.24042	0.844106	1.40723	1.52634	0.153118	2.01882	4.6991	4.39163	0.536172	0.546983	1.93771	10.6155
40504122	9.47945	0	1	58.42	0	17.6367	2	0	0	53	73	0	80	41.28	1	34.5	11	8.33333	0	69.4444	0.181961	2	1.40574	0.506577	0.077457	0.127366	0.183048	1.05906	0.0525427	0.00334964	0.208473	4.01222	4.78481	2.74271	0.0364962	4.81797	0.713349	8.25457	0.187437	1.69332	1.64632	0.0210682	5.65715	2.49923	5.71747	0.711523	0.442092	3.44328	9.34332
40510111	8.94795	0	6	66.04	0	20.4789	3	0	1	63	113	0	96	39.6	1	0	8.5	17.3913	13.0435	31.8841	0.19065	2	0.434112	0.458136	0.292591	1.81834	0.484879	0.896382	0.961195	0.399455	0.740461	0.592411	16.494	0.621227	0.713395	0.729782	0.562177	5.91747	0.657211	0.466375	0.626662	0.478799	0.98382	1.47208	1.92548	1.23983	1.29663	5.8708	20.2029
40512111	8.80548	1	4	68.58	0	18.9349	3	0	1	60	95	0	97	24.3818	1	20	9	12.5	0	87.5	0.12539	2	1.0447	1.54724	0.123973	4.19108	0.740427	1.31757	4.52608	0.476644	1.04954	1.39768	1.57828	0.65005	0.442618	2.74374	0.493346	2.57418	2.81576	0.572815	1.40564	0.462251	0.352698	1.40815	0.453782	1.54584	3.42265	1.71508	16.7841
40603121	9.16712	0	5	78.74	1	27.9835	4	1	1	105	132	1	85	22.2	0	15.5	10	8.33333	4.16667	33.3333	0.0872887	1	2.01287	1.72946	0.311612	0.712455	0.999148	1.18733	0.241339	0.284688	0.790412	1.68437	4.62069	1.22353	0.892149	3.77001	0.874754	5.40597	1.59896	0.589376	2.31502	0.527931	3.09801	2.24306	3.04382	1.35284	2.01367	1.89673	11.3534
40603122	14.337	0	1	88.9	0	27.1816	3	0	1	71	102	0	94	29.0571	1	41.5	9	0	0	83.9506	0.104554	2	0.647424	2.20124	0.138551	0.705345	0.609084	0.761255	0.0751975	0.155127	0.438831	0.859804	1.304	0.479417	0.779944	3.20799	0.459282	9.78772	1.03101	0.358955	0.861439	0.566381	1.07839	2.45212	1.0067	1.15634	0.5616	1.76757	10.9375
40605121	9.93699	0	3	58.42	0	18.115	2	0	0	64	100	0	85	50.7	1	24	8	8.69565	8.69565	33.3333	0.0446705	1	1.40604	0.594914	0.368002	3.64988	1.37156	0.896208	0.305139	0.305252	1.16292	0.509472	5.77241	1.34266	0.592214	1.28481	1.3107	4.07895	1.47256	1.15436	0.772696	0.383776	1.22088	7.20078	1.93862	1.68691	1.23718	2.19337	12.8655
40610111	8.95342	1	6	73.66	0	19.6167	3	0	1	70	119	0	96	17.1231	0	34.5	10.75	13.0435	4.34783	30.4348	0.28682	3	1.76078	0.189137	0.088105	10.6143	0.350513	0.199499	0.295096	0.233984	0.282565	0.24912	6.4777	0.549138	0.109735	6.00305	0.428119	1.90511	0.202818	0.537827	0.093372	0.1869	0.0772257	5.33549	1.05164	0.375542	0.825186	3.46313	14.3788
40703121	9.51507	0	5	60.96	0	19.1248	4	1	1	63	100	0	97	28.92	1	64	7	5.88235	0	72.549	0.105551	2	2.40517	1.67451	0.356014	0.380467	0.755971	0.522917	0.147047	0.205007	1.12166	0.989683	11.1127	1.72047	1.10532	3.46406	1.3169	5.25459	1.23894	1.02666	1.4292	0.556279	2.01863	2.31598	2.96065	1.3185	0.97979	1.68244	11.6951
40703122	9.65479	0	1	60.96	0	18.2102	2	0	0	78	123	0	99	24.06	1	23	11	6.66667	0	100	0.294903	3	2.22103	2.97582	0.380711	0.685029	1.07607	1.07962	0.188616	0.208846	1.47996	3.98752	4.91964	1.71786	0.946086	4.64518	0.945956	5.45046	1.85697	1.0429	1.69525	2.4633	2.36199	3.83684	1.60036	1.32267	1.09006	1.59504	9.07061
40705121	9.30137	0	4	53.34	0	15.747	2	0	0	58	74	0	100	16.5429	0	0	9	30.4348	21.7391	78.2609	0.0702641	1	2.5626	0.967369	0.14472	4.66001	0.800127	0.525069	0.0570145	0.0984469	1.24455	1.04997	6.05385	1.82939	1.27291	2.40373	2.18644	9.04289	0.549293	0.102877	1.13358	0.0184724	2.15954	2.76571	2.58158	1.429	0.278902	1.08346	17.2797
40803121	9.53151	0	5	66.04	0	18.8776	3	0	1	79	117	0	109	20.1	0	62.5	8	0	0	31.9444	0.205656	3	1.50599	1.57123	0.104141	0.761994	0.855929	0.665661	0.0876895	0.204452	0.451687	0.995098	3.89651	1.40262	0.318313	1.73514	0.70372	3.28212	1.24545	1.17958	0.490029	0.71145	1.00169	3.52266	3.12825	1.44511	0.610175	2.06123	22.4811
40803122	10.2411	0	1	76.2	0	23.1481	4	1	1	93	115	1	93	9.49412	0	48.5	9	8.33333	8.33333	62.5	0.168533	2	1.45352	0.422681	0.1626	0.386396	0.740865	0.360319	0.0654289	0.0620905	0.336189	0.224332	2.46905	1.16704	0.485226	1.84929	1.28199	3.37712	1.09971	0.922457	0.939111	0.344489	0.547882	1.80556	2.76734	0.901188	0.727293	6.33512	28.838
40804121	9.38904	1	5	93.98	1	33.1975	4	1	1	90	106	1	102	21.78	0	20.5	8	8.69565	8.69565	73.913	0.0934371	1	0.552977	0.783098	0.0838079	0.533747	0.646341	1.19553	0.0766953	0.0344899	0.761282	0.315179	4.78057	1.05727	1.04616	1.6903	1.58741	8.08528	1.15464	0.64257	1.48743	0.0772021	1.32153	1.36241	4.48766	1.44306	0.468437	2.16422	26.6053
40804122	10.1562	0	1	50.8	0	14.6484	2	0	0	65	114	0	98	11.8286	0	47	10	9.09091	9.09091	100	0.0974908	1	2.36988	0.67828	0.409727	1.1	0.823257	1.50061	0.626592	0.460532	1.39035	0.370101	5.739	3.54945	1.1878	1.51511	4.20443	6.73202	0.974931	3.81718	1.29302	0.259919	0.761666	3.2503	7.9459	1.08976	1.38876	2.9659	8.2293
40805122	9.43014	0	4	53.34	0	16.6437	2	0	0	56	95	0	109	33.6	1	15	8	12.5	12.5	93.0556	0.0768408	1	1.11894	1.09153	0.155722	2.83071	1.51186	1.33633	0.439156	0.216432	0.900181	0.843819	5.48399	1.69323	1.38951	1.39399	1.57343	5.25539	2.22982	0.841536	1.27125	0.828415	1.2914	3.87151	2.41252	2.5844	1.19807	3.72118	8.17292
40812111	9.58082	0	4	68.58	0	22.6659	4	1	1	81	101	0	106	27.48	1	66.5	9	12.5	4.16667	87.5	0.152171	2	1.72522	1.60408	0.26904	0.80567	1.28357	1.34989	0.716484	1.88399	1.55544	1.36489	6.35474	1.42454	0.931455	1.87623	1.42159	4.6699	1.15365	0.590131	2.72766	0.454729	0.419963	1.58567	2.78721	1.69891	0.636702	1.55784	9.90269
40904121	9.26301	1	5	53.34	0	16.8259	2	0	0	84	99	0	102	29.3	1	50	9	10.5263	0	77.193	1.25506	11	2.20449	2.69449	1.06918	1.75246	1.60263	1.46216	0.525036	0.508875	1.76648	1.00722	4.24891	2.09503	1.39074	2.71452	1.86109	7.36916	1.30553	0.823213	1.76182	0.662445	2.21049	1.9304	1.83211	2.14828	1.85112	2.3773	11.4435
40904122	10.5534	0	1	78.74	1	23.7812	4	1	1	66	124	0	100	32.2	1	30	11	0	0	100	0.0864651	1	1.40135	2.02844	0.273418	1.5184	1.50371	1.7363	0.348661	0.267865	0.733002	1.80649	2.0259	1.83093	0.69366	1.59776	1.33489	5.10179	1.57987	1.32955	0.809458	0.823019	1.40548	1.96394	1.9981	1.6604	1.65206	2.03538	21.3776
40905121	10.5397	1	4	81.28	1	26.3374	4	1	1	72	134	1	92	71.4	1	47	10	12.5	12.5	22.2222	0.0621947	1	1.66817	0.51037	0.265111	2.65864	1.04398	0.766465	0.235561	0.209477	0.884739	0.312794	6.75525	2.11036	1.06317	1.25955	2.14936	5.49584	1.62153	1.29667	1.00359	0.635774	1.04289	5.60861	4.24064	2.08108	1.03164	3.70463	9.63565
40905122	10.3945	0	4	60.96	0	17.1045	2	0	0	78	100	0	99	22.35	0	24.5	7.5	3.84615	3.84615	47.4359	0.0513251	1	1.51251	1.30945	0.447819	4.00314	1.58478	1.02008	0.636342	0.428266	1.3947	0.753875	7.74959	1.73827	1.43555	2.66181	1.94321	5.00729	1.49597	1.36259	1.43524	0.760887	1.42265	6.26844	2.36294	1.27766	1.25888	1.70899	9.18565
40910111	9.26027	1	6	60.96	0	17.6367	2	0	0	77	100	0	87	55.56	1	32	10	16.6667	16.6667	30.5556	0.223267	3	0.351105	0.800501	0.0940286	1.24175	0.116967	0.277494	0.120544	0.415184	0.156506	0.351976	1.03716	0.371646	0.205875	0.791867	0.351225	3.76381	0.375077	0.312752	0.172834	0.11048	0.12595	0.402854	1.32525	0.181996	0.574614	0.665534	8.3397
41004121	9.21918	1	5	60.96	0	20.7029	4	1	1	79	112	0	85	22.8	0	41	12	29.1667	0	66.6667	0.0834045	1	0.990281	0.522944	0.396156	1.51705	0.77586	1.178	0.56487	0.416087	0.939444	0.820609	4.71574	1.32222	0.625738	1.10507	1.55855	1.9216	1.393	1.07324	0.737915	0.476517	0.913203	5.48862	3.86975	1.71816	2.63394	2.53833	12.1088
41004122	9.65753	0	1	50.8	0	14.348	2	0	0	61	90	0	100	17.7	0	12.5	10	26.087	0	79.7101	0.0757269	1	1.99973	1.95039	0.944458	1.67591	1.32418	1.80544	0.931055	0.48437	1.14894	0.964637	8.60985	2.10191	1.34223	2.19635	1.90724	4.01799	1.35432	1.34366	1.28521	0.620446	1.10074	6.46272	3.9211	2.22725	1.55486	3.8177	6.16904
41005121	9.50685	0	4	86.36	1	30.7306	4	1	1	76	136	1	84	32.4	1	35.5	9	0	0	58.3333	0.693062	7	1.0074	2.0862	0.263221	1.55886	0.304006	0.466766	0.104808	0.0895938	0.225807	0.915265	6.3071	1.40224	2.00789	2.44041	2.01032	8.54353	1.38511	1.21962	1.17565	0.638481	1.3701	1.30946	1.63264	0.566101	0.486398	2.97661	9.08055
41010111	9.47945	0	6	55.88	0	14.7929	2	0	0	71	101	0	120	19.9333	0	0	10	8.33333	8.33333	88.8889	0.313322	4	2.89281	1.37913	1.46327	2.53673	0.733078	1.40287	2.10191	1.8552	1.44237	1.94775	7.00952	2.16695	0.620241	2.01779	2.52487	5.17264	1.86724	2.12758	0.852684	0.378523	0.528549	2.49617	4.45493	0.487469	4.11611	1.79162	6.90057
41103121	9.38356	0	5	58.42	0	16.6437	2	0	0	78	100	0	112	36.7714	1	0	9	4.16667	4.16667	22.2222	0.0872329	1	1.98261	1.13754	0.604639	0.744071	0.979218	0.694746	0.255536	0.269171	1.97803	1.04227	12.0197	1.43822	0.710325	1.58487	1.59275	2.04118	1.51508	0.831101	0.953482	0.451511	1.51003	3.80537	3.78176	1.19222	0.800117	2.14057	3.43583
41103122	9.32603	0	1	60.96	0	16.6437	2	0	0	53	89	0	84	18.4667	0	49	10	20.8333	4.16667	80.5556	0.0901963	1	1.85939	1.65305	0.383598	0.974767	1.77183	0.480845	0.218094	0.126263	0.733948	0.318711	3.9459	2.05225	0.7713	2.40014	1.5096	6.4779	1.39407	1.66715	1.20818	0.20384	1.82926	1.96662	2.34272	1.32673	0.831428	1.50439	16.2271
41104121	9.61644	1	5	96.52	1	37.195	4	1	1	95	143	1	82	21.375	0	16.5	11	8.33333	8.33333	52.7778	1.49811	11	0.646967	0.944074	0.595635	0.929821	1.59705	1.39583	0.234364	0.00278586	1.12377	1.91417	5.29309	0.884425	0.528892	1.15565	0.534247	4.13611	1.86113	0	0.632896	0.367652	2.95332	1.47724	2.48836	2.93174	1.86407	2.99966	18.5358
41104122	9.12055	0	1	88.9	1	20.6612	3	0	1	97	123	1	90	24.675	1	18	8	21.7391	21.7391	57.971	0.149269	2	2.22478	1.41311	0.656408	1.02981	0.953302	1.00137	0.59611	0.387777	1.45834	0.765974	4.98969	2.22495	1.07125	2.04889	1.4486	8.12766	1.06631	1.10331	1.47622	0.664809	1.81858	2.73922	3.50315	1.72917	1.05711	1.96098	6.29699
41104123	9.98082	0	5	66.04	0	23.1934	4	1	1	104	125	1	72	19.7538	0	41	10	4.34783	0	42.029	0.0889436	1	4.60077	3.10867	0.503199	2.10757	2.11812	1.44488	1.23181	0.335622	1.62458	0.738137	8.93844	1.21611	1.76403	2.16037	1.40149	1.48985	1.21269	0.323739	1.35257	0.13345	1.79949	1.33421	2.39153	0.811867	1.00498	1.05179	4.1526
41110111	8.85479	0	6	58.42	0	14.0381	2	0	0	78	97	0	96	10.6667	0	19	8.75	17.3913	17.3913	50.7246	0.356711	4	1.04893	1.08553	0.875227	1.96783	0.7022	1.33935	1.03202	1.71909	0.964294	1.30703	4.68141	1.00499	0.917635	5.42059	0.785309	7.06796	1.52366	0.704655	1.8569	0.750773	1.04601	1.09779	1.35533	0.956477	2.07184	1.36132	8.29426
41112111	9.4411	0	2	58.42	0	19.484	3	0	1	77	120	0	107	16.9091	0	0	8.5	16.6667	16.6667	100	0.162592	2	2.05666	1.31724	0.297644	1.1569	0.838876	1.39594	0.484705	1.50724	1.32477	0.750056	5.92211	2.21043	0.898473	2.10419	1.77	7.645	1.00538	1.25795	1.46435	0.286331	0.63325	3.31583	5.30537	1.33838	0.711887	1.45715	12.9069
41203121	9.39178	0	5	58.42	0	15.5928	2	0	0	96	118	1	120	13.9765	0	52.5	9	0	0	52.1739	0.188471	2	1.33822	0.126695	0	0.0317412	1.56872	1.595	0	0	0	0	1.77177	0	0.019407	0.9971	1.37805	6.22795	0.140042	0	0.571556	0	1.26696	1.37401	2.4448	0	0	1.38236	14.536
41203122	9.96164	0	1	66.04	0	20.1416	3	0	1	106	135	1	68	19.0909	0	72.5	8	0	0	97.1014	0.135919	2	2.62392	1.47181	0.410972	0.940581	2.17841	0.881179	0.501867	0.220096	1.15339	0.778655	6.40261	0.0824124	0.637272	1.6283	1.9242	6.19631	2.73004	0.721508	0.996088	0.217141	2.43689	2.82953	2.79475	2.6824	2.16394	1.65528	12.6645
41204121	9.86849	0	5	91.44	1	32.8567	4	1	1	82	136	1	85	17.5636	0	1.5	9.5	0	0	63.8889	0.100129	2	0.474055	1.0761	0.233851	0.648317	0.634436	0.519917	0.383941	0.238241	0.920013	0.354467	12.6504	0.937682	1.20482	1.3848	1.35496	2.96474	1.02122	0.602004	1.03247	0.235388	0.989179	1.97567	5.19102	1.2439	1.03019	1.63787	16.2408
41204122	11.0301	0	1	60.96	0	16.4196	2	0	0	76	111	0	83	20.5333	0	17	8	18.1818	18.1818	100	0.0620198	1	0.286766	0.580874	0.139594	6.44123	1.76982	0.292847	0.285999	0.0709865	0.303385	0.238838	1.69058	0.560075	1.5474	0.855817	0.957033	5.42733	1.42575	0.260258	1.26127	0.456787	2.05468	2.94577	5.0117	1.23676	1.65867	2.03051	22.4582
41210111	8.85479	1	6	60.96	0	17.98	3	0	1	76	110	0	87	35.175	1	0	5	35	35	100	0.188563	2	0.567643	0.284029	0.422225	2.23212	0.753862	0.959712	1.20059	1.23505	0.447994	0.993286	13.5789	0.718746	0.0883639	1.05814	0.292531	3.10174	1.26506	0.160735	0.15098	0.398017	0.134554	3.2674	0.911194	0.732441	1.66661	2.40155	21.7551
41212111	9.26849	0	2	68.58	0	18.3824	2	0	0	61	88	0	110	30.3	1	34	10	4.34783	4.34783	82.6087	0.157996	2	1.71964	1.28669	0.107299	0.83375	0.411845	0.818323	0.146567	0.269358	0.534872	0.662074	6.15474	0.954439	0.393479	2.34758	0.837918	8.31305	1.15416	0.959871	1.18096	0.233345	0.260405	2.77435	3.76622	3.09933	0.762717	3.2597	10.9493
41302121	9.87945	0	2	81.28	1	28.8805	4	1	1	95	136	1	111	28.6	1	33.5	6.5	0	0	97.2222	0.150523	2	0.867267	0.954209	0.113123	1.31848	0.338579	1.02076	0.169816	0.271687	0.356522	0.605734	4.82192	3.72424	0.258215	2.64353	1.99152	4.53304	0.593744	2.08066	0.580901	0.329484	0.310697	6.47175	4.15465	2.0021	0.708111	3.00579	8.91112
41303121	10.5068	0	5	53.34	0	18.5493	2	0	0	60	107	0	96	22.8	0	21.5	8	8.69565	4.34783	59.4203	0.20606	3	1.38094	0.771256	0.180078	0.71937	0.821525	0.502054	0.264945	0.176511	0.617936	0.323459	7.01892	1.24766	0.58652	1.43221	1.1294	4.25474	1.1119	0.705222	0.676729	0.13391	0.836635	3.07838	2.17156	0.633481	0.761318	1.19931	11.7826
41303122	9.39726	1	1	60.96	0	18.3824	3	0	1	73	91	0	98	41.28	1	48	7	17.3913	8.69565	79.7101	2.07954	11	1.61388	1.02925	0.20758	0.123398	0.484169	0.0759483	0	0.00040777	0.343947	2.45992	10.9683	0.590444	0.591593	4.86921	0.197508	1.75941	1.50537	0.0833285	0.518409	0.0286234	2.43316	0.077669	3.72603	0.786819	0.378952	1.05055	29.0398
41305121	9.3863	1	3	60.96	0	18.3824	3	0	1	56	98	0	96	15.4737	0	43	8.5	8.33333	8.33333	52.7778	0.0620602	1	2.686	1.70323	0.701071	3.24587	0.463332	0.997038	0.331058	0.0785464	0.424113	1.00599	10.1519	1.10793	0.7365	4.74222	2.79323	5.96254	2.52201	0.0620554	0.960932	1.00627	1.5345	6.55697	1.88001	1.69882	0.832934	1.04737	2.80641
41305122	9.51507	0	4	66.04	0	18.107	2	0	0	89	128	1	98	10.6737	0	5	9	0	0	92.7536	0	1	2.73523	1.33265	0.414075	2.97399	1.48228	1.02659	0.352641	0.315962	1.53369	0.804706	6.84434	1.61736	1.28127	2.10874	2.22117	4.17462	1.43389	1.52853	1.3069	0.490568	1.37972	4.07641	3.6198	1.3529	1.36112	1.31142	10.412
41310111	8.71781	1	6	68.58	0	20.6612	4	1	1	63	102	0	81	16.5	0	0	12.25	4.34783	4.34783	59.4203	0.213158	3	0.694492	0.737456	0.204034	3.67446	0.197769	0.778435	0.456408	0.81887	0.840534	0.590975	10.2108	0.860666	0.531282	1.37629	1.21417	3.38014	0.704073	0.621819	0.724321	0.184117	0.429274	2.57146	4.63218	0.19653	1.26326	0.670927	7.43313
41311111	9.69315	0	4	60.96	0	15.9763	2	0	0	74	100	0	91	28.725	1	24.5	6	20.8333	20.8333	65.2778	0.133411	2	2.04721	2.04708	0.138412	4.65027	0.545707	0.435369	3.45488	2.67134	2.49542	0.919186	9.33	1.9737	1.75918	2.86613	1.94193	3.89668	1.83854	1.88098	4.76738	0.124688	1.44108	2.13534	3.38035	0.420756	1.94529	2.09658	6.41615
41312111	9.2	0	2	60.96	0	25.0613	4	1	1	76	125	0	105	10.8316	0	0	9.25	15	10	60	0.319081	4	1.55824	2.81995	0.0714994	0.527718	0.300297	0.881011	0.0379387	0.402905	0.374077	0.517682	1.80878	0.513323	0.41713	4.59415	0.598422	10.123	0.359104	0.246263	1.12496	0.546647	0.250181	1.81439	0.660942	2.89087	0.184452	1.70561	9.15171
41402121	8.94521	0	2	55.88	0	16.6437	2	0	0	62	93	0	97	22.44	0	0	9.5	13.0435	13.0435	66.6667	0.196301	2	0.894419	2.88014	0.153721	1.01929	0.511948	1.16908	0.113203	0.235544	0.241536	0.672654	2.61971	1.60608	0.400857	2.4403	0.777404	11.3211	1.34583	0.758334	2.60744	0.469517	1.06624	2.718	2.503	1.39693	0.247772	2.06434	14.5266
41403121	10.5753	1	5	63.5	0	18.115	2	0	0	57	99	0	91	70	1	32.5	8.5	8.33333	8.33333	47.2222	2.05013	11	1.5404	2.42141	0.131419	1.03187	2.45335	0.87645	0.209394	0.275702	0.64656	1.11974	2.53682	1.17521	0.312626	2.7021	0.808856	4.72829	1.69867	1.16466	0.614654	0.144613	1.47488	3.31522	1.83335	1.65122	1.22801	3.17861	17.8704
41403122	11.6301	1	1	93.98	1	34.245	4	1	1	89	111	1	78	34.7	1	38	8.75	0	0	74.2424	0.0940242	1	1.93293	1.91817	0.418688	1.26604	1.45773	0.632797	0.100284	0.123871	0.916842	0.671294	9.94195	1.14009	0.680075	2.49012	1.27744	5.99457	1.38634	0.397292	0.751741	0.0101549	1.70043	2.89497	1.96067	0.794496	0.907297	1.43109	7.86527
41405121	10.3288	1	3	55.88	0	16.5988	2	0	0	55	81	0	120	34.8	1	30.5	9	25	4.16667	59.7222	0	1	1.42309	1.14412	0.502309	2.86224	1.52496	1.21906	0.434641	0.578423	1.32322	1.13616	4.73267	1.76682	1.72825	4.14626	1.816	4.75244	1.95517	1.25332	1.78391	0.483893	1.49542	2.39361	2.60193	1.668	1.50183	1.60167	18.0501
41405122	9.72603	0	1	53.34	0	14.5978	2	0	0	71	108	0	106	30.3	1	39	6	4.16667	4.16667	98.6111	0.0354082	1	2.35506	0.954383	0.512619	3.46532	1.88073	1.62411	0.944105	0.488394	1.23886	0.378239	5.67636	1.8105	0.713766	2.00598	1.95779	4.00587	1.66472	1.48651	1.09937	1.08429	0.826089	2.7836	4.03804	2.05774	1.70283	2.7108	10.3942
41411111	9.37808	0	4	58.42	0	16.0698	2	0	0	65	88	0	106	40.9333	1	15.5	9.75	4.54545	4.54545	95.4545	0.430924	5	1.76287	1.23989	0.197862	3.26072	0.671876	0.521054	1.5264	0.805517	1.19201	0.560737	4.69595	1.41645	1.32602	2.63336	1.33402	5.94949	1.2853	1.35772	2.73632	0.537975	0.991442	1.37876	3.81055	0.437521	1.44911	0.875618	10.8772
41412111	9.03562	1	2	58.42	0	14.7929	2	0	0	63	95	0	87	11.0211	0	70.5	9	21.7391	4.34783	100	0.160501	2	1.41472	0.89242	0.17875	0.960782	0.724289	0.718071	0.181468	0.150226	0.90598	0.350683	5.93114	0.78733	0.889671	3.31514	0.927565	3.86035	1.26103	0.742064	2.20535	0.126221	0.377542	3.66892	2.12146	1.13529	0.864582	0.524113	14.8009
41412112	8.76164	1	2	53.34	0	15.6241	2	0	0	68	94	0	73	12.6	0	116	10	27.2727	27.2727	87.8788	0.163963	2	1.76321	1.99488	0.162347	1.32215	0.443727	1.13634	0.120817	0.360471	0.918197	1.23789	6.10797	1.33857	0.408478	3.51238	1.03489	4.81983	1.72459	0.675464	1.17765	0.34352	0.398394	4.37639	1.68519	1.61361	0.48906	2.04991	24.1193
41502121	9.35616	1	2	63.5	0	29.2601	4	1	1	77	131	1	120	21.9	0	24	10	18.1818	18.1818	100	0.152826	2	2.55292	2.05321	1.57168	1.23121	0.941749	0.694513	0.115341	0.446825	0.723584	1.09741	4.61518	1.66918	0.565702	2.05742	1.87453	5.89553	1.225	1.28477	1.26449	1.64619	1.62068	1.83887	2.18871	1.69923	1.23759	1.86702	23.3298
41502122	8.99726	1	2	66.04	0	15.9505	2	0	0	60	94	0	86	28.5429	1	4	8.5	22.7273	18.1818	100	0.108318	2	3.63138	1.53845	0.673596	1.21861	1.05311	0.717721	0.665267	0.46727	1.5388	0.581001	7.04462	2.66793	1.33018	2.2634	2.86885	5.04145	1.06472	1.76017	1.92604	0.624159	1.88798	6.17083	5.30021	0.728773	1.19633	0.912722	9.97058
41503121	9.8411	1	5	73.66	0	22.6659	4	1	1	88	111	1	93	26.9333	1	38	9	12.5	0	59.7222	0.0818946	1	1.06208	1.34106	0.311179	0.817607	0.95775	0.672809	0.0977903	0.360111	0.819842	0.882793	5.76325	1.15436	0.384801	1.8303	0.836443	2.93857	1.47777	0.915601	0.628052	0.299397	1.42314	4.0216	1.85462	1.01957	0.683976	1.67609	17.725
41503122	9.46027	0	1	78.74	1	26.7804	4	1	1	87	113	1	98	29	1	0.5	7	4.16667	4.16667	81.9444	0.0770304	1	2.36992	1.38653	0.303263	0.628827	1.14162	0.452444	0.176533	0.141398	0.846729	0.502616	2.34643	1.69173	1.5425	2.81794	1.43287	7.73359	1.11842	1.09826	1.38164	0.235918	1.44363	0.722538	1.76821	0.679067	0.653043	1.78858	19.7191
41504121	9.86027	1	5	66.04	0	23.7889	4	1	1	76	86	0	80	14.8714	0	33	6.5	13.6364	13.6364	84.8485	0.154083	2	1.94727	2.60692	0.295528	3.88122	1.33608	0.73132	0.296656	0.190751	1.25327	0.678898	8.20065	1.79254	1.7049	1.76915	1.45893	5.45395	1.59118	1.10492	1.61871	0.21981	2.10499	1.9375	3.80915	1.17268	0.833655	1.41901	12.8325
41504122	10	1	1	66.04	0	22.7731	4	1	1	87	123	1	109	24.45	1	30	9	20.8333	8.33333	76.3889	0.0633494	1	1.18633	1.31857	0.342701	4.21819	1.58828	0.308053	0.439151	0.188069	1.70905	0.171074	10.2073	1.72461	1.26552	1.08587	2.3609	2.61423	1.44257	1.3025	1.59222	0.121867	2.06251	2.76598	7.34494	1.02264	1.15636	0.896695	10.2287
41505121	9.67397	1	5	55.88	0	18.3655	3	0	1	71	109	0	85	131.7	1	0	6	15	10	53.3333	0.257627	3	7.2181	1.63048	0.156165	12.2196	0.328899	0.0755961	0	0	6.89133	6.9763	8.43406	2.62881	2.04491	8.27057	6.65625	5.9937	0	0.000242282	2.08963	0	0	0	8.81844	0.11868	0	0	13.7249
41511111	9.94247	0	4			14.8076	2	0	0	87	120	1	115	4.29091	0	63	10	8.33333	4.16667	84.7222	0.432373	5	3.78966	0.878804	2.41815	12.2382	1.59403	1.55288	5.20964	3.57641	3.0971	1.46036	4.75111	2.05957	0.717392	4.20474	0.761709	2.89621	2.42265	0.658606	1.7424	0.229196	0.379084	2.51834	3.47551	0.29623	2.67861	0.506548	9.90122
41512111	9.25479	1	2	88.9	1	22.167	4	1	1	63	99	0	90	13.8706	0	44	10	9.09091	9.09091	93.9394	0.187616	2	3.46802	1.48151	0.153559	0.914005	0.437241	0.806043	0.158444	0.276583	0.687171	0.677631	5.06792	2.38724	0.415905	1.16995	1.58435	5.37171	1.16981	2.03521	1.18095	0.172048	0.35385	3.15193	7.93428	2.4582	0.836733	1.87441	10.4775
41602121	9.43014	0	2	63.5	0	17.8534	2	0	0	81	106	0	93	13.7333	0	78.5	9	9.52381	9.52381	95.2381	0.115713	2	1.79797	1.19229	0.412058	1.01567	1.09648	0.980511	0.51679	0.474772	1.14135	0.618818	7.9555	2.46255	1.52418	2.59468	2.76827	3.63133	1.4353	1.52127	1.2572	0.639642	0.948068	4.42739	3.86663	1.08474	1.1949	2.65506	11.1903
41604121	10.1096	1	5	53.34	0	16.5988	2	0	0	84	114	0	110	52.5	1	0	11	25	25	70.8333	0.159512	2	1.38196	1.51639	0.36584	4.16506	1.30234	0.675949	0.252133	0.178884	1.01024	0.531496	10.3714	1.9868	1.48079	2.31266	1.68472	8.12674	1.44631	1.08476	1.64986	0.260178	1.74909	3.32712	2.47193	0.735733	0.598033	1.12623	12.691
41604122	9.28219	0	1	81.28	1	21.0856	3	0	1	54	102	0	76	47.85	1	24	7	0	0	66.6667	0.167012	2	1.52211	0.778825	0.846504	2.47925	1.78326	0.826816	0.53371	0.577207	1.34094	1.52613	0.820536	1.55846	0.328984	0.840469	1.66877	0.967131	2.97018	2.78391	1.60028	0.461334	2.93464	4.52	5.42505	3.12953	2.35805	4.5365	4.79708
41610111	9.2	1	6	78.74	1	23.1782	4	1	1	88	118	1	97	20.4	0	94	10	4.16667	0	63.8889	0.128179	2	0.650177	0.704245	0.414283	0.874611	0.926687	0.895008	2.16061	2.02517	1.22507	1.73067	10.3704	0.721014	0.29343	2.65443	0.408168	1.35951	1.1989	0.377887	0.24376	0.320554	0.241957	1.88728	2.0663	1.02343	4.08751	1.67004	17.2951
41611111	9.36986	1	4	53.34	0	16.3923	2	0	0	61	98	0	100	25.86	1	0	9	36.3636	27.2727	100	0.172698	2	1.26656	2.16051	0.811872	4.89267	1.30486	1.34014	6.09076	2.79778	2.0945	1.00592	7.43617	1.11362	1.41866	2.76571	1.16255	8.49876	1.44461	0.713119	2.69269	0.189596	0.592718	2.1066	2.11377	0.416696	1.64046	1.08458	8.06353
41704121	9.74795	1	5	50.8	0	15.5	2	0	0	72	97	0	94	55.05	1	8	10	12.5	0	45.8333	0.13501	2	0.888382	1.25474	0.480038	5.04033	2.61694	0.320465	0.0407976	0.156267	1.01882	0.965111	3.84913	0.787689	0.699654	1.59315	1.31753	5.97752	0.928121	0.277014	1.40663	0.204672	2.03242	0.597502	2.74692	1.37196	0.583035	2.49364	19.9481
41704122	10.3233	0	1	55.88	0	15.5937	2	0	0	70	92	0	109	24.4667	1	29.5	8	8.69565	8.69565	100	1.05739	11	1.05176	1.14165	0.191745	2.77008	0.512204	0.224951	0	0.0185184	0.504603	0.443107	6.16179	0.694743	1.44019	2.84098	1.35566	8.35625	1.65698	0.0144809	1.54197	0.0825713	2.03715	0.641745	1.09745	0.543296	0.0711087	2.79083	22.6925
41710111	9.25479	1	6	68.58	0	17.8417	2	0	0	72	94	0	101	24.06	1	0	10	17.3913	17.3913	60.8696	0.129682	2	1.77864	2.23676	0.79627	1.43253	1.79977	1.51686	2.24803	2.50022	1.64013	1.41542	3.50183	1.57466	1.225	3.13682	1.33341	4.93308	1.40025	1.24883	1.42504	1.2122	1.37098	2.23016	2.58663	1.18464	2.73213	1.44506	8.87967
41711111	9.98356	1	4	55.88	0	16.3161	2	0	0	67	91	0	108	19.7333	0	36.5	8	16.6667	8.33333	97.2222	0.22891	3	1.65762	2.0507	0.261383	3.93461	1.25571	0.851097	3.23395	2.17688	2.12573	1.38088	6.14697	1.20105	0.954896	3.57394	0.898103	6.92752	1.42057	0.60986	3.79779	0.425741	0.820277	2.00171	2.83023	0.556519	2.20651	1.65599	8.2737
41804121	10.3342	1	5	55.88	0	19.22	3	0	1	61	91	0	120	29.8615	1	0	10	17.3913	4.34783	50.7246	0.125331	2	1.59833	2.03835	0.297076	13.0323	0.82065	1.88554	0.00822658	0.0444143	0.370143	0.834273	3.93602	1.05027	0.622728	0.527187	1.00506	2.30945	1.07458	0.237998	1.47495	0.000296271	2.39073	0.437541	3.25114	1.40816	1.16224	8.84328	18.965
41804122	10.0219	0	1	55.88	0	15.3739	2	0	0	68	87	0	120	19.5333	0	19.5	8	26.087	17.3913	100	0.0983592	1	1.70796	2.6899	0.487669	4.76882	1.60946	1.72511	0.198267	0.235147	1.67041	1.6085	4.99675	1.64472	1.80929	2.32728	1.65462	5.67489	1.78957	0.880417	1.90235	0.256635	1.89959	2.31523	2.1006	1.70727	1.59977	4.6413	6.22622
41810111	9.31233	0	6	60.96	0	14.8148	2	0	0	48	109	0	81	23.7	1	46	10.5	25	8.33333	76.3889	0.202116	3	2.1683	1.51942	2.06484	2.93202	1.62635	1.03787	0	3.99587	0.89242	3.52472	4.44012	2.49108	0.393508	4.26744	0.904472	4.11613	0.38051	0.461779	0.0867656	0.0168504	0.151136	1.28384	2.14054	0.38735	1.8761	2.96075	13.9413
41812111	9.71507	1	2	60.96	0	18.8776	3	0	1	95	115	1	84	10.7455	0	54.5	7.25	36.3636	27.2727	92.4242	0.177968	2	1.25235	1.1376	0.234543	0.756967	0.654427	0.887243	0.163823	0.16797	0.817259	0.69368	3.53374	1.23098	0.799216	2.41937	1.423	5.8176	1.00258	1.04046	2.11365	0.321319	0.642267	3.12985	3.58739	1.31548	0.59941	3.87109	9.2418
41902121	9.09863	0	2	60.96	0	13.4203	2	0	0	60	90	0	87	18.8182	0	26	9	28.5714	28.5714	87.3016	0.164387	2	1.95947	3.60796	0.228635	0.937594	1.0813	0.737004	0.123961	0.487879	0.609223	0.821296	3.46843	1.64325	0.934198	3.61559	1.21226	8.32292	1.01566	1.45623	1.77036	0.871244	1.32563	2.14515	1.38358	1.13812	0.749975	1.20272	13.0675
41902122	9.39452	0	2	86.36	1	30.6826	4	1	1	104	136	1	120	32.0571	1	0	9	25	25	84.7222	0.12449	2	2.48886	2.14883	0.125028	0.640143	1.20787	0.697131	0.127334	0.646957	0.577794	1.19488	5.02433	3.32382	1.16041	6.24199	2.87543	7.44389	0.886411	2.46512	3.12087	0.549968	2.25814	3.37281	3.11823	1.06356	0.693871	0.991996	5.81991
41903122	9.43836	0	1	78.74	1	26.1069	4	1	1	99	139	1	120	23.475	1	44	10	0	0	83.3333	2.21728	11	2.939	1.85453	1.02996	0.722051	1.45858	1.16594	0.250463	0.425508	1.94666	2.75196	9.76747	2.07019	1.01283	2.11275	1.54538	4.59151	1.67032	1.0937	1.59198	1.30664	2.77837	1.9193	3.46138	1.87644	1.38875	2.00428	12.4632
41904121	9.20548	1	5	50.8	0	16.4795	2	0	0	64	92	0	72	2.28333	0	0	8.5	0	0	18.0556	0.375689	4	1.20094	1.07016	0.496687	2.43566	1.06612	1.29536	0.187034	0.22314	0.853615	0.852615	4.05143	1.16731	1.13165	2.0652	1.60016	4.81583	2.91555	1.08133	1.64042	0.259514	1.65881	1.52556	4.60122	2.54751	1.34335	4.94733	9.01205
41904122	10.0521	0	1	66.04	0	19.4637	3	0	1	64	106	0	82	20.52	0	22.5	8	0	0	51.3889	0.0892724	1	1.73484	1.02792	0.393735	1.3513	0.892552	0.667075	0.445102	0.233356	0.736393	0.494946	12.2208	3.24847	0.917254	2.11274	4.30234	2.80244	1.26716	1.87122	1.25824	0.238642	1.0685	3.88324	5.90688	1.2076	1.06403	1.80591	3.24155
41910111	9.43014	0	6	101.6	1	32.4622	4	1	1	75	105	0	95	36.8	1	38.5	8	4.16667	4.16667	48.6111	0.184806	2	1.12214	1.16131	0.242435	4.94303	0.353343	1.98393	1.87025	1.59838	1.842	0.635002	5.33064	1.29023	0.810566	2.18049	1.70809	2.34542	1.72238	0.967678	1.09189	1.2894	0.570733	4.71984	3.43292	0.487912	2.16789	2.14187	5.28244
41912111	9.58904	1	2	68.58	0	19.5263	3	0	1	75	110	0	84	31.8	1	49.5	8.75	0	0	75.9259	0.159053	2	1.03605	1.68364	0.0852828	1.00595	0.817722	0.868161	0.0528899	0.100533	0.344872	0.513181	2.92977	0.953838	0.637841	3.12457	1.23435	7.8658	0.496105	0.607562	1.57261	0.267645	1.06968	1.8608	2.74415	1.02577	0.736583	1.81681	18.3257
41912112	8.9726	1	2	68.58	0	18.0642	3	0	1	70	112	0	80	27.3429	1	0	9	16.6667	8.33333	79.1667	0.150317	2	1.15671	1.31807	0.208845	0.940749	0.751432	1.29905	0.336676	0.296875	1.12841	1.01157	3.9642	1.97898	0.617507	1.81037	1.60644	5.45075	0.840419	1.88157	1.99513	0.286348	0.78864	3.41803	5.20834	1.83147	1.05336	2.62877	9.92356
42002121	9.98904	1	2	58.42	0	16	2	0	0	66	88	0	102	52.2	1	0	9	11.7647	11.7647	60.7843	0.105628	2	3.22881	1.85183	0.362538	0.679352	1.51114	0.657996	0.303774	0.520973	0.928449	0.887838	8.49264	3.28793	1.42449	2.94808	2.89374	5.18944	1.28999	1.89998	2.36572	0.6352	1.39434	3.11429	3.40817	0.700285	0.996822	1.10703	9.36222
42003122	9.0411	0	1	48.26	0	12.5	1	0	0	87	129	1	90	28.8	1	30	7	20	15	81.6667	0.321449	4	0.681825	2.36693	0.0881388	0.294389	0.92784	0.27752	0.0340144	0.141841	0.406834	0.322308	3.1049	0.717332	0.380932	2.11129	0.602089	7.26724	1.1011	0.216867	0.360913	0.140938	0.892002	1.20438	0.982531	0.909772	0.488203	1.53959	35.3225
42010111	8.70411	0	6	53.34	0	15.8636	2	0	0	59	73	0	82	16.8	0	0	10	54.5455	54.5455	78.7879	0.16734	2	0.694918	2.12581	0.08833	5.46846	0.542163	1.49345	0.951232	3.64082	1.52921	0.220856	9.68731	1.09941	1.9201	1.33602	1.91089	3.60311	2.95237	0.776408	1.95193	0.951422	1.43922	1.45057	3.07044	0.388969	1.49255	1.99104	6.29764
42012111	9.36438	0	2	63.5	0	21.809	3	0	1	87	126	1	88	49.2	1	27.5	10	13.0435	8.69565	78.2609	0.163634	2	0.219489	1.29539	0.1434	1.43281	0.755775	1.12599	0.247108	0.215912	0.580739	0.970256	2.66965	0.912926	0.969784	2.49447	0.470402	5.18012	0.907122	0.487788	1.15021	0.82501	0.91387	6.61639	1.6817	1.89365	2.19113	3.20465	10.3401
42102121	9.49863	0	2	71.12	0	21.7	3	0	1	70	99	0	94	25.8	1	48	6	4.7619	0	57.1429	0.0991767	1	2.29026	2.69082	0.304927	1.43909	1.80712	0.569743	0.222314	0.620655	1.91728	2.44168	7.06257	2.18363	2.31221	4.43481	2.32456	4.8562	1.78286	2.27713	2.96017	1.34631	1.86713	4.09033	2.62719	0.832387	1.29114	1.738	5.67119
42103121	9.3726	0	5	58.42	0	15.4959	2	0	0	67	99	0	72	14.3077	0	26	10	4.16667	0	16.6667	0.100502	2	0.80948	1.55576	0.0574848	0.748033	0.287407	0.746233	0.0885799	0.504906	0.11071	0.519812	3.2184	2.57158	0.637313	3.97126	1.28445	7.16649	0.585299	1.53837	0.638931	0.402279	0.538143	6.73683	2.06295	1.43128	0.575574	2.07609	5.31045
42103122	9.27945	1	1	81.28	1	24.1217	4	1	1	88	118	1	108	35.3	1	54.5	10	0	0	86.1111	0.0792167	1	0.117733	2.43881	0.0608815	0.821651	0.312687	0.653424	0.0481904	0.313806	0.151108	0.463978	1.82846	0.721958	0.449261	4.61855	0.880047	12.8713	0.34614	0.601132	0.448736	0.3044	0.555431	3.01259	1.01677	1.09506	0.317403	1.99043	4.44729
42111111	10.4356	1	4	63.5	0	17.5822	2	0	0	53	104	0	66	15.9273	0	86	10	0	0	98.6111	0.187195	2	1.99923	1.55942	0.442017	3.95164	0.813946	0.968078	1.74457	0.547787	0.91722	1.02385	5.94645	1.7033	1.31146	3.6332	1.7512	7.65474	1.23337	1.6513	2.35249	0.679066	0.735925	2.66293	4.4263	0.973646	1.2946	1.38673	6.70145
42112111	9.55068	0	2	81.28	1	25.8786	4	1	1	76	133	1	106	14.75	0	0	10	17.3913	8.69565	100	0.129205	2	0.84277	0.874842	0.576994	0.970812	0.992423	2.07971	0.17481	0.213635	0.764458	0.316904	4.84924	0.6973	0.81055	1.1336	0.841169	4.51874	1.38557	0.529414	1.1643	0.407924	0.726427	2.87173	1.42571	1.99618	0.85599	2.92919	21.7446
42203122	9.03836	0	1	53.34	0	16.0698	2	0	0	67	103	0	91	6.98824	0	2	13	9.52381	0	92.0635	0.0877937	1	0.857996	4.24308	0	1.73048	0.467297	1.82825	0	0.000595381	0	0.170154	1.41402	0.517683	0	4.48571	0.234866	7.87724	0.0351799	0.248093	0	0	0.199896	3.49325	0.984199	1.5849	0.0674119	4.3486	12.5464
42204121	9.11781	0	5	73.66	1	23.1481	4	1	1	83	105	0	120	14.3143	0	0	9	4.54545	4.54545	72.7273	0.106742	2	1.46656	1.0535	0.199364	2.80813	0.603261	0.589231	0.301949	0.227316	0.935093	0.465562	13.4889	2.04794	1.01117	3.22038	2.18751	3.69067	1.55123	1.2099	1.24057	0.227897	1.30294	5.33009	3.14079	0.955532	0.783984	1.1119	3.32293
42204122	9.69315	0	3	58.42	0	18.923	3	0	1	65	101	0	144	13.1538	0	9.5	8	18.1818	0	92.4242	0.122603	2	1.57876	1.17968	0.952208	1.50813	0.615484	0.456713	0.175814	0.179657	0.528435	0.331368	6.83193	3.26433	0.884654	2.7287	3.71374	6.37781	0.929075	1.48581	1.31712	0.214816	2.39036	7.4304	4.4001	0.521529	0.497742	1.12396	4.90647
42211111	8.85205	1	4	55.88	0	16.9597	2	0	0	88	126	1	109	46.65	1	0	10	33.3333	33.3333	86.1111	0.383752	4	1.51069	1.7458	0.231533	3.48602	1.09112	1.2449	2.21804	1.16051	1.12988	1.62922	4.43269	1.66553	1.24765	4.10182	1.42119	4.68832	1.26179	1.34861	2.01247	1.19834	0.418081	1.78624	2.8629	1.1378	1.62838	1.20282	5.93392
42212111	8.90137	1	2	71.12	0	23.0769	4	1	1	73	98	0	120	30.7	1	87	5.5	37.5	37.5	59.7222	0.136562	2	1.11734	0.921207	0.360296	1.26904	0.994953	1.01421	0.232917	0.391531	1.04879	0.719797	8.66138	1.49189	1.10571	2.91803	1.49508	3.64078	0.924636	1.03212	1.75377	0.310658	0.969203	2.72145	4.17703	1.20134	0.981569	1.66795	14.229
42212112	8.94247	0	2	53.34	0	16.74	2	0	0	78	102	0	92	15	0	1	6	20	5	90	0.16767	2	2.20823	0.464354	0.304089	0.672522	0.996354	0.637915	0.227707	0.104408	0.609616	0.374271	3.16495	1.97196	1.24375	4.41875	2.10078	4.57137	1.37378	0.925288	1.40935	0.141693	0.795196	0.935052	2.70962	0.543324	0.70845	0.680388	18.1153
42304121	10.4027	0	5	53.34	0	15.6791	2	0	0	67	82	0	96	6.82222	0	0	7	4.7619	4.7619	73.0159	0.534401	6	2.83764	1.91345	0.343426	0.904981	2.15282	0.503627	0.261072	0.353545	1.88125	0.583389	5.78612	3.15276	2.11673	2.96082	3.32502	8.55562	0.951132	2.47251	2.13461	0.248277	1.65884	2.09784	3.53914	0.742531	1.11823	2.6402	5.77582
42304122	9.14247	0	3	58.42	0	20.0043	3	0	1	67	107	0	85	13.04	0	21	8	13.0435	13.0435	100	0.130181	2	1.20636	1.19867	0.799504	0.831375	0.733526	0.928555	0.584974	0.439127	0.580364	0.652637	4.43835	2.15336	1.11211	2.78311	3.19001	6.72681	1.49955	1.35166	1.59182	0.692441	1.17268	5.22953	3.62374	1.27997	0.979758	2.84129	2.81306
42310111	9.08219	0	6	96.52	1	32.5004	4	1	1	98	125	1	109	23.1	1	19.5	10	17.3913	13.0435	56.5217	0.192957	2	1.91102	1.60643	0.763777	4.5508	0.980739	1.91306	1.64541	3.25079	1.55265	1.74377	4.73527	1.54049	1.37455	4.85065	1.6825	3.89921	1.83605	1.57107	1.69166	1.75427	1.09462	2.10503	2.44357	1.07383	1.711	2.04939	11.3988
42311111	10.0164	1	4	71.12	0	25	4	1	1	92	111	1	92	40.8	1	38.5	9	8.33333	8.33333	98.6111	0.180831	2	1.21301	1.03292	0.295811	3.17386	1.02821	0.968531	1.85013	0.792954	0.779615	0.709837	4.41456	0.99772	1.09421	3.29878	1.00138	6.10787	2.51536	1.03914	2.36827	0.364886	0.684653	2.43544	2.79599	0.979713	1.08079	1.24657	16.7526
42404121	9.36712	1	5	71.12	0	24.8589	4	1	1	69	93	0	77	22.0667	0	30	10	19.0476	0	50.7937	0.194732	2	1.87719	1.26489	0.386847	1.69042	0.77375	0.638889	0.206751	0.24799	1.18924	0.55561	8.6717	1.93162	1.14701	2.17169	1.81003	7.8468	1.1365	1.13791	1.12522	0.224918	1.39268	2.7547	3.28153	0.851922	0.719425	2.78257	8.19889
42404122	10.1644	0	3	96.52	1	34.24	4	1	1	87	123	1	129	15.4615	0	45.5	8.5	0	0	75.3623	0.168776	2	1.20871	0.916823	0.909634	1.37262	1.99152	0.462164	0.504133	0.168951	2.25073	0.45022	6.45904	3.30323	0.984642	8.3311	1.53829	12.012	1.08978	1.73541	1.33533	0.756676	0.946448	2.72499	4.36542	0.920093	0.597605	1.31536	11.4407
42410111	9.51507	0	4	55.88	0	15.6241	2	0	0	64	96	0	112	35.4857	1	0	11	19.0476	9.52381	79.3651	0.435409	5	1.09048	0.712043	0.501514	4.31475	0.841325	0.737605	4.34419	1.77549	1.44859	0.712256	6.30071	1.15992	1.43275	1.79866	1.20818	4.56726	1.74055	0.890865	1.36296	1.41021	0.703025	1.87391	4.31567	0.804501	2.58318	1.37108	12.532
42411111	9.24932	1	4	63.5	0	18.115	3	0	1	85	100	1	100	32.7429	1	9	10.5	8.33333	8.33333	94.4444	0.159857	2	1.64041	1.3147	0.329052	3.20681	0.644759	1.1303	2.72931	0.935875	1.07541	1.12971	8.17346	1.58081	0.690968	2.26482	1.60434	2.69215	1.31122	1.66688	2.02046	0.858682	0.79448	2.37726	5.32066	0.941635	1.83376	1.20465	6.76243
42503121	9.63836	0	5	81.28	1	26.3961	4	1	1	69	132	1	92	15.6	0	18	9	0	0	26.3889	0.150255	2	2.25264	2.13772	0.133661	0.991106	0.845271	1.21477	0.0725228	0.277204	0.362706	0.597604	5.11946	3.36454	0.897102	5.34404	1.60962	7.22371	0.533814	1.53936	1.29786	0.315143	1.44599	4.54435	2.69067	1.41087	0.645507	2.20533	8.82749
42503122	9.07671	0	1	55.88	0	14.26	2	0	0	67	123	0	88	18.2	0	0	11	17.6471	17.6471	100	0.142898	2	2.08464	3.10127	0.28437	1.30801	1.07063	1.94061	0.0189711	0.122797	1.49287	1.32851	7.29784	2.18702	0.681947	3.10255	1.52202	7.46916	1.11939	0.283912	1.15133	0	1.67515	2.70516	1.85598	1.21292	0.518161	2.40189	11.4179
42504121	9.94247	1	5	76.2	0	23.3905	4	1	1	49	116	0	89	21.3818	0	60	10	0	0	69.2308	0.176429	2	1.87938	2.24528	0.376856	2.7567	1.42961	0.813958	0.343211	0.161647	1.28339	1.11476	2.80704	1.54877	0.97228	2.08044	1.48484	5.44939	1.22194	1.19158	1.13738	0.475745	1.33692	2.31105	2.65859	1.13482	0.797783	1.71458	23.1143
42504122	9.67123	0	3	53.34	0	16.225	2	0	0	71	96	0	110	27.6857	1	54	9	21.7391	21.7391	75.3623	0.0817368	1	0.352213	1.39827	1.99229	8.01584	5.66847	0.596676	0.679342	0	4.30905	1.10677	4.17243	1.06339	0.505758	5.22828	0.838993	16.7064	0.829153	0.443409	0.678263	0.954734	1.1614	4.60674	2.17606	0.594755	0.210341	1.13663	14.1653
42510111	10.537	0	4	78.74	1	20.9275	3	0	1	76	125	0	88	29.2667	1	36.5	7.75	12.5	8.33333	38.8889	0.105418	2	1.19587	0.945103	0.706975	5.85719	1.12678	1.23742	3.61363	1.9176	1.20423	0.929265	7.31418	1.12868	1.44471	3.10215	0.966147	4.53975	1.2952	0.69625	1.33139	1.96838	0.639612	3.4981	2.03494	0.59015	1.94394	1.25525	5.36632
42512111	9.46575	1	2	53.34	0	12.8198	1	0	0	66	95	0	93	35.625	1	0	9	9.52381	9.52381	85.7143	0.702097	8	0.564579	0.226114	0.539515	0.732277	1.4614	0.902576	0.266604	0.129159	1.57011	0.616903	7.92346	1.35487	0.975007	1.53299	1.36358	3.56915	2.0065	0.528101	2.00974	0.221238	1.31597	2.12472	1.9632	1.32066	1.54908	1.49217	25.1552
42603121	10.1205	0	5	68.58	0	22.8336	4	1	1	69	101	0	100	19.2545	0	46	10	8.33333	4.16667	45.8333	0.154725	2	1.06297	2.40333	0.150742	0.715344	0.851488	2.05224	0.10869	0.243095	1.01471	1.25626	3.80578	1.59902	0.915889	2.92859	0.893257	8.82199	1.25196	0.862105	1.21853	0.491614	2.21699	2.51677	1.43486	1.49203	0.579659	1.3886	15.3253
42603122	10.0548	0	1	55.88	0	15.3846	2	0	0	58	90	0	75	12.64	0	3	8	14.2857	14.2857	98.4127	0.170267	2	1.97438	2.09682	0.502067	0.845912	1.6688	1.14567	0.383195	0.110415	1.05188	0.812349	4.66368	1.11731	0.954948	1.94319	1.52097	5.18123	1.67778	0.805848	1.01148	0.305243	1.38597	2.62738	3.62266	0.968346	1.04043	1.70904	17.6804
42604121	10.8384	0	5	53.34	0	16.3265	2	0	0	75	93	0	96	11.88	0	0	11	12.5	12.5	47.2222	0.0751698	1	1.45512	1.1556	0.277423	1.64454	0.989533	1.28345	0.44037	0.150419	1.12775	0.353907	5.19059	2.02807	1.29206	3.7987	3.1782	10.0036	1.46099	1.5732	1.52166	0.850002	1.41038	3.03643	3.28685	1.39296	0.841931	1.23025	6.41578
42604122	9.82192	1	3	63.5	0	20.4789	3	0	1	70	96	0	120	15.3273	0	34	8	0	0	98.6111	0.300596	4	1.40935	0.945755	0.222971	3.38674	1.67117	0.546961	0.145631	0.0620486	1.04766	1.5795	6.10116	0.530978	0.424695	1.28892	1.83254	4.20581	1.58125	0.295073	0.536831	0.352594	1.44483	2.63458	2.96303	1.13839	0.886612	2.75653	16.1076
42610111	9.56164	0	4	58.42	0	16.1506	2	0	0	79	100	0	88	15.9	0	22.5	8	13.0435	13.0435	73.913	0.186319	2	2.11211	1.42109	0.310205	2.43967	0.655932	1.24227	3.18175	2.19074	0.790411	0.647045	5.61038	1.77558	1.40729	2.82303	1.56439	6.21174	1.0689	1.41592	1.1194	2.17372	0.602223	3.30526	7.45725	0.860426	1.4246	1.18181	8.81386
42612111	9.6274	0	2	76.2	1	23.6686	4	1	1	68	110	0	109	3.2	0	0	9	20.8333	12.5	75	0.365914	4	0.332277	0.064189	2.1869e-05	0.149156	0.731718	0.254128	0.00396338	0	0.403722	0.386766	13.0501	1.03358	3.38311	2.69253	0.979584	7.61828	1.72916	0.125276	4.04141	0.145978	2.17144	0.0516538	3.3861	0.418767	0.880593	0.269396	20.8111
42612112	9.8	1	2	73.66	0	21.6263	4	1	1	78	101	0	97	24.66	1	60	10	8.33333	0	84.7222	0.17279	2	1.40937	0.504576	0.387693	1.25573	2.02092	0.809717	0.153238	0.13835	0.840139	0.351428	10.7689	0.963006	0.587961	2.00791	1.39258	2.78755	1.03311	0.578351	1.30162	0.177169	0.827295	2.51299	2.35417	1.42389	0.887825	2.36314	16.2309
42703121	9.78082	1	5	66.04	0	19.8373	3	0	1	64	105	0	90	19.1538	0	13	10	4	4	56	0.0856492	1	0.81221	4.34181	0.112409	1.78703	0.557458	2.85667	0.0119716	0.734292	0.527436	1.82621	2.19922	1.22328	0.35111	3.40356	0.649571	10.0974	0.873272	0.412705	0.504302	0.308861	1.04879	4.72396	1.36778	1.99331	0.31355	2.79968	6.28207
42703122	9.23288	1	1	55.88	0	18.2102	3	0	1	87	114	1	75	20.175	0	56	8	0	0	91.6667	0.079702	1	0.848437	0.683833	0.138083	0.494343	0.70646	0.615039	0.144226	0.0763294	1.20499	0.252401	6.18402	0.560321	0.828594	2.61738	0.85357	5.60206	1.77445	0.323186	1.36215	0.129738	1.78207	3.36626	1.15088	1.92015	0.936164	4.35917	11.7048
42710111	10.589	0	4	60.96	0	15.0898	2	0	0	67	97	0	120	20.05	0	65.5	9	20.8333	16.6667	100	0.185704	2	1.30345	0.816847	0.696374	9.00645	1.05256	0.980797	4.63199	1.8412	2.03913	1.06226	4.46704	1.06699	1.26599	2.58703	0.969132	4.03469	1.62594	1.40677	1.09162	2.34752	0.419595	3.91211	1.33977	1.09075	1.34768	1.68232	6.02579
42712111	9.55342	1	2	60.96	0	16.4609	2	0	0	100	150	1	80	24.6	1	43	7	23.8095	14.2857	88.8889	0.158489	2	0.937719	0.895638	0.332001	1.90868	0.627263	0.559323	0.165931	0.234923	0.593164	0.689986	5.78171	1.1187	0.773507	1.72498	1.20944	5.91926	0.864387	0.932849	2.24956	0.399468	1.48895	2.85179	2.35085	0.976053	0.738115	1.88805	11.374
42712112	9.28219	1	2	58.42	0	20.0872	3	0	1	67	98	0	102	6.7	0	26	10.5	27.2727	4.54545	78.7879	0.159996	2	0.720244	1.56324	0.12385	0.709783	0.669273	1.21891	0.140365	0.230774	0.670591	1.05587	4.20147	1.09862	0.76115	6.32196	1.27764	9.39259	1.08327	0.843735	2.42339	0.500361	0.969008	2.69754	1.0286	1.77156	0.680101	2.18101	7.39465
42802121	9.27397	0	2	53.34	0	16.64	2	0	0	59	78	0	80	13.125	0	0.5	8	0	0	72.2222	0.12713	2	2.15731	0.636339	0	0.245891	3.18132	0.386744	0.150521	0.0102136	0.735689	0.570228	5.73648	1.75649	1.49935	1.60797	1.52495	2.58767	1.91789	1.22362	2.76921	1.11259	1.94951	1.50554	2.60481	0.433503	1.75829	0.905929	21.9631
42803121	9.08767	1	5	66.04	0	21.3251	4	1	1	105	137	1	96	12	0	32	10	4.16667	4.16667	66.6667	0.116864	2	0.739315	0.236712	0.124108	0.455432	0.542585	0.523676	0.283046	0.122921	1.89741	0.497413	8.3347	1.04837	0.626341	0.968231	1.39054	4.30321	2.89872	0.71168	0.965003	0.20302	2.47461	5.30162	2.7476	1.87529	1.81929	3.4425	17.1414
42803122	9.98356	0	1	63.5	0	19.2	3	0	1	56	83	0	67	19.2545	0	0.5	8	39.1304	13.0435	94.2029	0.0412432	1	2.43074	1.25401	0.266518	0.707056	0.734714	0.735423	0.201263	0.129825	1.14234	0.352767	8.41438	2.30916	1.54983	2.85556	1.47584	7.62026	1.51404	1.36703	1.78217	0.282491	1.33776	5.09657	4.16989	0.97165	0.80847	1.78346	5.20678
42812111	9.49315	0	2	55.88	0	23.5308	4	1	1	71	105	0	88	28.1	1	0	10	9.52381	0	90.4762	0.132095	2	1.31223	0.958386	0.0433907	1.00678	0.778206	0.971603	0.288259	0.290994	0.943212	0.907904	5.51566	1.27753	0.244017	2.75487	1.23622	4.79361	0.68316	1.73195	0.763674	0.274782	0.687812	5.82483	4.25344	2.6442	1.99678	5.03549	6.83816
42812112	9.06027	1	2	55.88	0	14.308	2	0	0	68	100	0	115	30	1	0	8	25	20.8333	97.2222	0.136401	2	0.321695	1.01875	0.089786	1.73833	0.641749	0.796839	0.181363	0.641376	0.807697	1.40025	8.17359	1.0891	0.105505	1.1514	0.423952	1.54623	0.723764	0.14518	0.505985	1.05491	0.65371	2.08225	0.901163	3.09852	0.814462	1.91718	13.9783
42902121	9.12603	1	2	66.04	0	20.6612	4	1	1	55	114	0	72	35.3143	1	0	7	12.5	12.5	100	0.139605	2	4.96652	0.532525	0.503693	0.387562	0.68773	0.0282648	0.320408	0.0733396	1.46706	0.488259	17.5418	9.26984	1.11731	0.40488	3.26684	0.889957	1.62486	0.845708	1.70804	0.496176	1.47874	0.608761	9.6854	0.163746	0.837626	0.039296	8.08427
42903121	9.03836	1	5	53.34	0	16.6437	2	0	0	79	108	0	93	21.72	0	0	10	8.33333	8.33333	68.0556	0.0542782	1	0.800589	0.350708	0.145952	0.511372	1.29547	0.553206	0.396737	0.14384	2.53544	0.464743	11.1017	1.49596	1.07124	2.45406	1.40737	4.55748	2.81733	0.501943	1.20204	0.132773	1.53049	5.89156	3.35448	1.72453	0.98194	2.43694	16.6361
42903122	10.0301	0	1	68.58	0	19.3414	3	0	1	53	100	0	82	28.7143	1	36.5	10	4.16667	4.16667	100	0.178352	2	1.14044	1.13459	0.168392	0.602289	1.25834	1.00646	0.3124	0.250228	0.686669	0.757033	7.05374	2.38787	1.05374	1.68061	1.61798	3.92568	1.12456	0.830679	1.5367	0.248168	1.55227	2.32405	3.87042	1.22883	1.70019	1.63653	18.9612
42904121	9.3726	1	3	63.5	0	19.4287	3	0	1	70	103	0	64	91	1	0	9	26.087	17.3913	75.3623	0.0469098	1	0.932801	0.985006	0.338884	1.12815	0.804178	0.308091	0.133251	0.16548	1.46583	0.765227	8.90031	1.55782	1.30945	2.46615	1.46007	7.38289	0.967474	0.845573	1.14247	0.343701	2.3596	5.27843	2.15201	0.82414	0.35729	0.801974	6.34337
42904122	9.99726	1	3	73.66	0	23.6013	4	1	1	78	123	0	89	96	1	26	8	0	0	75.3086	0.0536262	1	0.836662	1.0448	0.421328	1.36775	2.52593	0.524792	0.329767	0.214343	1.38744	0.831483	3.66797	1.25433	1.14325	2.0401	1.17896	8.70385	1.26785	0.969444	1.32273	0.403606	1.82067	3.17811	2.22881	1.10902	0.883681	1.86355	12.6514
42912111	9.3589	0	2	73.66	0	23.0453	4	1	1	70	112	0	96	19.7	0	18	10.5	5.26316	5.26316	70.1754	0.145041	2	0.693606	0.522591	0.203793	0.419542	0.373485	0.566935	0.190593	0.205104	0.651832	0.514196	3.16449	0.776888	0.436686	0.612004	0.55848	1.93581	0.535838	0.458521	0.769238	0.271011	0.638598	4.27397	1.47004	1.53085	0.559786	2.27968	17.8732
43004121	9.93699	1	3	91.44	1	31.3465	4	1	1	75	141	1	108	21.0462	0	0	7	0	0	38.6667	0.0571692	1	1.48383	0.859632	0.732386	1.14402	1.48149	1.09378	0.943541	0.40821	1.28195	0.721503	8.62502	1.88509	0.890318	2.60206	1.85815	5.3463	1.32728	1.41827	0.806846	0.414799	0.967911	3.79482	4.7359	1.50408	1.27671	3.40783	5.45954
43010111	8.8137	0	4	99.06	1	28.4529	4	1	1	73	102	0	87	38.4	1	30	9	17.3913	17.3913	85.5072	0.171466	2	0.435427	1.64877	0.156825	5.57823	0.00748183	2.53155	17.4768	6.254	0.503942	0.983501	2.65737	0.0028935	0.901431	2.8641	0.0164838	4.64577	1.10382	0.0160234	0.888996	4.64509	0.172622	0.546749	0.695703	0.290934	0.00406837	1.7128	10.2005
43011111	9.32603	0	4	55.88	0	15.2637	2	0	0	80	106	0	109	32.0571	1	79.5	8.5	22.7273	13.6364	100	0.218785	3	0.435985	0.649222	0.240693	5.50315	0.624922	0.852889	2.37751	0.43398	0.771189	0.80626	2.2689	0.74459	0.537165	2.5654	1.31349	7.25955	1.64254	0.646258	2.4782	0.539295	0.53549	2.43117	1.10472	0.69742	2.79645	1.18701	13.5726
43110111	9.74521	0	4	66.04	0	17.0494	2	0	0	60	98	0	98	26.25	1	43.5	7.5	0	0	80.5556	0.166684	2	0.762896	0.901855	0.366472	4.339	0.710845	1.12102	5.46142	1.6722	0.743876	0.471057	8.614	0.822388	0.811631	3.07864	0.741385	4.1523	2.02269	0.689673	0.917581	1.96318	0.347412	2.87153	1.84414	0.706663	1.85465	1.24922	7.5929
50104121	9.79178	1	5	45.72	0	13.8574	2	0	0	65	90	0	80	6.25	0	13.5	6	10	10	93.3333	0.254693	3	0.778401	2.69414	0.386012	2.76461	1.66074	3.08953	0.25637	0.77039	0.911571	1.14019	6.10869	2.63465	0.417451	4.02049	0.995991	6.01739	1.21423	1.99789	0.626753	0.453006	1.13845	6.93294	1.57555	2.16533	0.673599	3.09116	5.57568
50104122	10.3753	0	1	60.96	0	22.213	3	0	1	72	105	0	97	11.6842	0	7.5	10.5	0	0	93.6508	0.188879	2	1.44739	3.46696	0.166864	0.732755	0.267483	1.86309	0.110046	0.140486	0.687212	0.783085	6.9094	2.58934	0.509599	3.36986	0.933318	5.98118	0.389757	1.44604	0.656371	0.242005	0.858594	4.54543	4.08232	1.3873	0.255615	1.57914	3.28803
50105121	9.3589	0	3	63.5	0	19.2044	3	0	1	87	106	1	76	16.75	0	78	10.5	0	0	30.303	0.0842686	1	1.80646	2.1363	0.939701	1.36678	1.74718	1.39311	0.868262	0.711124	1.80434	1.23014	2.35085	0.774672	0.801853	1.67859	1.17923	4.58033	0.952872	0.74764	1.15034	0.190225	1.83239	3.83337	2.51184	1.60853	1.26319	2.05007	8.18888
50105122	9.90137	0	3	76.2	1	24.2439	4	1	1	66	104	0	66	26.175	1	44.5	9	8.33333	0	95.8333	1.03491	11	2.37089	1.25975	0.0162205	0.336849	0.784338	0.239979	0.00360662	0	0.947762	0.906931	9.04812	3.07122	1.25964	5.52137	1.9527	8.34079	0.923279	1.01673	1.84761	0.200611	2.22385	1.02971	2.78969	1.1523	0.26789	2.05646	10.8673
50111111	9.24658	1	4	63.5	0	18.3432	3	0	1	66	129	0	93	51	1	61.5	9	0	0	79.1667	0.1754	2	1.85234	0.726475	0.492698	4.27895	0.664502	1.63431	3.686	1.10031	0.83076	0.688552	5.3494	1.61144	1.02519	1.71221	1.82051	4.33044	1.66594	1.65247	0.695863	0.617502	0.447754	2.23423	5.18154	1.1804	2.25155	3.89061	7.92458
50204121	9.18356	1	5	73.66	0	22.6757	4	1	1	80	121	0	120	34.32	1	61	7	0	0	38.0952	0.224918	3	1.2929	1.5876	0.286965	0.765128	1.02146	2.18451	0.350723	0.192404	0.694395	0.879953	3.64571	1.60872	1.00019	2.61297	1.21528	5.65003	1.08566	1.17652	1.39462	0.421529	1.33548	3.67721	4.34182	2.23881	1.39755	3.21544	11.5886
50204122	9.29041	1	1	58.42	0	20.049	3	0	1	71	95	0	81	47.25	1	0	12	40.9091	22.7273	92.4242	0.209462	3	2.11889	1.93018	0.324435	0.408773	0.584441	1.26785	0.161284	0.00133276	1.42717	1.33795	6.03705	1.58744	0.80196	2.81954	1.49249	7.54227	1.10765	1.04453	1.25153	0.0844682	2.08711	1.58531	3.09976	0.939122	0.700702	1.37376	15.0965
50205121	9.51233	0	3	58.42	0	17.5974	2	0	0	60	100	0	87	41.04	1	38.5	9	4.34783	4.34783	59.4203	0.0343836	1	2.78701	0.869779	0.157582	6.19322	1.09443	0.885269	0.237203	0.165937	0.835301	0.322434	5.81987	2.15726	0.523351	0.938175	2.55764	4.20196	2.11521	1.83296	0.971161	0.241835	0.782915	5.05291	4.13735	2.06658	1.14009	2.16016	11.0179
50205122	9.60274	1	3	76.2	0	23.2907	4	1	1	78	123	0	80	33.5143	1	29	8	8.33333	4.16667	72.2222	0.0457794	1	1.20594	0.475261	0.202981	0.761635	1.23588	0.965247	0.223093	0.103788	0.911534	0.484868	6.98275	1.28962	1.02729	1.9812	2.06259	6.94388	1.27005	1.07297	0.988604	0.372896	1.35684	3.98225	3.56254	1.52929	1.23875	1.95658	14.923
50210111	9.53699	0	6	60.96	0	18.3785	2	0	0	68	109	0	87	12.9176	0	21	8.5	0	0	15.942	0.206473	3	0.675558	1.27886	0.143469	3.35761	0.208297	0.856105	0.909248	2.17035	0.583968	1.32786	5.24504	1.33981	0.401201	6.77699	1.15807	5.13412	0.910749	1.07059	0.610483	0.535544	0.449157	5.84912	2.78613	0.808235	2.07518	1.83475	3.95245
50211111	9.35068	0	4	60.96	0	19.2296	3	0	1	95	123	1	103	17.775	0	54.5	9	16.6667	16.6667	79.1667	0.151046	2	3.84307	0.826623	0.544244	7.27988	0.912998	0.803249	3.33002	1.04264	1.71879	0.658497	6.70442	1.2674	0.612377	2.6653	1.23823	3.10586	1.26415	1.2686	1.55717	0.626783	0.843597	2.09774	4.47975	0.574425	2.55271	0.925009	7.84828
50304121	9.07397	0	5	73.66	1	22.4966	4	1	1	66	100	0	96	16.2857	0	46.5	11	18.1818	18.1818	62.1212	0.165365	2	2.5893	1.72062	0.316075	0.992002	0.923012	1.20656	0.299576	0.410245	1.35522	0.611753	7.1841	2.72895	1.104	2.09729	2.31559	3.48739	1.87684	1.41268	1.29983	0.26175	1.15138	5.2643	6.32282	1.29522	0.925622	1.09845	11.2574
50304122	9.55616	1	1	55.88	0	16.0698	2	0	0	46	84	0	68	19.8667	0	14.5	6	18.1818	18.1818	80.303	0.154716	2	1.64519	2.39111	0.0334944	0	1.2621	1.46453	0.0344745	0	0.414285	0.801366	5.55372	1.5301	1.1998	2.56806	1.75922	6.26636	1.30027	0.7703	1.61436	0.00494415	1.77969	1.62762	3.90351	0.795356	1.37682	1.43747	25.3562
50305121	10.1699	1	5	53.34	0	14.878	2	0	0	76	115	0	94	33.7714	1	40	10	8.33333	4.16667	56.9444	0.0467465	1	2.78439	0.865953	0.130157	5.77539	0.209411	0.420699	0.0160393	0.0167059	0.234544	1.84966	19.4787	0.213699	0.730602	2.30159	0.934182	2.63245	0	0	0.7241	0.0071881	2.84988	5.67688	2.43028	1.22048	0.180201	0.560369	14.3622
50403121	10.0466	0	5	68.58	0	18.6557	2	0	0	74	107	0	94	7.21818	0	6	8	0	0	70.3704	0.182971	2	4.76236	0.691459	0.932162	0.49427	4.33362	0.239114	0.300173	0.0749595	2.51598	0.639369	4.35368	1.68383	1.82678	0.865807	1.9752	1.40552	1.6147	1.03468	3.93628	1.07051	1.78498	0.36316	3.18962	0.333116	1.49281	0.671051	25.4895
50403122	10.8329	1	1	91.44	1	29.9643	4	1	1	87	121	1	99	26.4857	1	17.5	8.5	0	0	72.8395	0.128893	2	4.43695	0.844077	0.532804	0.758026	1.76137	0.487126	0.62302	0.227231	0.827115	0.233258	6.08977	1.92838	0.865155	1.70091	2.21647	3.22093	1.40811	1.70713	2.04457	0.325006	1.72307	2.32172	6.89259	1.08684	1.78156	1.98107	10.9756
50404121	9.8	0	5	66.04	0	24.1427	4	1	1	73	126	0	72	6.68	0	0	6	0	0	37.5	0.186788	2	1.30337	0.969341	0.463918	0.32984	0.594098	2.58059	0.522342	0.00533578	1.80766	0.257612	6.10084	0.972481	1.71078	1.25416	1.06438	4.66559	1.87424	0.300069	1.7718	0.0236239	2.59999	1.0485	1.585	0.685271	1.43984	1.15298	15.0748
50404122	9.92877	0	1	45.72	0	12.8198	1	0	0	64	84	0	102	19.14	0	9.5	9	0	0	98.5507	0.18044	2	2.03014	1.75866	0.729098	0.775084	0.990423	2.23209	0.485436	0.024219	1.22861	0.518709	3.99444	1.49093	1.482	2.2059	1.40707	8.03812	1.38823	0.968103	1.63966	0.113056	2.01298	1.16443	3.39452	0.983427	1.02144	1.41241	18.1154
50412111	9.57534	1	4	78.74	1	24.5603	4	1	1	77	136	1	120	26.5714	1	18.5	12	0	0	77.7778	0.664558	7	1.58789	1.70319	0.315359	3.07559	0.556547	0.911561	3.00492	0.50105	1.26717	1.23095	6.39972	1.28064	0.627004	3.41223	1.39612	8.66469	2.46885	0.999055	4.32916	0.572397	0.419787	1.10317	1.88451	0.966957	2.00712	1.36024	16.1565
50503121	9.61096	0	5	68.58	0	23.6407	4	1	1	79	105	0	87	49.3	1	39.5	9.5	17.3913	17.3913	71.0145	0.110977	2	2.84892	1.34912	1.41708	3.00888	1.29035	0.996077	0.248656	0.557394	0.617132	2.31167	5.52982	2.04212	0.422954	1.44246	1.30001	2.62313	0.139778	0.315324	0.332212	3.7995	0.787872	5.86138	1.21922	0.53848	0.239658	0.896155	9.01877
50503122	9.06849	0	1	96.52	1	34.5288	4	1	1	94	133	1	77	17.05	0	0	11	8.33333	0	76.3889	0.12293	2	1.64833	0.859122	0.438685	1.57835	1.41708	0.903933	0.245512	0.215611	0.974291	0.823155	5.78139	2.05143	0.647319	1.88972	1.2948	4.87809	1.4115	1.036	1.32574	0.434639	1.32045	4.95192	4.30114	1.13781	1.03437	1.51966	11.513
50504121	11.0548	0	5	63.5	0	16.8919	2	0	0	54	92	0	66	31.3	1	20	7.5	0	0	56	0.0914631	1	0.989921	1.41783	0.0403034	0.284543	0.435507	0.630767	0.0681954	0.00872879	0.691898	1.06538	3.22813	2.11052	1.16442	3.54833	1.32254	9.55525	0.932237	1.3816	1.76142	0.17827	2.20499	3.0449	5.14457	0.70096	0.556019	2.16335	7.57659
50504122	9.47945	0	1	88.9	1	29.3036	4	1	1	73	122	0	85	26.0571	1	29.5	10	29.1667	29.1667	88.8889	0.182477	2	1.63479	0.657045	0.144389	0.365095	0.43637	0.727285	0.115798	0.154988	0.466195	2.10818	4.7527	2.68366	0.359712	3.90596	1.4132	11.7777	0.681079	2.097	2.15515	0.0597469	4.7023	2.01507	4.74413	0.825274	0.597628	2.85941	3.97018
50510111	8.67945	0	6	86.36	1	26.255	4	1	1	76	110	0	109	24.225	1	53	12	34.7826	0	89.8551	0.225497	3	3.50533	0.671672	0.147656	3.64676	1.78071	1.2551	0.901228	0.799817	0.591898	0.669991	3.1175	2.21873	0.681406	4.24079	1.03153	6.91175	0.77492	1.28004	0.643748	0.698792	0.566654	3.04764	3.05396	1.0738	1.33861	1.88868	14.6402
50512111	9.12329	1	4	58.42	0	15.0231	2	0	0	81	106	0	101	17.25	0	0	8	18.1818	18.1818	75.7576	0.113719	2	1.22648	1.45143	0.255643	4.4668	0.582006	1.22199	5.54269	0.64947	0.922654	1.5014	4.00866	0.681768	0.523043	2.55695	0.71174	2.86784	1.73371	0.658945	2.18658	0.360121	0.233557	2.20412	1.57588	1.48994	1.80342	1.65963	13.5527
50603121	9.94795	0	5	60.96	0	16.0447	2	0	0	66	97	0	85	23.4	1	40	12	26.087	0	60.8696	0.0893365	1	1.45024	1.40337	0.413585	0.764501	1.12118	1.3219	0.767609	0.259918	1.38098	1.60528	2.2782	0.571578	0.921917	3.42757	0.701159	6.04312	1.48171	0.28108	2.07751	0.950393	2.65823	2.31342	1.84855	1.65514	1.79111	2.14497	15.5211
50603122	10.5671	0	1	60.96	0	19.2044	2	0	0	57	105	0	98	35.3	1	5.5	8	3.84615	0	84.6154	0.0853807	1	1.30862	1.75546	0.175053	0.977627	0.736506	0.940106	0.0952981	0.219381	0.874408	1.03664	6.62216	0.995311	0.479634	2.09433	0.694051	6.2995	1.07741	0.863479	0.747673	0.594552	1.17108	7.9602	3.145	1.31794	0.947229	1.83069	4.47883
50605121	9.84384	0	3	71.12	0	23.8083	4	1	1	78	123	0	89	24.4	1	22.5	8.5	9.09091	0	50	0.0924605	1	1.8505	0.878716	0.43551	4.60211	1.40166	1.03175	0.540068	0.420283	1.4305	0.772182	8.95495	1.50084	0.866242	2.30482	1.26245	3.73863	1.36988	0.942004	0.94425	0.424798	1.29961	5.49376	1.493	1.3601	1.27364	1.33482	7.52255
50612111	9.39178	1	4	53.34	0	15.3846	2	0	0	88	118	1	92	50.88	1	16	8	37.5	37.5	100	0.12738	2	0.466512	1.95977	0.135422	6.7586	1.21267	1.39181	1.45395	2.39426	0.574002	0.858491	2.62986	0.983477	0.408144	2.53112	0.824873	7.19701	1.49456	0.762062	1.48053	0.434289	0.409873	2.5001	0.945052	0.992964	1.36699	1.97373	9.8677
50703121	9.17534	0	5	55.88	0	16.568	2	0	0	54	99	0	78	19.8	0	0	8.5	4.16667	0	45.8333	0.0939139	1	1.18157	1.50489	0.312062	0.677497	1.41802	0.785295	0.230753	0.163675	0.84969	0.578926	5.70734	0.640928	1.13501	3.1959	0.912988	5.61885	1.59947	0.449757	1.55484	0.329414	2.15171	2.45374	1.49932	1.34932	1.23139	2.06815	13.1921
50705121	10.1205	0	4	68.58	0	21.8211	3	0	1	77	113	0	97	7.16129	0	50	9	0	0	79.3651	1.72285	11	2.75516	2.33675	0.35649	2.30772	0.812039	0.776798	0.171699	0.25454	0.985097	0.649669	8.4243	2.92934	2.34674	3.36621	2.60933	8.08044	0.780846	1.40483	2.76848	0.525525	6.43389	1.61008	2.5198	1.26811	0.328317	1.1355	9.83121
50712111	10.1014	1	4	76.2	0	22.6347	4	1	1	56	98	0	102	46.44	1	32.5	10	17.3913	8.69565	81.1594	0.164838	2	0.942645	1.58006	0.0607222	0.876803	0.269607	45.7146	0.109963	0.802958	0.307853	0.767246	0.989261	0.65998	0.215955	3.30682	0.391385	5.09217	0.234104	0.614533	0.620523	0.557429	0.130917	1.57945	0.61116	0.771112	0.144288	1.85783	3.64092
50803121	9.10137	0	5	63.5	0	17.7916	2	0	0	57	108	0	83	17.64	0	0	11	0	0	34.8485	0.26886	3	1.26157	1.42654	0.241407	0.809861	0.822156	0.914005	0.284858	0.18099	0.732518	0.528878	7.41809	2.09852	0.608908	3.78248	1.42115	3.93758	0.780831	0.953845	0.841569	0.415861	0.960057	4.05629	4.37124	1.50306	1.03158	3.11201	9.42783
50803122	10.7945	0	1	60.96	0	18.6557	2	0	0	54	79	0	90	12	0	0	8	16.6667	16.6667	91.6667	0.174424	2	2.60033	0.436668	0.372897	0.699633	0.413207	0.489531	0.115953	0.0891812	0.660154	0.396058	3.28099	2.30517	0.388046	1.59405	2.08059	3.58874	1.23068	1.75617	0.764239	0.923863	0.735024	4.29651	7.208	1.13625	1.13004	4.43361	16.7046
50804121	9.8274	1	5	60.96	0	18.3495	2	0	0	104	160	1	84	35.76	1	0	9	13.6364	0	77.2727	0.450734	5	0.959375	0.52838	0.116517	0.371657	0.730151	1.13299	0.250269	0.200009	1.08788	0.375976	4.97656	2.40627	1.05534	2.9545	2.88566	5.80029	1.34293	1.796	1.59699	0.225048	0.974866	1.17184	4.0769	1.46871	0.95035	1.35068	20.9841
50804122	9.27397	0	1	53.34	0	15.747	2	0	0	58	75	0	100	17.9455	0	14	12	0	0	94.2029	0.0881121	1	1.50166	0.756162	0.408872	1.15781	2.08137	2.54435	0.509914	0.28675	1.20022	0.432525	4.55003	1.86056	0.9743	1.70616	1.76899	7.93851	1.76017	1.42757	1.11258	0.278647	0.906071	1.63937	2.96557	2.29275	1.53321	6.41609	11.2284
50805121	9.42192	1	4	60.96	0	19.8295	3	0	1	58	95	0	88	22.7333	0	12.5	7	20.8333	20.8333	77.7778	0.0523367	1	2.41031	1.01761	0.340319	2.48565	1.09532	0.685445	0.180566	0.190841	1.04573	0.364278	4.7882	2.42302	0.976322	1.62755	2.25752	5.00185	1.09311	1.89901	1.50617	0.177361	0.992381	4.53042	5.50046	1.13623	0.952282	1.242	13.0787
50805122	9.27397	0	4	53.34	0	15.6791	2	0	0	78	112	0	97	31.725	1	35	10	30.4348	17.3913	86.9565	0.0848415	1	1.11894	1.09153	0.155722	2.83071	1.51186	1.33633	0.439156	0.216432	0.900181	0.843819	5.48399	1.69323	1.38951	1.39399	1.57343	5.25539	2.22982	0.841536	1.27125	0.828415	1.2914	3.87151	2.41252	2.5844	1.19807	3.72118	8.17292
50812111	9.63288	0	4	66.04	0	24.1047	4	1	1	74	112	0	106	14.44	0	1	6	8.69565	8.69565	86.9565	0.190531	2	1.11961	1.51671	0.26816	0.574572	1.06291	1.02308	0.631435	1.78271	1.4984	1.36156	4.6969	1.00269	1.17433	2.07047	1.03866	5.07377	1.35323	0.682252	3.27011	0.620698	0.828645	1.04144	1.85889	1.13784	0.442677	1.22702	13.3103
50904121	9.75068	1	5	58.42	0	20.049	3	0	1	92	107	1	93	45.36	1	37.5	10	0	0	52.7778	0.577481	6	2.64945	1.87418	1.10268	1.79535	1.93998	2.40066	0.554693	0.262553	2.18604	1.40941	5.76871	1.8621	0.718375	1.5974	1.48396	6.93898	1.57937	0.640897	1.36696	0.329466	2.7663	1.2551	2.9366	2.28669	1.70238	5.55805	13.3019
50904122	10.4164	0	1	63.5	0	16.2781	2	0	0	67	99	0	93	19.6286	0	21.5	8	27.2727	13.6364	86.3636	0.0836157	1	1.23561	2.07901	0.597462	1.55679	0.915739	1.6208	0.606929	0.630975	0.883097	1.08354	4.1683	1.58811	0.896085	2.23899	1.2748	5.43835	0.85064	1.11758	0.964314	0.88938	1.18291	4.43623	2.97987	1.54335	1.02661	2.21535	13.5669
50905121	9.95342	1	4	73.66	0	23.3089	4	1	1	71	107	0	90	7.36667	0	0	10	4.34783	0	43.4783	0.0449537	1	1.17008	0.64656	0.0378404	3.12767	0.625953	0.553023	0.124644	0.0100646	1.2921	0.779566	6.32378	1.87873	1.22596	2.06565	1.57035	5.24234	0.65442	1.43255	1.87265	0.0882964	1.4551	4.58653	3.08648	1.26191	0.494008	0.935265	6.71604
50905122	10.3507	0	4	86.36	1	27.6646	4	1	1	80	122	0	94	19.1333	0	1	8.5	0	0	65.3333	0.0450161	1	1.5018	1.42721	0.451189	3.23417	1.02044	0.955891	0.453852	0.375585	1.31474	0.771862	7.20131	2.53367	1.51091	2.43433	2.09529	6.57415	1.18843	1.44385	1.41923	0.802947	1.25689	4.79202	3.28325	1.2161	1.16273	1.54786	6.62946
50910111	9.12055	1	6	60.96	0	17.6367	2	0	0	70	97	0	100	22.7571	0	51	10	26.087	8.69565	27.5362	0.225106	3	2.7551	1.85505	0.564756	3.3254	0.293513	1.58756	0.568463	2.91143	1.00539	3.14569	4.06244	1.23048	0.402733	3.52078	1.13015	1.80616	1.41373	0.97873	0.267703	0.536387	0.353477	4.08833	4.04689	0.803181	3.43522	2.2429	18.1197
51004121	9.89863	1	5	73.66	0	24.864	4	1	1	63	116	0	96	21.975	0	19.5	9	0	0	72.4638	0.221972	3	1.55503	0.928479	0.428468	1.23416	1.08876	1.46198	0.192877	0.265412	1.09289	1.51642	7.25571	1.92181	1.21314	1.84939	1.89178	4.0925	1.15604	1.35003	1.40522	0.560488	1.78176	1.62268	3.42559	1.65585	1.1955	1.71912	18.003
51004122	9.77534	0	1	66.04	0	17.8534	2	0	0	68	99	0	84	21.975	0	10.5	10	15	10	100	0.234914	3	1.71602	1.9756	0.592871	1.3028	1.48513	1.16152	0.553636	0.39704	1.15293	0.750187	4.40762	1.80753	1.40618	2.26871	1.29672	7.87841	1.44933	0.939327	1.36841	0.587294	1.27901	2.09932	2.7858	1.32791	0.783267	1.46046	16.5492
51005121	9.58356	0	4	104.14	1	36.3281	4	1	1	104	137	1	87	13.8545	0	37.5	9	16.6667	16.6667	93.0556	0.0787588	1	1.62723	1.78392	0.203923	1.46661	0.178741	0.694261	0.119293	0.297902	0.276941	0.924233	9.37168	2.61127	1.84429	2.37737	3.27059	5.93289	1.62348	1.63752	1.82074	0.982832	1.06728	2.70354	3.03995	1.24968	0.613297	1.93087	1.79456
51010111	9.22192	0	6	66.04	0	18.0642	2	0	0	61	112	0	77	23.0143	1	0	10	8	4	49.3333	0.27811	3	1.71771	1.33647	0.964472	2.06394	0.533186	1.27759	2.6475	1.807	1.53145	1.52786	6.05064	0.715259	0.60203	2.51329	1.69433	5.04332	1.93282	0.466639	0.849324	0.470485	0.546595	2.29958	1.93593	0.567401	3.65877	1.75018	8.41304
51103122	9.64932	0	1	76.2	1	22.1317	3	0	1	74	99	0	75	12.64	0	31.5	8	0	0	98.4848	0.0970069	1	2.18116	0.908798	0.30318	1.0493	1.11423	0.473701	0.213536	0.110765	0.904051	0.258181	4.60804	2.32874	0.505406	1.41801	2.25543	5.06641	1.00504	2.13739	0.799197	0.150773	0.851919	3.50509	4.1523	1.3549	0.833871	1.68333	11.6674
51104121	9.40548	1	5	73.66	0	26.2451	4	1	1	78	120	0	90	24.0857	1	39.5	9.5	4.16667	0	9.72222	0.137931	2	1.95541	0.856053	0.376787	1.18312	1.17632	1.21293	0.256593	0.207173	1.92263	0.932139	11.4149	1.88058	0.908245	1.52134	2.17222	1.65459	1.00706	1.19035	0.578691	0.294498	1.43571	3.32758	3.82377	1.45357	1.15152	2.65347	9.93397
51104122	9.10959	0	1	60.96	0	17.8534	2	0	0	67	121	0	77	35.16	1	29	9	27.2727	13.6364	83.3333	0.141819	2	2.64716	1.99918	0.431296	0.643334	2.04976	1.81108	0.108576	0	0.470315	1.22957	2.69066	1.32807	0.545923	2.86965	0.97906	5.86396	1.71617	0.261395	2.04955	0.336871	2.85422	0.876943	2.4637	2.28343	0.279646	2.57801	9.57822
51104123	9.98904	0	5	50.8	0	15.6241	2	0	0	61	95	0	88	33.3429	1	14	8	0	0	94.4444	0.088571	1	2.08326	1.78024	0.364422	2.69674	2.64547	1.09028	1.14388	0.290786	1.36293	0.395457	6.70303	0.879827	1.01978	0.814849	0.92222	2.03902	1.3364	0.264169	1.00286	0.0798018	1.04958	1.38257	1.90682	1.08927	2.1884	3.28794	14.9563
51110111	9.02192	0	6	81.28	1	28.6961	4	1	1	89	120	1	105	24.9429	1	8.5	11	11.5385	0	33.3333	0.185562	2	1.81309	1.17647	0.373732	2.45456	0.953263	0.956022	1.12318	1.51534	0.84368	0.751233	6.83628	1.43026	0.718299	3.00176	1.24029	5.19221	1.32138	1.15984	1.36133	0.359898	0.769783	1.19658	1.76785	0.580718	2.17808	1.2896	9.79861
51112111	9.41096	0	2	63.5	0	20.4315	3	0	1	81	119	0	111	13.8	0	55.5	8	20.8333	20.8333	100	0.167194	2	1.16566	1.77915	0.272157	1.34341	0.976783	2.45404	0.591039	1.41461	1.07951	0.633998	4.79466	1.05241	1.18713	2.61494	1.24425	6.83202	1.22376	0.893673	2.15031	1.94467	0.62224	7.24601	2.72805	2.39117	0.890127	2.32553	11.1108
51203121	9.49589	0	5	63.5	0	17.2176	2	0	0	74	96	0	100	14.15	0	0	10	18.1818	0	50	0.15887	2	2.63794	0.0265138	0.00795668	9.31661e-05	0.0200089	0	0	0	0	0	8.26995	2.34167	0.00900568	2.8105	0	3.95835	0.185033	0	0.160801	0	1.00952	2.933	3.64979	0	0	0	10.7588
51203122	10.5753	0	1	60.96	0	17.2176	2	0	0	68	102	0	80	13.125	0	55.5	8	16.6667	8.33333	100	0.152897	2	2.45988	1.36754	0.316129	1.17417	1.32782	0.809845	0.385412	0.312117	1.72345	0.68537	4.78348	0.167535	0.689292	2.31502	3.02317	4.24743	1.68606	1.83618	1.26895	0.353901	1.70573	3.26992	4.7011	2.12247	1.32821	1.10687	15.6442
51204121	9.60548	0	5	68.58	0	23.8048	4	1	1	82	116	0	81	26.2286	1	33	10	0	0	45.8333	0.0797468	1	0.355225	1.79891	0.306184	3.39203	1.15817	0.81933	0.576669	0.198223	1.01876	0.565419	8.43619	0.860579	1.38015	1.2752	1.15488	3.79609	1.41501	0.591222	1.60048	0.224116	1.69652	1.15328	2.47938	1.77405	1.10971	2.24917	17.014
51204122	10.8904	0	1	53.34	0	14.0571	2	0	0	61	86	0	80	12.8727	0	15.5	10	0	0	100	0.061637	1	0.319413	1.18374	0.219894	14.0573	0.611339	0.240419	0.00946253	0.0111186	0.252035	0.395423	4.68498	0.4804	0.767105	1.12985	0.370637	8.42391	0.631729	0.0814373	1.38578	0.0398376	3.67326	0.950647	2.87728	0.651551	0.191722	1.27841	27.3864
51210111	9.57534	1	6	55.88	0	14.4873	2	0	0	69	93	0	96	14.56	0	21	9	9.09091	0	62.1212	0.195563	2	0.844554	0.223829	0.416894	2.79952	0.851753	0.847036	2.44987	1.25081	0.495076	0.874353	9.21352	0.731982	0.105157	1.48723	0.45104	1.81506	1.71161	0.576727	0.2204	0.547558	0.208125	6.45359	2.39338	0.653608	4.6842	1.95194	17.666
51212111	9.70411	0	2	58.42	0	13.4025	2	0	0	65	98	0	94	8.05263	0	34.5	9.25	4.7619	0	52.381	0.178372	2	1.45824	1.25428	0.0848618	0.557153	0.490305	0.583178	0.0948091	0.230506	0.566567	0.571691	7.26853	1.23885	0.51933	2.60252	1.12782	9.20685	0.715931	0.894714	1.18553	0.128911	0.273314	3.09436	2.1333	1.4281	0.354562	1.58565	12.6108
51302121	9.32055	0	2	78.74	1	27.1616	4	1	1	83	111	0	84	30.3	1	56	9	8.33333	4.16667	81.9444	0.143262	2	0.703053	1.2116	0.0707556	1.12046	0.163124	1.01462	0.0578694	0.325076	0.261112	0.797207	3.51456	2.30466	0.246183	3.35221	1.04118	8.39243	0.530453	1.00121	0.659012	0.353419	0.492507	2.56469	1.79726	1.51093	0.395428	1.80534	18.8447
51303122	9.58356	1	1	58.42	0	17.8417	2	0	0	87	109	1	111	60.8	1	0	7	16.6667	16.6667	95.8333	0.434582	5	1.3772	1.38549	0.731059	1.089	0.965307	0.453642	0.146566	0.246169	1.84504	1.89632	8.43632	1.08443	0.795006	3.35448	0.957046	2.27941	3.24255	0.289179	1.15466	0.705173	3.39988	2.71742	2.9596	1.37422	1.33463	2.33792	14.516
51305121	9.52877	1	3	66.04	0	20.545	3	0	1	61	94	0	90	39.72	1	60	10	12.5	4.16667	62.5	0.0607192	1	2.46932	0.979001	0.86316	3.12077	0.41362	0.640536	0.344381	0.0918972	0.640846	0.810723	16.9394	2.016	0.454147	3.08101	2.63434	3.27556	1.96254	0.0416781	0.400743	0.0446104	1.10607	5.33052	2.27796	1.21299	0.907977	1.93639	2.4803
51305122	9.92603	0	4	71.12	0	20.4082	3	0	1	87	120	1	84	17.4	0	23.5	6.5	13.0435	4.34783	55.0725	0	1	2.04185	1.37762	0.353508	3.44762	1.30676	0.96047	0.18094	0.253495	1.46995	0.867346	7.16351	1.57442	1.04938	1.75752	1.52668	5.62546	1.45815	1.02955	1.38874	0.320871	1.47912	2.65942	2.4436	1.46987	0.905145	1.70033	14.9219
51310111	9.10685	1	6	83.82	1	26.1069	4	1	1	91	170	1	98	39.3429	1	22	9	27.2727	18.1818	69.697	0.184999	2	0.629052	0.786833	0.165321	3.97451	0.421595	0.600653	0.715556	0.467207	0.573064	0.367628	5.17422	0.897611	0.580496	2.46658	0.971419	5.58446	0.670145	0.695105	0.924267	0.316973	0.437093	1.18125	3.53621	0.246809	1.18343	0.786817	12.1332
51311111	9.79726	0	4	73.66	0	19.1806	3	0	1	75	112	0	90	30.3333	1	0	7.75	12.5	12.5	98.6111	0.350413	4	1.11867	1.09022	0.170931	3.13282	0.937438	0.842625	2.22061	1.48345	1.18184	0.711302	3.86459	1.00686	1.06384	2.24051	1.12314	5.26888	1.16662	0.96628	2.98467	0.8368	0.983285	1.42372	2.7101	0.62473	1.13577	1.87763	14.3654
51312111	8.85205	0	2	58.42	0	19.4287	3	0	1	74	118	0	90	13.95	0	45.5	7.5	42.8571	19.0476	82.5397	0.138619	2	1.65633	1.44042	0.0751991	0.648978	0.605185	0.772967	0.075259	0.230265	0.326292	0.466472	2.61417	0.421125	0.212249	2.15554	0.67992	6.44003	0.584431	0.237157	0.759432	0.815419	0.387282	5.14103	1.04529	4.32751	0.392287	3.19225	23.6542
51402121	9.05205	0	2	60.96	0	18.6557	3	0	1	75	98	0	102	21.96	0	17	11	12.5	12.5	100	0.133026	2	0.779567	4.85525	0.141156	2.71036	1.21968	2.08357	0.183784	0.423302	0.357989	1.9717	2.5861	0.898542	0.205458	2.34493	0.435251	6.61243	1.76534	0.544514	4.19924	1.14329	1.52433	3.26207	2.06395	2.0298	0.551992	3.99598	13.3721
51403121	10.137	1	5	76.2	0	24.4898	4	1	1	75	131	1	88	15.0462	0	49.5	10	19.0476	9.52381	44.4444	0.157087	2	1.59196	3.55403	0.100141	0.839619	0.876968	0.634453	0.0416921	0.213881	0.741967	1.10697	5.85585	1.10505	0.444978	4.5803	0.746398	9.68008	1.79023	0.679383	0.931013	0.0600576	2.10053	3.88285	2.05163	1.63027	0.766975	2.13531	6.22421
51405121	11.1288	1	3	86.36	1	27.6787	4	1	1	84	136	1	93	31.9	1	62	6.5	4.16667	4.16667	43.0556	0	1	2.2001	1.11759	0.596399	3.82253	1.12912	0.948955	0.266983	0.58188	1.90123	2.63303	7.87832	2.11685	1.89029	2.66294	2.09301	4.09024	2.13604	0.892167	1.34718	0.47169	2.05452	2.99144	3.09174	2.88658	1.99805	2.3506	10.9793
51405122	9.76438	0	1	50.8	0	15.1172	2	0	0	76	123	0	89	28.4	1	6	10	8.33333	8.33333	83.3333	0.0230554	1	2.92531	1.42027	0.349365	3.45118	2.56216	0.366971	0.142879	0.140731	1.10049	0.551676	3.66767	1.76525	1.12797	2.39812	2.4689	8.86096	0.668838	0.561258	1.43711	0.0947668	1.8803	0.726168	2.71863	1.06483	0.671427	0.793919	11.9598
51411111	8.87397	0	4	68.58	0	20.3516	3	0	1	58	104	0	84	16.86	0	32	10	0	0	36.5079	0.28345	3	2.4475	0.870215	0.398339	3.12663	0.663511	0.590401	1.91729	0.670948	1.04544	0.576002	5.00769	1.75398	1.10814	2.55456	1.84814	4.3846	1.05834	1.70811	2.22558	0.546031	0.801072	2.34241	6.43857	0.644122	1.5164	0.81955	6.4947
51412111	9.48493	1	2	60.96	0	21.1257	4	1	1	80	101	0	110	33.9	1	6	9.5	18.1818	4.54545	90.9091	0.149874	2	1.18493	0.46961	0.132014	0.634951	0.970229	0.627611	0.198509	0.121896	1.3064	0.542966	5.58329	0.365233	0.458002	0.927013	0.278645	2.53917	2.42793	0.27852	1.80758	0.141859	0.190355	1.38198	0.888519	2.30992	1.00819	0.977387	26.6564
51412112	9.53425	1	2	53.34	0	15.1506	2	0	0	57	88	0	72	3.13333	0	55.5	5	0	0	87.5	0.193953	2	3.99472	2.76777	0.0742745	1.61817	0.227486	1.49257	0.132702	0.606171	0.868486	1.98152	4.19411	0.791654	0.324881	2.79382	0.805821	3.29483	1.59576	0.722464	1.78026	0.5091	0.203025	2.64494	1.93195	2.37473	0.497932	3.10583	22.4321
51502121	10.0521	1	2	68.58	0	18.115	2	0	0	71	92	0	93	21.15	0	0	7	0	0	69.697	0.102233	2	2.56062	1.83873	0.797806	1.29243	0.689771	0.828161	0.300761	0.524831	1.45589	0.90555	6.04937	3.01297	0.96221	3.5188	2.81722	5.55903	0.810091	3.65783	1.08945	0.831675	0.96373	6.09631	5.8007	1.62288	1.04985	7.73602	6.11061
51502122	9.8	1	2	83.82	1	25.2926	4	1	1	60	107	0	88	19.9636	0	75	9	0	0	31.9444	0.113511	2	2.48995	2.78378	0.372457	2.74324	0.830369	2.75219	0.291043	1.07049	0.645918	1.87	4.24389	2.77514	0.773742	3.49789	1.84319	5.60317	0.903264	1.84884	1.04975	1.52924	0.661495	3.71618	2.24066	2.00924	0.578421	4.06856	6.31272
51503121	9.69315	1	5	68.58	0	22.1317	4	1	1	93	114	1	80	16.8	0	0	10.5	0	0	79.1667	0.20681	3	1.52257	2.09847	0.580622	0.524427	1.11383	1.02181	0.0925791	0.383944	0.924738	2.17812	6.95522	1.5452	0.45063	3.764	0.999295	3.68919	2.23793	0.913508	0.841234	0.3736	2.36795	3.45287	3.98618	1.31576	0.936498	3.33125	9.60053
51503122	9.44658	0	1	71.12	0	21.1257	3	0	1	55	107	0	88	13.4308	0	2.5	7	8.33333	8.33333	98.6111	0.158924	2	3.71641	1.44439	0.329985	0.709525	1.75386	0.50647	0.172003	0.12862	0.736022	1.0386	2.66992	2.78037	1.26778	2.24639	1.87813	5.07682	1.19634	1.24405	1.0654	0.252323	1.25607	0.678006	1.6953	0.55413	0.438827	2.03103	23.2598
51504121	11.2932	1	5	83.82	1	27.4313	4	1	1	77	137	1	95	28.08	1	49.5	10	25	25	87.5	0.276491	3	1.67109	2.95813	0.271972	5.53924	1.45709	0.852174	0.42792	0.197989	1.47245	0.644196	4.4919	1.32137	1.9035	1.71869	1.50206	5.60041	1.63765	0.843332	1.91491	0.412336	3.0738	2.08688	3.19476	1.46193	1.04914	1.57536	11.7258
51504122	9.51233	1	1	81.28	1	30.0735	4	1	1	78	108	0	91	17.0182	0	8	10	16.6667	11.1111	85.1852	0.0783338	1	0.87499	1.8445	0.387107	3.86206	1.81703	0.358527	0.607399	0.184813	1.05325	0.15448	6.36969	1.13662	1.29569	1.22192	1.93117	3.30594	1.8959	1.11649	2.11466	0.356707	2.49546	2.61623	7.00057	1.31141	1.32603	1.25215	12.2
51505121	9.76164	1	5	58.42	0	18.6478	3	0	1	75	101	0	120	79.2	1	8.5	6	12.5	0	65.2778	0.045589	1	1.74053	1.50862	0.998696	2.79108	0.540939	1.53876	0.0677929	0.125958	1.97232	1.55929	4.68362	1.5112	1.1902	1.37036	2.30552	3.95453	1.43028	0	1.67258	0.000134051	1.35982	2.26578	1.90973	1.43215	0.444911	1.74717	20.8474
51511111	9.92329	0	4	66.04	0	18.3655	2	0	0	59	76	0	127	10.0125	0	3	8	4	4	98.6667	0.205596	3	1.58961	0.87751	0.789	7.26966	0.868968	0.772892	3.65376	1.13598	1.24509	0.603747	4.83896	1.15138	0.967889	2.33764	0.843272	5.31727	1.05572	0.768052	2.23275	0.316844	0.741645	2.00923	2.84795	0.421138	2.42078	0.8555	6.89837
51602121	9.52603	0	2	66.04	0	21.7014	3	0	1	62	107	0	82	22.2	0	10.5	5	0	0	100	0.111834	2	1.75797	2.34697	0.381527	2.74454	1.21226	2.28427	0.271311	0.949673	0.81632	1.02011	4.08225	2.58041	0.968907	4.17501	3.00336	4.1738	0.81773	2.27792	1.30215	1.47882	1.00463	5.72333	3.87132	1.62639	1.10977	3.29767	6.91053
51602122	9.61918	0	2	68.58	0	19.1806	3	0	1	67	94	0	112	33.24	1	29	8.75	13.6364	13.6364	100	0.106689	2	2.16302	4.33409	0.448805	1.29617	1.25366	1.51672	0.217701	0.916032	0.727859	1.00187	3.02437	1.70749	0.875898	3.53573	1.42673	6.1531	0.610642	1.66945	1.08262	0.629726	0.692332	3.26687	1.83051	1.40603	0.63526	1.85211	13.9786
51604121	10.3315	1	5	60.96	0	21.6333	3	0	1	78	99	0	108	21.9273	0	22	8	0	0	65.2174	0.133787	2	1.59856	1.76957	0.417015	4.0951	1.1436	0.737696	0.286562	0.193833	1.14025	0.685292	9.99561	2.42429	1.91145	3.72687	2.11022	6.05684	1.38978	1.62184	2.56615	0.33751	2.23543	2.7514	4.22106	1.01476	0.674759	1.37393	9.94756
51604122	9.58356	0	1	60.96	0	17.8534	2	0	0	79	112	0	86	32.3	1	11.5	9.5	25	25	86.1111	0.14775	2	1.07947	0.639281	0.462639	3.19031	1.03286	0.524035	0.742276	0.593836	0.799975	0.802424	4.42731	2.36547	0.527264	0.354258	1.99476	17.7869	1.68683	1.08711	1.2761	0.704566	1.33144	2.76246	2.56545	1.25878	0.877777	1.74936	10.3485
51610111	9.10411	1	6	60.96	0	14.0381	2	0	0	51	73	0	80	43.275	1	3	7	27.2727	22.7273	100	1.64043	11	0.856414	3.98502	1.43021	0.476397	0.716198	4.11785	2.67966	8.16112	1.98423	7.43966	10.0639	0.290808	0.243494	8.47697	0.286656	1.06196	1.94981	0.18819	0.610644	0.25932	0.54212	1.22159	1.35264	0.963129	4.6808	0.762061	8.69008
51611111	9.22192	1	4	63.5	0	18.9349	3	0	1	58	99	0	87	20.4	0	39.5	9	4.16667	4.16667	91.6667	0.171436	2	1.11872	2.00796	0.766498	16.3542	1.01321	0.963804	6.61191	2.76	2.11524	0.917063	8.15662	0.89592	1.2653	2.38468	1.00167	5.38889	1.63853	0.755951	3.00604	0.481387	0.487623	2.57329	2.16993	0.43423	1.87797	0.979572	4.09199
51704121	11.1507	1	5	63.5	0	20.2546	3	0	1	106	185	1	74	20.5	0	0	8	3.84615	3.84615	62.8205	0.162815	2	2.01522	1.1332	0.419586	3.34577	1.10658	0.596735	0.299219	0.237314	1.24589	0.775223	8.29044	2.62684	0.835284	2.57863	1.95479	5.01984	1.34105	1.30703	1.46733	0.413976	1.87319	3.03988	2.849	1.55696	1.18082	1.81361	9.84359
51704122	10.937	0	1	60.96	0	17.8534	2	0	0	56	89	0	97	45.36	1	0	13	3.57143	0	67.8571	0.131703	2	1.64619	1.53421	0.46584	2.88307	1.419	0.9432	0.31276	0.261017	1.47743	0.569459	4.96766	1.72068	1.63307	2.45995	1.83843	6.93566	1.73358	1.38324	1.80006	0.326237	1.61763	2.33637	3.66934	1.4147	1.26183	1.75758	6.66248
51710111	8.91507	1	6	53.34	0	14.26	2	0	0	76	110	0	93	7.2	0	346	10	27.2727	9.09091	66.6667	0.447052	5	1.80256	2.22933	0.883967	1.13745	1.03396	1.61408	1.55392	2.90085	1.70678	1.36296	4.91954	1.66534	1.03714	2.83665	1.43158	3.83319	1.41371	1.30929	1.51268	1.1355	1.49585	1.7475	4.72254	1.518	2.2434	1.92396	8.05641
51711111	10.3562	1	4	58.42	0	14.7028	2	0	0	67	130	1	97	30.45	1	62.5	6	0	0	47.2222	0.555943	6	1.64045	1.70733	0.416806	3.60184	1.08418	0.996866	3.26502	2.00316	2.25151	1.19655	10.796	1.51992	0.953513	5.03673	1.11538	5.48544	1.52902	0.955985	3.36828	0.388467	0.656088	2.44676	2.83301	0.822318	2.02614	2.07577	5.22646
51804121	10.474	1	5	63.5	0	19.7863	3	0	1	74	100	0	91	15.7846	0	0	10	0	0	33.3333	0.110358	2	2.03953	2.88107	0.386838	10.617	1.6563	2.34671	0.129752	0.294734	1.32148	1.58038	5.1422	1.74087	1.54185	2.53369	1.88335	2.70001	1.68711	1.23926	2.30075	0.19467	2.58511	1.71176	4.69687	2.06629	1.39303	3.69173	6.10132
51804122	9.23288	0	1	86.36	1	31.5719	4	1	1	106	132	1	87	14.5091	0	20	7	8.69565	4.34783	100	0.102775	2	1.46556	1.86171	0.493162	4.9232	1.79266	1.63538	0.471291	0.466202	1.60848	1.37204	6.3226	1.51508	1.56488	2.50048	1.58352	3.82862	1.89024	1.39481	1.56779	0.354394	1.55647	2.13305	2.18134	1.5676	1.73264	6.64453	11.167
51810111	8.74247	0	6	55.88	0	15.6241	2	0	0	67	110	0	88	21.5538	0	12	10	29.1667	25	52.7778	0.261992	3	1.15226	0.764737	0.5129	1.45658	1.05012	0.625745	3.25818	0.872854	0.586016	0.753068	4.46254	1.51243	0.624502	2.83608	1.13465	2.95972	0.758666	1.15386	0.626919	0.43491	0.283101	2.06175	3.40443	0.66132	1.98184	1.7908	11.6149
51812111	9.53425	1	2	71.12	0	20.8292	3	0	1	50	97	0	77	15.3	0	14.5	11	0	0	66.6667	0.165466	2	1.47991	1.03675	0.310588	0.52709	0.496378	1.01742	0.220388	0.172831	0.735901	0.724418	3.90206	1.20338	0.740878	2.226	1.23298	4.57723	0.981637	0.986048	2.26056	0.364501	0.629042	3.12827	2.65832	1.36927	0.570562	5.51462	9.36905
51902121	9.22466	0	2	55.88	0	17.2644	2	0	0	62	98	0	82	15.6429	0	46	9	13.6364	4.54545	83.3333	0.12658	2	1.97394	3.63051	0.380917	0.840771	1.14495	0.883996	0.274655	0.634351	0.735799	0.790169	4.76058	1.59726	0.983672	3.57821	1.54591	8.1842	0.760289	2.06011	2.32255	0.907454	1.37926	3.29953	2.12692	1.21273	0.802582	1.08416	8.90217
51902122	9.39726	0	2	60.96	0	18.9352	3	0	1	100	126	1	70	17.5091	0	46	8.25	41.6667	41.6667	87.5	0.100565	2	3.01859	1.66598	0.131663	0.579869	1.16851	0.714248	0.172242	0.621585	0.563408	0.767306	4.7308	4.64419	1.02878	4.02149	2.9081	6.05395	0.839711	3.10583	2.53289	0.379534	2.22914	4.23984	3.37235	1.20302	0.877488	1.44871	7.40859
51903122	9.54521	0	1	71.12	0	21.3251	3	0	1	78	112	0	90	24.1714	1	45.5	10	4.54545	4.54545	72.7273	0.141383	2	2.31803	1.78508	0.640153	0.850388	1.52576	1.23994	0.315825	0.300446	1.77899	1.39083	8.71875	1.5637	1.12013	2.89399	1.43193	3.92428	1.67177	1.11449	1.53622	0.76979	2.06492	2.80489	3.55168	1.94931	1.81925	2.07453	18.5613
51904121	9.38082	1	5	58.42	0	17.8417	2	0	0	77	101	0	108	9.53333	0	66	10	27.7778	22.2222	90.7407	0.0713143	1	2.52596	1.00124	0.262048	1.63155	0.497939	0.554611	0.258924	0.257279	0.514712	0.379114	11.696	3.12747	1.2767	2.13534	2.55693	4.8344	1.24736	1.70968	1.79296	0.271779	1.36049	2.74661	7.15195	1.18055	1.22304	1.36121	4.99371
51904122	9.68493	0	1	55.88	0	17.8213	2	0	0	76	123	0	88	24.4909	1	34.5	9	0	0	98.5507	0.0796339	1	1.80313	0.606157	0.314194	2.09224	2.05864	0.517354	0.37036	0.0584257	1.19503	0.739764	6.56851	2.1155	0.786717	1.98597	2.63404	3.56903	1.67951	1.6425	1.24422	0.186445	1.63462	3.52555	4.32282	1.64648	1.64294	2.20422	7.72344
51910111	9.0137	0	6	83.82	1	23.473	4	1	1	98	129	1	100	27.3429	1	7.5	8.5	4.16667	0	31.9444	0.184435	2	0.860471	1.22889	0.288375	4.40062	0.294244	1.74665	1.62482	1.41925	1.70516	0.677759	6.14757	1.25441	1.1753	2.34684	1.47127	3.53777	1.5999	0.805332	1.43277	1.53139	0.741491	3.23543	2.42085	0.566623	1.81763	2.10811	3.7761
51912111	9.3589	1	2	58.42	0	16.3161	2	0	0	60	101	0	96	14.0769	0	13.5	11	0	0	100	0.421513	5	1.19029	1.63795	0.158285	3.87929	0.479683	1.72453	0.170963	0.287311	0.752247	0.737633	3.14481	1.17178	0.688655	3.0799	0.661867	7.12458	1.35902	0.831567	1.78857	1.46564	1.37154	3.26179	3.53975	1.7684	1.45079	1.96912	6.52183
51912112	9.89589	1	2	78.74	1	24.1047	4	1	1	77	133	1	115	18.06	0	9.5	11	31.5789	31.5789	82.4561	0.177181	2	3.05474	1.22304	0.160888	0.594096	0.591778	0.810596	0.113075	0.16946	1.18103	0.895212	5.22088	4.72107	0.833797	3.07555	1.81976	8.26885	1.08548	1.91145	2.964	0.398952	1.10824	1.23263	2.18697	1.41463	0.712076	1.41379	11.1493
52002121	10.3918	1	2	55.88	0	17.2644	2	0	0	67	98	0	140	29.25	1	0	9.5	38.0952	28.5714	69.8413	0.117033	2	2.01281	0.981058	0.241995	0.776353	1.89183	0.677565	0.377485	0.486429	1.15076	0.606382	8.28721	2.02374	0.843258	1.20411	1.82299	3.42644	1.90078	1.43814	1.2954	0.477356	0.927417	5.10869	2.29417	1.08618	1.1453	2.54026	11.8016
52002122	10.7151	1	2	63.5	0	17.1158	2	0	0	84	104	0	97	40.3	1	70	8	0	0	81.9444	0.0989949	1	2.79492	2.24563	0.669391	1.66313	1.44199	0.917097	0.359555	0.701226	1.05015	1.176	5.41876	1.91343	1.25097	3.38879	2.20677	4.49984	1.16923	2.31094	1.87868	0.798573	0.90727	4.83563	3.12352	1.07169	0.902583	1.75994	12.6233
52003122	12.0027	0	1	53.34	0	14.26	1	0	0	68	98	0	90	31.9	1	30.5	9	21.7391	17.3913	88.4058	0.16906	2	0.747895	1.93128	0.170326	0.380139	0.855161	0.492424	0.0884958	0.253706	0.912334	0.497944	5.79895	1.80568	0.939214	4.60883	1.58451	5.17152	1.51098	0.748402	0.605666	0.493081	0.899033	4.32785	3.39159	1.12678	0.981695	1.44835	12.402
52010111	9.27397	0	6	53.34	0	14.7929	2	0	0	63	101	0	93	50.1	1	13.5	10.5	34.7826	17.3913	73.913	0.167711	2	0.79996	2.2147	0.132893	7.33606	0.351693	1.34203	0.746138	3.01948	1.2135	0.194665	9.64074	1.31873	2.16804	1.55172	1.69102	3.07017	1.48588	0.790977	2.27702	1.02712	1.82836	0.938398	3.67109	0.285717	0.799757	1.10728	8.75677
52011111	9.20274	1	4	66.04	0	16.1506	2	0	0	53	91	0	84	18.225	0	50	7	33.3333	14.2857	100	0.168276	2	3.47202	0	0	0	0	0	2.39237	0.307955	1.87884	0.139126	12.6465	2.52835	1.69035	2.80828	1.90095	6.42873	1.97741	1.95091	2.16156	0	0	3.32176	7.25316	0	0	0	5.29413
52012111	8.82192	0	2	55.88	0	13.9853	2	0	0	79	118	0	112	56.76	1	0	10	5.26316	5.26316	87.7193	0.148374	2	0.53353	1.70716	0.0964287	0.769363	0.414638	0.89568	0.0796767	0.166802	0.563244	1.11432	4.5882	1.86004	1.03364	3.2924	0.907745	6.06169	0.74291	0.856487	1.61354	0.313115	1.03227	3.45456	4.64417	1.94532	0.884212	1.32076	8.30319
52103121	9.92055	0	5	60.96	0	16.8032	2	0	0	47	110	0	76	17.9	0	0	10.5	0	0	26.3889	0.0928703	1	0.855816	1.67567	0.0748553	1.07969	0.273297	0.89481	0.0438304	0.709411	0.149065	1.03634	3.4089	2.46058	0.274337	2.58067	1.39627	4.40492	0.570056	1.96199	0.327432	0.517843	0.398732	7.88165	3.24147	1.44334	0.536299	2.27682	7.96928
52103122	9.18082	1	1	66.04	0	23.6686	4	1	1	59	98	0	89	8.49	0	4	10	33.3333	4.7619	100	0.0994727	1	0.477181	1.20955	0.1387	0.807125	0.289807	0.607762	0.135507	0.29605	0.196224	0.372685	3.06194	2.01716	0.423513	2.59694	1.4717	6.59777	0.280359	1.74702	0.377502	0.283323	0.470289	7.84354	5.4465	1.02461	0.327698	2.23132	7.52081
52111111	10.1808	1	4	58.42	0	17.301	2	0	0	66	113	0	76	10.1143	0	112	10	33.3333	33.3333	100	0.196022	2	3.65922	1.19002	0.31369	4.78025	0.227325	0.851689	4.99469	1.47575	0.874271	2.55874	6.64301	0.791845	0.38861	4.17502	0.735882	2.90446	2.20469	1.01056	2.88947	1.06494	0.0461852	3.72777	3.716	0.948987	0.894493	1.37619	7.92677
52112111	9.24658	0	2	66.04	0	18.6557	3	0	1	58	102	0	85	10.0435	0	0	11	8.33333	4.16667	66.6667	0.156725	2	1.26594	1.99485	0.152651	0.854144	0.643992	1.22336	0.404987	0.455213	0.613139	0.836412	3.27364	2.09957	0.652847	2.69464	1.57742	3.87654	0.851134	1.79494	1.05749	0.79023	0.508845	3.1122	4.24545	1.66943	1.55292	1.45209	13.6626
52202121	9.42192	0	2	76.2	1	23.7889	4	1	1	97	123	1	95	32.5333	1	39	8	8.33333	8.33333	69.4444	0.15071	2	2.75605	3.01452	0.314915	0.995831	1.85457	0.540542	0.255336	0.317473	0.87553	0.721492	6.79495	2.28652	2.38463	3.6188	2.65232	5.45958	1.16093	2.56289	2.13976	0.438536	2.04373	2.84489	3.40808	0.413686	0.611018	0.704307	7.37392
52203121	9.65753	0	5	60.96	0	16.8789	2	0	0	63	100	0	88	41.52	1	4.5	9	0	0	41.6667	0.0757295	1	0.777977	1.93845	0.0759054	1.10706	1.15189	0.919164	0.018043	0.128819	0.123184	0.713296	3.53091	0.81226	0.300049	2.92177	1.3268	7.1668	1.11783	0.561029	0.34562	0.36891	0.50869	2.6927	1.32339	1.77738	0.66981	4.00893	15.6487
52203122	9.90685	0	1	63.5	0	17.1225	2	0	0	67	98	0	90	16.4308	0	18.5	11	4	4	66.6667	0.103579	2	0.689381	3.9569	0	1.30912	0.405318	1.11836	0	0.0431023	0	0.418169	1.37509	1.55646	0	4.19883	0.633964	11.6479	0.00892008	0.514133	0.0892075	0	0.407158	0.883174	1.47022	0.882426	0.000267776	3.06625	17.6547
52204121	9.15616	0	5	55.88	0	18.3783	2	0	0	79	107	0	87	44.64	1	37	11	0	0	66.6667	0.193844	2	3.00972	1.3335	0.381163	5.37446	0.867392	0.631318	0.197586	0.18462	0.919705	0.834942	5.60117	4.01595	1.04836	4.47893	2.3455	8.71466	0.856755	0.923986	1.17744	0.213765	2.10957	1.48838	1.89928	1.27748	0.459166	1.63383	11.4645
52204122	9.69315	0	3	66.04	0	18.3824	2	0	0	86	117	1	90	15.6	0	65	8.5	8.33333	0	84.7222	0.113224	2	1.28706	1.53944	1.07642	2.66564	0.805655	0.755283	0.257085	0.15992	0.399221	0.333679	8.05265	2.24057	0.857562	2.21184	3.81521	7.74959	1.20049	1.00807	1.32402	0.294618	1.31642	6.77556	2.62731	1.22903	0.752683	3.60357	5.69036
52211111	9.54247	1	4	66.04	0	22.8129	4	1	1	77	102	0	91	11.5875	0	53.5	9	22.7273	22.7273	100	0.278536	3	1.48302	1.86193	0.238315	2.77336	0.875863	1.15868	1.82201	0.945853	1.26806	1.78379	4.77747	1.70303	1.33096	3.7027	1.53474	6.05967	1.4153	1.5302	1.84518	1.13482	0.481653	1.53631	1.975	1.12381	1.55215	1.26813	5.62439
52212112	9.03836	0	2	73.66	1	25.0613	4	1	1	71	125	0	93	20.475	0	17	11	16.6667	0	90.2778	0.18062	2	1.73106	0.426906	0.40037	0.785773	1.01586	0.760414	0.47086	0.147244	0.712917	0.461464	5.61441	1.92374	1.12705	2.04427	2.17403	3.8931	1.43341	1.02542	1.13	0.176958	0.736327	1.79863	4.65648	0.905603	1.47865	1.27797	14.9124
52304121	10.5863	0	5	88.9	1	31.5556	4	1	1	101	130	1	111	7.22308	0	70	8	0	0	89.7436	0.0498361	1	2.68564	0.798407	0.324215	1.55735	1.39296	0.760467	0.517203	0.420394	1.49781	1.04904	3.3182	2.74094	0.967207	2.26087	3.20689	2.82583	2.40296	2.42098	0.944418	0.632829	0.795361	1.72893	3.97331	1.01181	2.14984	5.38952	17.0181
52304122	9.37808	0	3	68.58	0	22.167	4	1	1	82	127	0	81	29.8286	1	26.5	7	0	0	76.3889	0.547223	6	1.69127	1.98822	1.08543	1.17622	0.87828	0.978488	0.478503	0.460636	0.691844	0.646841	5.63939	1.82511	1.57848	3.51226	3.88456	10.3323	0.965765	1.08158	2.02992	0.560852	1.48408	4.61586	4.03156	1.26601	0.721391	2.37868	2.7812
52310111	8.73973	0	6	55.88	0	15.2026	2	0	0	67	100	0	78	18.5	0	42	10	0	0	18.0556	0.435418	5	1.69402	1.18595	0.684842	4.5382	1.16807	1.24134	1.24443	1.9652	1.15809	1.0244	6.90422	1.44729	0.980069	3.03691	1.4925	4.47741	1.16681	1.51486	1.21542	1.35207	0.891895	4.23662	4.95229	0.885284	1.80311	2.21842	8.57996
52311111	9.70685	1	4	68.58	0	19.025	3	0	1	81	102	0	75	39	1	16	8	17.3913	17.3913	84.058	0.186465	2	1.48686	1.04129	0.349608	4.43643	0.865587	1.02294	2.35686	0.749167	0.784471	0.711433	3.50195	1.49462	1.19046	2.48288	1.48894	6.5646	1.48351	1.53341	2.32017	0.359842	0.670023	2.29473	4.0767	0.822984	1.97341	1.64045	12.2039
52404121	10.1014	1	5	68.58	0	21.2351	3	0	1	74	111	0	90	4.48696	0	27	9.5	18.1818	4.54545	60.6061	0.209816	3	1.82778	1.20459	0.301511	1.60145	0.806287	0.648458	0.468825	0.219339	1.0177	0.515741	6.61745	2.15904	1.26062	4.28269	2.05508	5.51683	1.35284	1.41434	1.27182	0.364557	1.20877	4.01668	4.414	1.05785	1.10486	2.28138	6.88989
52404122	10.9452	0	3	55.88	0	22.7259	3	0	1	64	94	0	97	23.76	1	44	6.5	10.5263	5.26316	91.2281	0.211604	3	1.08986	1.07588	0.939973	2.95996	4.23918	0.241505	0.460318	0.0265965	2.4967	0.453959	2.9095	2.65539	0.746481	4.48637	1.36382	18.9693	1.2927	1.33713	1.15363	0.596127	1.39574	3.4368	2.53071	0.489132	0.3617	0.784347	10.9638
52410111	9.02192	0	4	58.42	0	16.225	2	0	0	59	79	0	90	9.67826	0	4	10	0	0	63.8889	0.382723	4	1.41534	0.881239	0.417342	4.36163	1.13043	0.686386	2.80258	1.11567	1.03202	0.512427	4.17894	1.05829	1.73687	2.17236	1.28425	5.82821	1.92256	0.971006	1.94768	1.5445	0.965124	2.31486	2.29961	0.471568	2.17476	0.88901	14.4332
52411111	9.24932	1	4	50.8	0	15.8636	2	0	0	65	97	0	107	25.0286	1	99.5	9.5	39.1304	17.3913	100	0.15818	2	1.27428	1.02245	0.233228	3.48769	0.643902	1.03495	2.0867	0.71057	0.882982	0.769816	5.79215	1.40483	0.793648	2.31947	1.47842	3.85089	1.14388	1.34488	1.96172	0.653654	0.738621	2.26565	3.72349	0.92276	1.39508	1.5669	7.01874
52503121	9.54521	0	5	63.5	0	18.6469	2	0	0	69	100	0	88	26	1	28	11	4.16667	0	29.1667	0.0844001	1	1.10423	2.58663	0.0804984	0.807747	0.476529	2.02199	0	0.151642	0.254043	1.20325	2.23655	0.725471	0.420935	4.21166	0.658551	12.1319	0.491812	0.108571	0.398472	0.18478	1.73783	3.04531	2.29713	1.4464	0.511269	2.98095	12.6169
52503122	9.05479	0	1	60.96	0	19.8124	3	0	1	76	91	0	109	17.25	0	9	5	5.88235	0	82.3529	0.156611	2	3.33226	4.30681	0.242091	0.768772	1.66391	2.35118	0	0.0100007	2.08728	1.29777	4.4413	0.865322	0.011581	4.36353	1.65509	10.1154	1.48582	0.0515772	1.29608	0	2.07605	3.13459	4.43724	0.506914	0.543469	1.00703	7.71403
52504121	9.72877	1	5	58.42	0	20.0872	3	0	1	70	97	0	96	96	1	14.5	6	9.52381	9.52381	57.1429	1.64711	11	0.964	2.89833	0.00960628	8.16721	0.50443	0.633874	0.00369498	0.308353	0.39376	2.30985	7.4166	0	0.432869	0.519922	0.788434	6.94622	0.275939	0	0.587046	0.0172115	1.52241	3.02882	3.23767	0.558409	0.00252412	1.48975	16.6983
52504122	9.27123	0	3	55.88	0	21.4823	3	0	1	65	87	0	93	3.24	0	29.5	11	8.33333	0	76.3889	0.0365886	1	1.38151	0.738646	1.08826	2.73255	2.92498	0.797239	1.24085	0.435469	2.11922	0.796793	6.1082	2.53895	0.66124	2.51127	1.68612	8.59186	1.52689	2.19287	0.963235	1.10189	0.849903	7.51969	3.71798	0.870437	1.71986	1.28398	10.3234
52510111	10.537	0	4	58.42	0	17.0898	2	0	0	63	85	0	89	16.9	0	5.5	8.75	25	16.6667	100	0.242604	3	1.72187	0.770283	0.415004	4.09203	1.4112	1.13544	4.36405	1.63397	0.948053	0.555558	6.05939	1.69551	1.28115	2.22704	1.26761	5.72619	1.49294	1.05707	1.01642	1.39993	0.447698	5.62676	2.75952	0.909709	3.43084	1.53252	8.71635
52512111	8.95068	1	2	63.5	0	15.3846	2	0	0	75	98	0	106	13.9579	0	5.5	10	4.16667	4.16667	87.5	0.154781	2	0.557986	0.27591	0.489858	1.07714	1.01352	0.924923	0.253251	0.129651	1.18441	0.360876	11.4548	1.23498	1.05965	1.6989	1.24976	4.219	2.34625	0.532336	1.73392	0.242191	1.24017	2.07575	2.54178	1.19796	1.24336	1.23841	12.829
52603121	10.3096	0	5	50.8	0	15.9763	2	0	0	78	90	0	112	19.2	0	31	6	0	0	72	0.166421	2	1.26885	1.28557	0.194712	0.937004	1.21579	2.06242	0.222406	0.338517	0.859208	0.95874	4.17423	2.57242	0.692756	2.22104	1.25696	5.64817	1.23657	1.52629	0.836281	0.461852	1.07592	4.6288	3.02082	2.70616	0.77889	3.66769	13.5744
52604121	9.49315	0	5	53.34	0	15.1506	2	0	0	91	114	1	64	8.91818	0	16	10	4.16667	0	76.3889	0.0931159	1	1.7442	1.58698	0.203826	1.34825	1.10918	0.537014	0.180581	0.0947827	1.09182	0.332437	10.7959	2.4586	1.55883	5.30689	2.89808	10.8348	1.92977	1.39836	1.87964	0.38122	2.15008	2.07651	1.81286	0.993834	0.576255	0.741763	5.87811
52604122	9.52055	1	3	71.12	0	21.2204	4	1	1	65	98	0	104	16.6615	0	25	11	0	0	100	0.0680166	1	1.43132	1.09931	0.230896	1.73538	1.5924	0.683735	0.256892	0.147084	1.05788	0.857572	4.24504	1.3653	0.929787	2.31636	1.66881	7.16861	1.38427	0.994436	1.17795	0.443017	1.45913	1.81058	1.76471	1.31321	1.05812	1.95468	12.5277
52610111	9.28493	0	4	58.42	0	15.2588	2	0	0	48	83	0	99	19.9333	0	0	11	27.2727	9.09091	95.4545	0.191269	2	1.60378	0.958766	0.342922	2.48646	1.03703	1.16901	4.52131	2.00288	0.668729	0.59509	4.99667	1.56171	0.91088	1.56811	1.47418	4.58978	1.27906	1.38312	0.722063	1.82157	0.324844	4.18654	6.5454	1.0533	3.19114	2.00863	8.74656
52612111	9.63562	0	2	55.88	0	15.1506	2	0	0	72	91	0	120	19.9091	0	34.5	9.5	34.7826	34.7826	100	0.158418	2	0.367065	0.159707	0.256446	0.309085	1.67707	0.433456	0.418099	0.0726996	0.94099	0.144898	5.97732	0.877116	1.82514	1.88013	1.07662	3.7437	1.2772	0.321949	2.03622	0.339557	1.37584	1.27819	2.27522	0.622614	1.42891	0.986373	22.5415
52612112	9.78356	1	2	50.8	0	15.1506	2	0	0	61	91	0	108	16.0615	0	0	6.5	9.52381	0	100	0.160875	2	1.47992	0.699489	0.253743	1.24899	1.99519	1.00558	0.222834	0.117169	0.811981	0.30233	7.79547	0.904061	0.704286	1.63293	1.30056	4.98011	1.69871	0.583491	1.81017	0.204698	0.795145	1.77389	2.43616	1.84645	1.201	3.10936	15.9821
52703121	9.91781	1	5	73.66	0	21.2191	3	0	1	68	90	0	100	26.5333	1	7.5	10	0	0	36.3636	0.0799036	1	1.33767	3.62888	0.144494	1.75021	0.713957	2.9825	0.0721595	0.758618	0.870058	1.8106	3.47175	1.79642	0.326796	2.54375	0.944014	5.51529	0.755114	1.03192	0.435696	0.247482	0.570058	4.07276	2.40359	1.32454	0.43851	2.18658	4.41788
52703122	9.80274	1	1	71.12	0	20.1197	3	0	1	87	126	1	103	10.8	0	11.5	9.25	22.7273	18.1818	63.6364	0.0806344	1	1.00729	0.610576	0.21156	0.672893	0.537905	0.346987	0.0678966	0.0574539	1.53427	0.37336	6.50784	0.534446	0.582009	1.14082	0.763315	3.70068	1.72145	0.339151	0.816837	0.122027	1.71494	4.72451	1.51065	1.13725	0.739811	1.91566	11.72
52710111	10.126	0	4	81.28	1	24.7967	4	1	1	76	120	0	99	15.8	0	23	8	4.16667	4.16667	100	0.175066	2	1.36458	1.15949	0.64112	5.84474	1.06572	1.07297	3.70371	1.62328	1.42085	0.892567	5.02859	0.94683	1.18348	3.47916	0.966817	5.50398	1.30129	1.04006	1.16019	2.22065	0.485722	2.73771	1.16541	1.16791	1.09259	1.8477	8.65563
52712111	9.39726	1	2	58.42	0	14.88	2	0	0	91	153	1	72	30.72	1	68.5	8.5	12.5	8.33333	100	0.156795	2	1.36575	1.36101	0.1812	1.02451	1.24553	1.094	0.133242	0.232252	1.3018	1.46772	9.95163	1.1945	1.1996	1.94023	1.24536	2.18134	1.85813	0.616423	3.38755	0.244422	2.02556	2.58185	1.58108	1.31633	1.28589	2.03455	8.13135
52712112	9.50137	1	2	66.04	0	17.3579	2	0	0	60	101	0	108	22.8	0	0	9	33.3333	19.0476	92.0635	0.150683	2	0.84293	2.1361	0.137931	0.867627	0.674422	1.33325	0.113834	0.214978	0.487115	0.907805	4.0685	0.987176	0.617828	4.28291	0.969131	3.55176	0.968063	0.954956	2.57268	0.522027	1.90922	3.9537	1.15117	1.37893	0.74521	1.38171	9.46251
52802121	7.91233	0	2	73.66	1	21.6263	4	1	1	73	125	0	90	52.5	1	7.5	8	0	0	39.3939	0.0907844	1	2.28519	1.63022	0	0.952338	1.76973	0.00936313	0.171298	0.0192158	2.07845	0.368782	18.7701	1.7384	1.51761	0.611644	0.778911	2.42324	1.78082	0.247641	1.5683	0.88913	2.4977	2.50802	1.64131	0.640181	1.3745	0.533041	12.0398
52803121	9.72329	1	5	66.04	0	23.6407	4	1	1	65	97	0	90	10.6846	0	37	10.5	4.34783	0	73.913	0.251843	3	0.85773	0.393629	0.10945	0.299745	0.358042	0.388052	0.206592	0.0801785	2.14698	0.555633	15.3964	1.68317	0.904117	1.48789	1.78051	7.23575	1.65909	0.669562	1.54817	0.250194	2.49877	3.17433	2.15171	1.08887	0.953378	1.52447	7.2386
52803122	9.35342	0	1	63.5	0	19.84	3	0	1	79	97	0	104	14.2	0	0	9	17.3913	13.0435	98.5507	0.0480292	1	1.32368	1.04716	0.290993	0.617325	0.886365	0.859068	0.085199	0.117906	1.11741	0.488083	14.8252	1.2249	0.709751	1.2764	0.702559	5.35176	1.31473	0.498608	0.647171	0.162333	1.09866	3.6805	3.57779	0.997482	0.681466	1.41998	22.0999
52811111	9.26575	0	4	58.42	0	14.7028	2	0	0	67	123	0	103	29.025	1	13.5	9	52.1739	30.4348	100	0.169938	2	0.903641	0.948287	0.151556	4.1631	0.415676	0.80051	1.3806	0.43113	0.563588	0.845446	3.60818	1.63967	0.384891	1.46303	1.2934	4.40539	1.40597	1.59734	1.06649	0.44009	0.160037	3.07612	3.87991	0.639691	1.43242	2.47513	10.4291
52812111	8.92603	0	2	53.34	0	16.5246	2	0	0	85	116	1	127	24.4286	1	0	9	30.4348	30.4348	92.7536	0.130485	2	1.41179	1.59419	0.117606	1.12018	0.994554	1.01715	0.181843	0.557803	0.668485	1.11629	1.83409	1.03264	0.452489	2.99827	0.982929	8.05011	0.849266	1.15277	1.96035	0.834078	1.37502	3.22654	3.22806	2.43071	1.03201	4.57644	11.4801
52812112	9.27945	1	2	63.5	0	20.7789	4	1	1	78	98	0	102	26.25	1	69	11	26.3158	15.7895	68.4211	0.137241	2	0.855061	1.05848	0.134077	0.701748	0.521348	0.54719	0.13151	0.310225	0.477167	0.526945	2.04956	1.26769	0.332816	1.7787	0.92614	4.98572	0.470619	0.671786	0.60023	0.357151	0.413313	1.1108	2.94751	1.9964	0.396711	4.53484	16.5355
52902121	9.38356	1	2	76.2	1	20.6418	3	0	1	77	125	0	93	15.9	0	16	10	0	0	97.2222	0.129375	2	4.91907	0.347552	0.699696	4.52136	10.0846	0.162907	0.351548	0.0654073	0.886638	0.300798	3.60289	1.96788	0.576498	0.312229	2.73859	1.26968	2.66681	0.619064	1.98814	0.341065	0.700562	0.700646	6.90437	0.211568	0.975146	0.222429	27.6697
52903121	9.32329	1	5	55.88	0	18.3105	3	0	1	68	90	0	92	24.1714	1	32.5	7	16.6667	12.5	68.0556	0.0801196	1	0.638631	0.364992	0.134718	0.924832	0.80974	0.654042	0.585188	0.197462	2.44049	0.382229	8.38156	1.87579	1.18966	1.91052	1.36162	3.60832	1.51179	0.823348	1.07098	0.12269	0.818203	6.78315	3.57712	1.55488	1.27354	4.06868	11.5208
52903122	9.53973	0	1	71.12	0	20.3619	3	0	1	72	98	0	108	18.15	0	13	9	20	5	73.3333	0.166113	2	0.975398	0.86472	0.125144	0.354645	0.708191	0.783128	0.140603	0.145846	0.536949	0.76113	7.28937	2.36167	0.816928	2.73908	1.41308	3.08088	0.716542	0.590971	1.17579	0.133199	1.07939	1.11789	3.47839	0.794705	0.727692	1.07188	31.7107
52904121	9.36712	1	3	66.04	0	19.5006	3	0	1	80	121	0	85	10.9412	0	26	8	18.1818	18.1818	100	0.0430914	1	0.88207	1.24229	0.42159	1.06511	2.28506	0.730957	0.480046	0.258423	1.10614	0.607304	5.98262	1.51605	1.41008	2.54612	1.63891	6.45459	1.27917	1.0364	1.12817	0.381037	1.76162	4.23845	2.72246	2.20217	0.93289	2.7436	10.5825
52904122	9.90959	1	3	71.12	0	22.449	4	1	1	78	126	0	99	19.0667	0	6.5	9	15	15	100	0.0705552	1	1.11674	0.968781	0.493806	1.28813	1.27498	0.513858	0.46536	0.20588	1.56484	0.88001	7.03413	1.86666	1.05122	2.85146	1.57372	4.71258	1.13886	1.20197	1.09663	0.426101	1.49778	4.44878	4.4577	1.15916	1.03473	1.97578	9.6617
52912111	8.99178	0	2	58.42	0	17.4815	2	0	0	76	132	1	96	5.69231	0	0	9	14.2857	4.7619	96.8254	0.250836	3	0.882828	0.97689	0.244743	0.25945	0.25272	0.447861	0.139864	0.23009	0.686998	0.442775	6.6879	1.01099	1.08457	1.79966	1.57361	6.21062	0.583265	0.691547	1.63642	0.307628	1.59785	0.950589	2.68044	1.30785	0.502831	1.88679	2.47601
53004121	9.49315	1	3	73.66	0	24.96	4	1	1	86	105	1	120	19.5818	0	25	9.5	25	4.16667	66.6667	0.0587394	1	1.19811	1.3117	0.470115	1.38564	1.3282	1.16533	0.732716	0.451524	1.08077	0.646217	5.42149	1.41746	1.09927	3.63696	1.48386	4.98363	1.2113	1.13408	1.13268	0.409385	1.32085	3.35173	2.57225	1.24782	0.993662	1.81435	11.618
53004122	10.0247	0	3	63.5	0	19.1685	3	0	1	88	119	1	101	8.16522	0	26.5	11	9.52381	4.7619	73.0159	0.0615084	1	1.48457	1.09124	0.435003	0.903317	1.73885	1.04716	0.717272	0.358412	0.929672	0.450991	3.22209	1.66154	1.3811	1.94941	2.89045	6.87948	1.97868	1.58193	1.54251	0.642785	1.10686	1.72888	4.15773	1.57036	1.41637	2.55412	11.7675
53010111	9.77808	0	4	55.88	0	13.8574	2	0	0	78	123	0	102	10.8	0	0	6.75	22.7273	18.1818	92.4242	0.177523	2	0.264468	0.460159	0.0668789	2.77947	0.336492	0.471906	8.16336	0.728611	0.244242	0.136703	4.02754	0.277908	0.40561	1.79281	0.336297	7.04791	0.652913	0.262879	0.456042	1.60362	0.141483	2.09379	1.51827	0.200211	1.98756	1.04726	21.2739
53011111	9.30137	0	4	81.28	1	23.3056	4	1	1	98	123	1	87	21.1636	0	40	8	25	25	79.1667	0.254008	3	1.05025	1.14343	0.389235	5.86436	0.478278	0.549224	3.1089	0.408016	1.06674	1.16765	3.99914	0.92167	0.505559	4.23944	1.88531	6.81866	1.40094	0.742945	4.44864	0.596719	0.380278	1.53478	1.45939	0.333881	1.84193	1.04695	10.3
53110111	9.89315	0	4	93.98	1	30.3819	4	1	1	98	134	1	99	13.2857	0	20.5	8	13.0435	8.69565	100	0.184036	2	0.931002	1.5162	0.571085	2.48126	0.214026	1.03567	5.38715	1.6959	1.08198	0.709378	5.65432	0.846053	1.06427	5.15683	0.864263	5.62916	1.22402	0.736037	1.26392	2.42245	0.452693	1.60433	1.91344	0.526576	1.08544	0.773014	10.9578
60104121	9.81918	1	5	60.96	0	18.6469	3	0	1	97	130	1	106	26.94	1	0	6	25	25	87.5	0.229685	3	0.415204	3.13082	0.15193	2.4193	1.04252	3.78463	0.184073	0.220943	0.384045	2.13841	3.18228	1.44489	0.163321	5.46531	0.323174	6.7157	1.42564	0.606743	0.300125	0.43446	0.791571	7.08461	0.513764	3.14771	0.842895	4.47291	10.1545
60104122	11.011	0	1	91.44	1	26.6667	4	1	1	78	123	0	88	23.25	1	41	9.5	18.1818	4.54545	81.8182	0.175283	2	1.64637	4.86669	0.2571	0.605605	0.381474	3.91611	0.113743	0.0708436	0.796619	1.26592	9.0126	2.19362	0.527862	5.79778	0.862655	5.41918	0.574606	1.29815	0.559767	0.196642	1.15074	3.39758	3.31665	1.70427	0.352924	2.36146	3.9403
60105121	9.90959	0	3	60.96	0	17.1158	2	0	0	56	82	0	85	15.6545	0	7.5	7	8.69565	0	69.5652	0.0608922	1	2.09716	1.48376	0.584138	1.2585	1.44694	1.08956	0.927531	0.643005	1.25798	0.942854	2.85641	1.33205	0.442708	1.05472	1.12552	3.44474	1.01932	1.06072	0.622558	0.174627	1.32855	4.17643	4.20009	1.49634	1.42125	2.74896	11.8764
60105122	9.4137	0	3	78.74	1	27.0329	4	1	1	53	108	0	80	38.88	1	37.5	9	0	0	91.3043	0.0808146	1	1.47409	1.4968	0.49201	1.21446	1.57482	1.22822	0.412622	0.357129	1.57744	1.19976	7.18872	1.77532	1.90004	3.00208	2.30374	7.05016	1.7929	1.63578	2.22351	1.10792	1.55396	2.29578	3.26896	1.87405	1.13776	1.9743	5.4356
60111111	9.61644	1	4	58.42	0	18.9349	3	0	1	78	120	0	99	17.6571	0	0	8	17.3913	4.34783	73.913	0.322381	4	1.80293	1.8422	0.372693	3.33434	0.465945	1.60781	3.59782	1.61868	1.21384	1.28946	3.84417	1.31167	2.25862	4.03791	1.31561	9.20684	1.51073	1.09029	1.81981	1.15783	0.804044	1.74721	1.81469	0.502972	1.34875	1.13808	9.52848
60204121	9.87945	1	5	73.66	0	25.5741	4	1	1	104	186	1	82	25.125	1	31	7.5	10.5263	5.26316	63.1579	0.234146	3	1.3467	1.55672	0.261997	0.795933	0.784847	1.82892	0.197111	0.101896	0.736314	0.772679	4.93801	1.66379	0.925629	3.0603	1.42235	5.65634	1.16539	1.07314	1.18559	0.309108	1.10504	6.01364	4.1799	1.25034	0.914704	1.47066	12.4595
60204122	9.08219	1	1	58.42	0	16.3944	2	0	0	75	102	0	80	17.58	0	11	10	4.34783	0	91.3043	0.205784	3	1.61289	1.75032	0.330936	0.493444	1.07023	1.54562	0.22112	0.0163458	0.985108	0.575412	6.58998	1.50278	0.616473	2.61112	0.955198	5.0184	1.03191	0.767496	0.94667	0.898875	1.40979	4.59211	3.90521	0.93337	0.667507	1.80184	11.0651
60205121	9.25205	0	3	55.88	0	17.98	2	0	0	66	99	0	100	8	0	30	8.5	31.8182	0	62.1212	0.0254232	1	2.57747	1.50529	0.259639	3.9431	1.13158	0.828044	0.196867	0.246353	1.49272	0.504219	8.45813	2.27191	1.06725	1.75026	2.57205	4.55013	1.64935	1.80539	1.74808	0.396166	1.39825	3.94023	5.65864	1.67178	0.93248	1.58921	5.94597
60205122	9.20548	1	3	76.2	1	22.2556	4	1	1	79	113	0	95	9.31579	0	23.5	14	4.7619	0	58.7302	0.0537582	1	0.936002	0.541398	0.190035	0.49971	1.31792	0.762567	0.342851	0.142686	0.928605	0.491989	5.86938	1.13372	0.947729	1.8242	1.44331	5.5256	1.13716	0.814545	1.471	0.250343	1.1359	2.7032	1.35272	1.137	1.26365	1.80874	16.3479
60304121	9.46849	0	5	50.8	0	15.8691	2	0	0	96	121	1	70	42.48	1	33	8	8.33333	8.33333	70.8333	0.133823	2	2.94172	2.17052	0.256041	0	1.06649	2.26712	0.0831272	0.0256725	1.25214	0.934121	5.07998	1.51018	0.10604	1.60136	0.701176	3.49808	0.26325	0.174239	0.469161	0.000426203	1.21181	1.92867	3.046	1.17733	0.772193	1.69829	25.481
60304122	9.81644	1	1	58.42	0	16.5166	2	0	0	57	97	0	90	29.2286	1	32.5	8.25	0	0	100	0.177917	2	1.63451	1.60715	0.103084	0.608896	0.821623	1.23508	0.162807	0.146306	1.11522	0.569985	5.66178	2.19024	1.17202	2.16289	2.73629	5.39034	1.27952	1.64948	1.72078	0.144789	1.32894	3.9635	6.40161	1.00536	1.2703	1.90662	13.9203
60305121	9.72329	1	5	63.5	0	20.4315	3	0	1	94	114	1	84	11.5714	0	13	8	9.09091	4.54545	74.2424	0.0534815	1	2.87308	1.00334	0.212086	2.88819	1.62962	0.537019	0.175211	0.107975	0.974297	0.579519	10.1094	2.33082	1.11227	2.07031	2.37827	8.18203	1.22068	1.53438	1.60791	0.118822	2.0561	2.41886	4.94739	0.917206	1.00103	1.21991	11.1774
60403121	9.39726	0	5	60.96	0	18.3783	2	0	0	88	120	1	78	13.1538	0	47.5	9	16.6667	0	50	0.138021	2	3.65112	0.898691	0.861685	0.386415	3.44163	0.216505	0.320683	0.0860801	1.84182	0.431881	5.08594	1.97432	3.82222	1.60799	1.7686	3.08543	1.35868	0.901219	5.2471	0.575984	3.50205	0.482113	4.00423	0.370344	1.27414	0.740894	16.6794
60403122	10.3041	1	1	55.88	0	15.1384	2	0	0	87	112	1	99	34.98	1	10	8	19.0476	19.0476	90.4762	0.142458	2	6.44295	1.2183	0.819375	0.599627	1.89	0.349733	0.497907	0.212268	1.69622	0.547126	5.25281	1.95201	1.28945	2.11501	2.52104	3.32374	2.00791	2.18302	3.33242	0.875214	3.44172	2.05132	4.35549	0.4492	1.6741	0.58763	12.9781
60404121	9.74247	0	5	63.5	0	20.7369	3	0	1	60	86	0	90	30	1	48.5	10	8.69565	0	53.6232	0.184058	2	0.818241	1.52984	0.371687	0.375955	0.656306	1.68804	0.329497	0.0441532	1.7166	0.288515	9.19133	1.02085	2.16788	2.69725	1.06935	7.76334	1.83391	0.378979	2.25447	0.0792372	2.17519	1.66839	1.24768	0.753012	0.809579	1.03279	7.37745
60404122	9.63014	0	1	73.66	0	24.6466	4	1	1	87	118	1	101	12.3857	0	29.5	9	8.69565	8.69565	76.8116	0.173012	2	1.67981	2.47993	0.77512	1.19568	1.03386	1.99049	0.375413	0.0106474	1.23722	0.61853	4.46668	1.41529	1.93537	2.63611	1.33948	9.09293	1.5023	0.810291	2.16182	0.164694	2.1994	1.98123	1.8005	1.04922	0.972066	1.18786	11.99
60412111	8.86575	1	4	58.42	0	16.5166	2	0	0	90	130	1	100	43.92	1	12	10	4.16667	4.16667	31.9444	0.206355	3	1.57026	1.92305	0.349404	5.22181	0.291301	1.08496	5.08175	0.694803	1.82631	1.89873	8.8293	0.786356	0.418633	3.86464	1.26584	5.02337	2.3724	0.718078	3.61343	0.646649	0.417824	2.22578	1.3039	1.1499	2.15751	0.992803	7.91921
60503121	9.09041	0	5	78.74	1	21.7014	4	1	1	97	117	1	78	8.38378	0	85.5	9.5	25	0	68.0556	0.452715	5	2.24792	3.79283	0.71123	1.85463	1.85301	0.972197	0.374229	0.455288	1.39993	1.16819	4.05491	1.77308	1.63298	3.10736	1.90895	6.42052	1.40393	1.47712	2.32412	1.2161	2.07847	2.1628	2.00495	1.10902	0.80427	1.65769	10.8265
60503122	9.55616	0	1	66.04	0	19.9538	3	0	1	67	123	0	104	16.55	0	40	6.5	4.34783	4.34783	100	0.11065	2	1.87888	1.52883	0.560952	0.577036	1.34056	0.819259	0.13673	0.207013	0.838938	1.0225	3.75816	1.67073	0.848603	2.95299	1.01881	5.30839	1.12145	0.761095	1.66209	0.544435	1.65124	1.1059	2.78508	1.04248	0.891691	1.85873	17.8089
60504121	10.6301	0	5	58.42	0	18.6107	2	0	0	64	89	0	82	23.0667	1	25	8	25	25	30.5556	0.0865365	1	0.896657	1.14613	0.139652	0.777003	0.588156	0.598708	0.11953	0.146419	0.771321	0.690939	6.43628	2.25512	1.13608	4.15013	1.75993	9.92231	0.907598	1.25323	2.06374	0.167785	2.00043	2.95171	4.68361	1.02696	0.714781	1.692	7.64351
60504122	9.33425	0	1	60.96	0	18.9349	3	0	1	73	105	0	106	12.8333	0	35.5	9	17.3913	13.0435	82.6087	0.197897	2	1.4517	0.542415	0.184343	0.585245	0.872907	0.611106	0.206758	0.194273	0.573682	2.23815	4.40877	2.36953	0.110718	3.47382	0.717753	5.87973	1.1649	1.44135	1.49718	0.242804	3.25687	2.9598	3.01446	0.987242	0.930198	3.0499	18.9983
60510111	8.94521	0	6	68.58	0	18.3655	3	0	1	80	107	0	98	12.6632	0	26	8	17.3913	17.3913	66.6667	0.227289	3	1.51142	0.70901	0.149623	4.72257	1.34425	1.55235	0.946385	0.729496	0.627105	0.88532	3.17929	1.40266	0.737315	1.95959	0.762903	6.89623	0.916866	0.906218	0.697056	0.82241	0.609932	6.32858	1.39777	1.28982	1.43713	2.07722	12.9902
60603121	9.8	0	5	66.04	0	17.3469	2	0	0	104	133	1	75	27.2182	1	0	5	16.6667	16.6667	62.5	0.0914071	1	1.18276	1.4503	0.29296	0.47955	0.564215	0.878359	0.34836	0.219014	0.921888	1.29028	4.12045	1.14663	1.01271	4.90042	0.905292	7.3946	1.52945	0.430698	2.11724	0.534514	2.39933	2.63008	1.65514	1.21157	1.6117	1.55873	12.1019
60603122	10.6137	0	1	81.28	1	25.6837	4	1	1	80	108	0	95	18.36	0	28	10	0	0	77.7778	0.111418	2	1.25295	1.67124	0.276769	1.88003	0.790127	1.10203	0.135976	0.217352	0.542282	0.971976	5.79192	0.796107	0.531434	2.41222	0.56668	5.48588	1.19635	0.566786	0.589316	0.829033	1.06603	7.12876	2.96363	1.63298	1.00919	3.61285	12.1258
60605121	10.074	0	3	76.2	0	24.5085	4	1	1	87	122	1	101	22.5	0	29.5	8.5	14.2857	0	77.7778	0.0586913	1	2.34145	0.973469	0.513106	4.17599	1.63054	1.04934	0.421329	0.418939	1.21066	0.633368	6.90246	1.60757	0.743016	1.85531	1.53541	4.01578	1.21633	1.33336	1.01138	0.366672	1.24117	3.58726	2.82763	1.37827	1.18502	1.66795	11.5403
60605122	10.7233	0	3	58.42	0	18.0903	2	0	0	77	100	0	96	43.32	1	20	9.5	0	0	45.4545	0.104018	2	2.1308	0.873326	0.312042	6.31932	1.25071	0.473912	0.0814776	0.0502021	0.61455	0.585799	6.32508	0.359038	0.559885	1.11852	1.18547	5.23558	0.862705	0	0.600867	0.0135974	1.4645	1.56305	1.60831	2.07006	0.272329	1.76361	26.4923
60610111	9.51781	1	6	55.88	0	14.3854	2	0	0	87	111	1	102	12.825	0	73.5	10	40	15	25	0.740666	8	1.2477	0.225198	0.0508792	1.79423	0.0721426	0.110842	0.17751	0.14736	0.104382	0.175569	1.49021	0.546555	0.198723	12.547	0.479354	4.75822	0.17828	0.615806	0.182134	0.238657	0.12095	0.966186	0.837999	0.1245	0.386411	0.375143	34.8418
60612111	9.14795	1	4	63.5	0	18.6469	3	0	1	85	110	1	127	22.2	0	57.5	9.25	14.2857	9.52381	100	0.11089	2	1.0325	2.11389	0.155703	6.51359	0.530119	1.32374	1.34617	2.8112	0.595571	1.1642	3.53838	1.56251	0.376397	2.48482	1.12707	6.83269	0.893585	1.22116	1.58878	0.600766	0.510056	3.60428	3.77389	0.89036	1.22085	1.46681	7.14914
60703121	9.67123	0	5	76.2	1	24.3296	4	1	1	75	119	0	77	24.78	1	0	10	8.33333	0	41.6667	0.0926077	1	2.3932	2.17549	0.128955	1.0677	0.648477	1.08222	0.083256	0.795862	1.03519	0.954032	8.22691	1.18919	0.787056	4.23649	0.881311	6.33057	1.44247	0.794714	0.95959	0.72836	0.756233	4.32213	0.941459	1.2625	0.678491	1.18512	3.57939
60703122	9.93699	0	1	55.88	0	16.1506	2	0	0	65	121	0	90	18.2769	0	2.5	10	18.1818	13.6364	84.8485	2.63299	11	2.68756	2.02654	0.242219	0.665441	0.771614	1.55164	0.264879	0.335426	2.13581	2.49294	7.45783	1.35649	0.552518	2.7793	1.03575	4.67988	2.03528	1.03444	1.01041	0.897701	1.44972	3.56284	3.02278	1.72239	1.38759	2.47122	10.5651
60705121	9.96986	0	4	60.96	0	17.92	2	0	0	75	97	0	98	37.56	1	20	11	34.7826	34.7826	89.8551	0.120507	2	1.8018	1.63505	0.387224	3.85048	1.73412	0.638025	0.123072	0.224624	1.15187	0.793637	4.9194	1.15173	2.17694	2.56676	1.92734	10.86	0.894757	0.781235	2.19861	0.259216	2.5347	1.40522	2.02475	1.62928	0.346507	1.54502	10.3137
60705122	11.0247	0	4	66.04	0	20.4082	3	0	1	76	98	0	73	15.8	0	43	8.25	4.16667	4.16667	87.5	0.0567017	1	2.46113	1.02684	0.294463	1.43923	0.863384	0.891515	0.309976	0.399719	1.09327	0.48525	4.6962	2.49549	1.55454	2.32219	3.31167	4.93724	1.72715	1.31936	2.22929	0.480363	1.07441	4.81738	6.65884	1.51506	1.02149	1.49853	11.8634
60712111	10.4712	1	4			18.6326	2	0	0	78	108	0	87	49.8	1	73	10	9.09091	0	86.3636	0.169171	2	1.56158	1.30642	0.0797954	0.785018	0.192813	39.2253	0.121942	1.0088	0.323201	0.959557	1.51572	1.48074	0.14821	1.72424	0.81262	4.12008	0.245899	1.15509	0.342116	0.447717	0.129852	2.29595	1.55922	1.01742	0.214909	3.18536	5.41077
60803121	9.3726	0	5	66.04	0	19.4637	3	0	1	55	92	0	90	14.7231	0	27.5	11	0	0	56.0606	0.269868	3	2.16828	1.9379	0.167532	0.792744	0.885244	0.960587	0.0894146	0.170462	0.476702	0.531691	5.13546	2.00016	0.513284	4.54523	1.36651	4.57458	0.93383	1.14056	0.89779	0.449239	1.07306	3.96793	5.01971	1.25362	0.444945	1.56965	10.7809
60803122	10.0575	0	1	53.34	0	15.3846	2	0	0	76	99	0	75	25.4667	1	25.5	9	8.69565	4.34783	100	0.181932	2	1.0898	0.585168	0.165986	0.423619	0.697177	0.386356	0.0813377	0.0543295	0.453744	0.193759	3.27555	1.51874	0.53781	1.20094	1.09786	5.44895	1.32183	1.06077	1.14843	0.250084	0.620857	1.66127	2.0035	1.09003	0.714583	3.81653	22.78
60804121	9.91507	1	5	81.28	1	25.2926	4	1	1	71	118	0	962	34.68	1	45.5	9.5	0	0	68.0556	0.0900471	1	1.19702	0.230798	0.157883	0.771885	1.26936	1.00088	0.410252	0.226908	1.44439	0.316177	5.26887	2.24866	0.527817	1.19067	2.93332	1.72328	1.27821	2.02701	0.750105	0.951321	0.561323	3.71617	7.2946	1.78571	1.5958	1.80039	21.0812
60804122	9.51781	0	1	66.04	0	20.9778	3	0	1	65	114	0	98	11.4947	0	19	10	17.3913	17.3913	78.2609	0.0913575	1	1.79604	0.712734	0.295961	0.933052	1.15723	1.44014	0.329104	0.288717	0.782222	0.357254	3.73041	2.12383	0.796088	3.15133	1.93686	5.85003	1.47496	1.81682	1.15678	0.256596	1.03701	2.45983	4.26408	1.25628	0.752597	3.81776	16.4161
60805122	10.9808	0	4	58.42	0	19.1501	2	0	0	76	109	0	93	160.8	1	17	9	0	0	79.7619	0.0774563	1	1.11894	1.09153	0.155722	2.83071	1.51186	1.33633	0.439156	0.216432	0.900181	0.843819	5.48399	1.69323	1.38951	1.39399	1.57343	5.25539	2.22982	0.841536	1.27125	0.828415	1.2914	3.87151	2.41252	2.5844	1.19807	3.72118	8.17292
60812111	8.86849	0	4	63.5	0	16.2155	2	0	0	81	96	0	100	9.67059	0	0	9.25	4.34783	4.34783	85.5072	0.155799	2	1.53023	0.688396	0.249577	0.786024	1.05129	2.6703	1.59454	2.57002	2.67287	1.70559	5.26701	0.90723	0.813723	2.10066	1.20397	2.79509	2.99959	0.756261	3.50631	0.552977	0.484754	3.55796	3.41428	3.63031	2.47978	4.63511	11.9714
60904121	9.35616	1	5	63.5	0	21.4823	4	1	1	85	111	1	109	39.72	1	0	6	18.1818	4.54545	68.1818	0.0725163	1	2.01334	1.81653	1.06167	1.58878	1.73641	2.6477	0.842349	0.573118	1.78843	1.69691	8.59616	2.36298	1.48595	2.46242	2.29001	5.2051	1.54715	1.71391	1.56184	0.555407	1.90635	2.06277	3.34425	1.56523	1.45925	1.91471	9.31993
60904122	10.9781	0	1	68.58	0	22.6757	3	0	1	64	96	0	86	44.76	1	35	8.5	0	0	76.1905	0.0724449	1	1.53526	2.44345	0.672547	1.48087	1.18885	1.46783	0.451292	0.617533	0.944732	1.2669	6.81599	1.97696	1.06846	1.87409	1.35952	6.21716	1.19049	1.20816	1.21636	0.684094	1.54114	5.03739	2.53361	1.59398	0.995804	1.8949	8.34121
60905121	9.73973	1	4	76.2	0	26.7801	4	1	1	77	103	0	112	33.6	1	17	7.75	15	15	50	0.0448289	1	1.21249	0.808956	0.373221	2.96386	1.00622	0.677997	0.194993	0.137433	1.15444	0.453712	9.60212	1.63424	1.25922	1.36517	1.70837	5.83265	1.23938	0.995424	1.67097	0.438793	1.27003	5.12078	2.69314	1.38331	1.01271	1.29973	5.59336
60905122	10.3342	0	4	81.28	1	26.8352	4	1	1	78	123	0	90	17.4	0	66	7	13.0435	0	66.6667	0.0494513	1	2.31701	1.01114	0.694606	4.77878	1.33575	1.28085	0.664012	0.49547	1.80232	1.06787	10.9285	2.02872	0.986319	2.43308	2.20959	3.52434	1.42427	1.46332	1.15178	0.945911	1.40947	5.38078	3.06202	1.48606	1.35192	1.776	5.56121
60910111	9.19726	1	6	53.34	0	15.9722	2	0	0	64	110	0	98	16.76	0	0	10	4.16667	4.16667	9.72222	0.204755	3	0.317084	0.520412	0.105421	1.20223	0.119742	0.231516	0.216054	0.376405	0.149065	0.318729	1.12529	0.279966	0.167663	0.549962	0.249273	1.87627	0.223733	0.230604	0.124642	0.0796545	0.0964775	0.751921	0.650906	0.130683	0.929739	0.537772	15.4344
61004121	11.3589	1	5	101.6	1	33.7774	4	1	1	75	133	1	120	29.55	1	31.5	8	4.34783	4.34783	100	0.21287	3	1.60556	0.792166	0.264865	1.07787	0.884705	1.06066	0.263779	0.252958	0.665999	0.794806	2.69066	1.82385	0.850211	1.57792	1.91651	3.22353	0.873552	1.30444	0.913329	0.652287	1.0994	1.97963	4.53377	1.57212	1.06036	2.21686	26.6241
61004122	9.93699	0	1	86.36	1	27.7662	4	1	1	67	100	0	77	23.7	1	14	7	4.34783	0	89.8551	0.0740775	1	1.38571	2.26312	0.663272	1.32272	1.12545	1.32849	0.731861	0.392509	0.950936	0.685038	2.66705	1.13807	1.42911	3.21071	1.2421	8.23423	1.65633	0.776179	1.47731	1.22889	1.45661	3.19529	1.67686	1.20708	0.895286	1.34287	15.3744
61005121	9.84658	0	4	71.12	0	25.7299	4	1	1	82	126	0	150	11.34	0	23	9	8.33333	8.33333	83.3333	0.0452224	1	1.26635	1.23805	0.0493139	5.51949	0.179354	0.171868	0.0116032	0	0.0563062	0.7353	17.7383	0.121543	0.710021	1.27296	0.463373	6.49129	0.371344	0.441497	0	0	1.3788	4.18753	1.45656	1.09237	0.238886	1.59153	3.93478
61005122	11.1178	0	4	71.12	0	20.8292	3	0	1	80	98	0	93	16.5	0	41	6	0	0	80.5556	0.0892876	1	1.08485	0.899826	0.302623	3.89346	0.0957011	0.8111	0.500273	0.239918	0.482838	0.401268	5.06976	2.45268	0.596943	2.26234	2.03375	5.43936	1.44	1.77461	1.69509	0.999528	1.00047	7.53063	4.19275	1.29964	1.39897	1.43649	3.09601
61010111	8.80548	0	6	58.42	0	14.4873	2	0	0	56	77	0	98	27.45	1	12.5	9	17.3913	17.3913	79.7101	0.667232	7	1.50877	1.28317	0.898087	1.27842	0.665648	0.732279	1.21711	0.91771	0.954247	0.893756	7.76967	1.45486	1.16915	4.48294	2.16573	7.41729	1.47539	1.32619	1.19365	0.948216	0.730142	1.73191	2.746	0.909101	3.02359	2.63184	6.05668
61103122	9.8	0	1	71.12	0	17.8213	2	0	0	78	111	0	109	19.0364	0	0	10	9.52381	9.52381	92.0635	0.0844255	1	2.77957	0.738749	0.402388	0.697372	0.986483	0.568412	0.15382	0.130853	0.575152	0.488317	8.6807	2.98258	0.487924	2.69412	3.37141	4.01694	1.08852	3.26244	0.90488	0.157136	1.17192	3.42542	4.37278	1.57667	0.788112	2.27104	10.7357
61104121	9.97808	1	5	86.36	1	32.7316	4	1	1	78	120	0	90	42.9	1	16	8.25	0	0	91.6667	0.119681	2	0.797737	1.33041	0.305005	0.650808	1.85009	1.19909	0.186592	0.12633	1.31738	0.830236	3.04497	1.01568	1.34628	2.13035	1.00579	6.51724	1.20161	0.225985	0.903947	0.123175	1.90408	1.38843	1.97077	1.50368	0.977132	2.05205	21.5035
61104122	9.36712	0	1	53.34	0	16.9095	2	0	0	63	91	0	100	9.70588	0	2.5	8	13.0435	8.69565	100	0.154831	2	2.01317	1.77222	0.754467	0.61603	0.805209	1.32936	0.187411	0.0521793	1.53823	0.968964	3.98977	1.67006	0.847592	2.06064	1.11023	5.89355	1.59319	1.34753	1.72247	0.462193	2.25513	2.04321	2.90468	1.86094	0.657675	1.76074	13.5072
61104123	9.90411	0	5	53.34	0	15.3146	2	0	0	63	89	0	96	14.6571	0	42	9	18.1818	0	39.3939	0.0967735	1	2.15295	1.35371	0.414111	1.82792	1.95619	0.871955	0.690861	0.24073	1.09275	0.506334	6.74267	0.885102	0.80956	0.825522	1.07908	1.64756	1.10649	0.509668	0.964598	0.222578	1.04304	3.83327	3.17822	1.43029	1.36999	3.18671	10.2504
61110111	8.74795	0	6	66.04	0	21.2351	3	0	1	67	120	0	98	25.1333	1	21.5	10	36.3636	18.1818	51.5152	0.515651	6	0.779431	0.939849	0.475294	2.54203	0.459276	1.6664	1.5488	2.06149	0.856644	1.2108	3.9929	0.508216	0.59746	2.69514	0.521888	5.65981	1.49672	0.336964	1.7083	0.537915	0.785574	0.926922	0.593226	0.971117	2.30852	1.82824	15.6696
61203121	9.71233	0	5	66.04	0	17.8571	2	0	0	78	96	0	100	21.4909	0	30.5	12	4.16667	4.16667	100	0.140185	2	0	0	0	0	0	0	0	0	0	0	0.00898636	0	0	0	0	0	0	0	0	0	0	0	0	0	0	0	35.1925
61203122	10.0274	0	1	53.34	0	15.5937	2	0	0	78	88	0	109	11.6667	0	14	8	0	0	81.3333	0.337895	4	1.6122	1.12353	0.359729	0.903456	1.17513	0.778759	0.308704	0.291175	0.961578	0.546748	4.97336	0.102213	0.750082	2.1376	1.98995	5.30887	1.68836	1.37964	1.16292	0.553782	1.53445	4.86649	1.8828	1.42979	0.750478	1.08135	24.2351
61204121	9.87123	0	5	71.12	0	21.4031	3	0	1	84	124	0	82	5.01429	0	48	9	0	0	72	0.0879494	1	0.644639	1.20037	0.378876	2.30278	0.626977	0.574459	0.425814	0.362165	1.22755	0.452954	14.8941	1.06095	1.06066	0.869481	1.54836	1.91554	1.03394	0.874468	1.37062	0.338906	1.33965	2.55132	5.15158	1.26781	1.4332	1.04281	11.3634
61204122	10.9671	0	1	68.58	0	19.2234	2	0	0	76	123	0	80	14.9	0	27	6	8.69565	8.69565	85.5072	0.12281	2	0.537082	1.5343	0.263329	16.3693	0.735772	0.2802	0.0477509	0.014426	0.404895	0.430878	3.02862	0.413659	1.31076	1.19253	0.666445	10.7012	0.637896	0.255327	1.51666	0.0821707	3.79971	0.926935	4.20834	0.637219	0.250124	0.798512	18.4477
61210111	9.48219	1	6	63.5	0	17.2644	2	0	0	63	102	0	91	18.04	0	8.5	8	0	0	56.9444	0.369908	4	1.73578	0.774978	0.382177	2.15756	0.866908	0.74147	1.37985	1.80601	0.550516	0.861929	7.66488	1.53242	0.444506	4.25345	0.982037	7.40776	1.09798	0.857358	0.897482	0.97568	0.518524	3.06568	3.25827	0.432948	1.92473	1.06913	13.0408
61212111	9.58904	0	2	68.58	0	19.1685	3	0	1	73	116	0	112	33.8	1	0	8	4.54545	0	89.3939	0.158582	2	0.88561	1.1889	0.0954566	0.912854	0.523089	0.62858	0.0791632	0.2397	0.781424	0.772953	5.71391	0.751422	0.493934	3.50147	0.708585	6.89624	0.989273	0.525951	1.66399	0.216512	0.318239	4.64876	1.4367	1.43832	0.235331	1.17387	6.8804
61302121	9.36164	0	2	83.82	1	31.4348	4	1	1	76	138	1	108	39.48	1	31	10	0	0	91.6667	0.135616	2	0.484524	0.882269	0.100399	1.61919	0.389889	1.48447	0.128967	0.411167	0.612584	1.00749	3.48684	1.60855	0.226244	2.09477	0.991886	5.33088	0.602925	1.02772	0.646608	0.291023	0.404227	5.95072	2.69483	2.6911	0.818428	3.9506	10.9755
61303121	10.3507	0	5	55.88	0	14.9182	2	0	0	63	87	0	75	12.5571	0	20	7	16.6667	0	59.7222	0.160852	2	2.22353	0.704627	0.201647	0.604744	1.48202	0.679296	0.137836	0.142808	0.618093	0.593242	4.89983	0.912459	0.330828	0.696864	0.627599	1.34395	1.44726	0.444213	0.430794	0.079708	1.22624	2.2919	3.14104	1.23424	0.76751	1.9811	28.0223
61303122	9.99452	1	1	58.42	0	15.6487	2	0	0	57	95	0	87	25.0667	1	15.5	9	17.3913	0	100	0.319718	4	1.03672	1.25501	0.331947	0.324096	0.7226	0.558668	0.173163	0.18679	1.24501	0.995164	11.9779	1.05884	1.1836	3.99682	0.781587	3.79665	1.51243	0.29928	1.1045	0.173803	3.50928	1.51154	1.95194	1.2825	1.05575	1.46647	11.7985
61305121	9.65479	1	3	55.88	0	15.9838	2	0	0	59	90	0	77	53.7	1	23.5	10	18.1818	4.54545	34.8485	0.0610258	1	4.58118	2.479	0.946123	5.56734	0.430406	0.399993	0.0634887	0	0.286514	1.43146	6.72701	0.378971	0.74071	2.88766	1.43044	13.9333	1.15282	0	0.970249	0	2.43349	0.440486	1.30212	2.02238	0.531692	0.962446	2.97462
61305122	9.55068	0	4	68.58	0	21.2191	3	0	1	83	137	1	72	14.0182	0	11	12	4	0	73.3333	0	1	2.50231	1.81603	0.394993	3.48307	1.90519	1.42382	0.440341	0.186896	1.86545	0.768749	11.4683	2.08069	1.16335	2.50391	1.98517	3.89856	1.68092	0.983535	1.78602	0.26712	2.06373	3.00713	2.66107	1.7824	2.05015	1.86971	9.53785
61310111	8.74795	1	6	96.52	1	35.2113	4	1	1	67	98	0	100	10.8706	0	0	5.5	16.6667	12.5	38.8889	0.379211	4	0.39905	0.409299	0.127782	2.17854	0.429611	0.562747	1.3914	0.461474	0.491129	0.37542	2.65498	0.673063	0.379664	1.02443	0.862912	3.30585	0.955296	0.57454	0.542066	0.274522	0.337107	0.669674	2.60791	0.567072	3.53235	1.92841	18.8035
61311111	10.5068	0	4	78.74	1	25.6182	4	1	1	88	122	1	88	20.94	0	41.5	8.5	0	0	55.5556	0.195944	2	1.73293	1.35167	0.175428	3.41995	1.00545	0.825484	2.3623	1.20791	1.19718	0.663765	6.25207	1.66102	1.2345	3.20715	1.48911	5.98693	1.22898	1.27656	3.39525	0.476867	1.02689	1.32246	3.2258	0.604421	1.67945	1.52092	8.03824
61312111	9	0	2	66.04	0	19.9538	3	0	1	89	120	1	103	24.975	1	0	8	0	0	39.1304	0.218042	3	1.49547	1.82131	0.0431991	0.954943	0.263431	0.707232	0.000795352	0.183795	0.575981	1.81243	2.83843	0.303279	0.271832	2.58179	0.279068	2.34451	0.517619	0.128111	1.96328	0.410836	0.0931326	0.98873	1.95985	7.40759	0.12558	1.81689	22.3798
61402121	9.05479	0	2	66.04	0	16.7075	2	0	0	56	91	0	105	16.45	0	9.5	4	20	20	98.3333	1.28912	11	1.88781	7.325	0.102289	1.32231	0.406628	1.8946	0.16781	0.546106	0.406724	3.02459	2.31371	2.01363	0.233277	6.03752	0.797477	7.91803	2.51134	0.609318	6.74512	1.66563	2.36503	3.63649	3.62498	2.19333	0.423071	1.8401	3.58318
61403121	10.3534	1	5	55.88	0	15.3635	2	0	0	84	100	0	102	33.375	1	32	10	0	0	76.8116	0.0976014	1	0.998463	3.74139	0.0581888	0.485368	0.9619	0.776027	0.0167546	0.140985	0.248726	1.18144	2.48303	0.655791	0.178451	4.52568	0.32374	10.4518	1.95635	0.083494	0.778409	0.0193697	2.33578	3.29909	1.23862	1.95151	0.52734	3.17101	17.0935
61403122	11.8055	1	1	91.44	1	26.7532	4	1	1	67	123	0	111	87.6	1	0	9	0	0	81.1594	0.440033	5	4.80952	2.31084	0.29246	0.498806	3.30885	0.522498	0.0877583	0	0.240438	0.821722	2.97155	0.00505794	0	2.27424	0.631477	6.36834	2.46018	0	0.219066	0	2.41405	1.86209	0.956663	0.425932	1.0847	1.23897	18.148
61405121	9.92877	1	3	53.34	0	17.6367	2	0	0	58	99	0	63	12.3692	0	17	10	0	0	77.7778	0	1	3.76205	1.52091	0.407005	4.96252	0.941011	0.835886	0.191264	0.276831	1.04962	1.92807	8.05978	1.62719	2.04348	4.38252	1.29403	6.1384	2.2705	0.0289544	1.47929	0.111775	2.18362	3.06308	2.51802	3.95244	1.64452	3.67701	7.86801
61405122	9.46575	0	1	55.88	0	16.3944	2	0	0	77	96	0	103	17.05	0	11.5	9	33.3333	19.0476	61.9048	0.0113116	1	1.24384	1.05971	0.211484	4.89321	1.57679	1.18804	0.405199	0.620383	1.32108	0.689399	6.66443	1.38277	3.14615	1.57903	1.6984	5.2622	3.17723	1.26956	1.72086	0.255046	1.117	1.53467	3.25907	1.18949	1.35196	1.82028	12.6849
61412111	9.18356	1	2	63.5	0	17.8213	2	0	0	65	99	0	68	19.7571	0	64	5	9.09091	9.09091	96.9697	0.156838	2	2.19277	0.743123	0.119893	0.560271	0.465732	0.692795	0.246537	0.141228	1.00022	0.473917	10.1404	1.06717	0.675672	2.66943	0.986235	3.80944	1.30007	0.841079	2.27145	0.174016	0.273865	2.77236	2.50264	1.37674	0.934302	0.986988	13.8104
61502121	9.68767	1	2	66.04	0	17.0494	2	0	0	61	84	0	84	45.45	1	25.5	11.75	17.3913	17.3913	89.8551	0.0831004	1	2.62905	2.21808	0.73949	1.62292	0.730387	0.709507	0.206739	0.451398	1.23656	0.642979	6.06682	3.73493	1.06488	3.97679	2.18229	6.86903	0.854724	2.42266	1.6071	1.03179	1.26837	1.71424	3.51012	0.88385	0.762729	1.01159	11.1221
61502122	9.75068	1	2	81.28	1	24.1437	4	1	1	79	108	0	90	39.96	1	29.5	11	0	0	98.6111	0.108498	2	1.59412	3.26916	0.388862	2.02727	0.657825	3.92224	0.375614	0.724858	0.588407	1.66095	3.7829	1.52921	0.63634	3.49561	1.10334	7.5356	1.01003	1.21113	1.25382	1.25835	0.807633	3.41001	1.09788	2.97193	0.925829	6.56362	5.57247
61503121	9.67671	1	5	60.96	0	19.221	3	0	1	75	106	0	88	12.02	0	45.5	10	23.8095	4.7619	20.6349	0.132193	2	1.28427	1.36172	0.26884	0.693453	1.82235	1.06657	0.142716	0.302545	0.655872	0.867849	4.87224	1.26406	0.46836	2.02188	0.809786	4.50288	1.50814	0.884985	0.817585	0.297693	1.43792	2.51252	2.08789	1.69048	1.09957	2.76116	18.5118
61503122	9.66301	0	1	55.88	0	16.9597	2	0	0	54	87	0	91	17.4	0	17.5	10	9.09091	9.09091	100	0.0836736	1	3.10888	1.3877	0.414765	0.972036	1.16252	0.56944	0.213299	0.179385	1.24053	0.852207	4.85044	2.93197	1.16517	1.5948	1.65345	4.9078	1.07131	1.09653	1.12311	0.339249	1.16565	3.99975	2.99635	0.787836	0.502033	2.23344	19.6899
61504121	9.25753	1	5	58.42	0	17.0898	2	0	0	68	90	0	80	26.175	1	18	11.25	18.1818	18.1818	56.0606	0.0590036	1	1.51757	2.58748	0.334986	4.5927	1.6039	0.855284	0.47993	0.228618	1.39737	0.646288	8.06279	1.23285	1.58928	1.64638	1.67541	3.61353	1.50494	1.18202	1.80367	0.262661	1.8442	1.65271	5.36745	1.31021	0.930222	1.36181	12.3641
61504122	9.61644	1	1	58.42	0	19.7134	3	0	1	67	90	0	83	21.6	0	53.5	9	0	0	60.6061	0.0981178	1	0.907632	1.46832	0.531462	4.37107	1.06841	0.23782	0.363772	0.179158	1.32809	0.125769	8.07462	1.2695	1.05048	1.50968	1.91128	2.90711	1.51069	0.960765	1.63935	0.150282	1.60616	4.01853	3.38666	0.820977	0.878121	0.769463	11.7931
61505121	9.63014	1	5	81.28	1	27.9489	4	1	1	105	126	1	88	28.5429	1	45	5	0	0	56	0.188681	2	8.06979	2.12201	0.117815	14.7644	0.0095103	8.00691	0.00496513	0	7.95174	8.27575	7.00317	0.538252	0.534642	7.99021	4.78243	3.60729	2.08629	0	0.821855	0	0	0	4.58252	1.61247	0.396539	0	13.2067
61511111	10.2685	0	4	66.04	0	17.3577	2	0	0	67	120	0	100	30.1	1	28	10			100	0.189021	2	2.08206	1.26174	1.10743	11.4193	1.07273	1.10524	3.73211	1.67056	1.49301	0.804328	5.1378	1.12666	1.05492	2.34592	0.881212	5.94048	1.25919	0.879287	2.62936	0.435946	0.77351	2.47351	3.41865	0.596364	1.80795	0.906622	7.12014
61602121	9.63014	0	2	66.04	0	20.9778	3	0	1	60	102	0	88	14.9333	0	55	7.5	4	4	81.3333	0.109625	2	2.51819	2.94455	0.410507	2.0432	1.51978	3.50363	0.437807	0.828259	0.843949	0.516399	6.25982	3.72408	1.4847	4.62208	2.18843	4.15797	0.832105	1.25851	1.13484	1.04102	0.679522	6.25246	2.97793	1.67742	0.916361	2.21755	5.04864
61602122	9.73151	0	2	58.42	0	17.3283	2	0	0	86	102	1	80	7.06875	0	0	9	14.2857	14.2857	85.7143	0.270615	3	3.04926	4.76515	0.246711	1.08541	1.15561	1.05664	0.158208	0.987585	0.713981	1.07277	7.13597	3.10552	0.900167	4.67381	1.76398	8.97566	0.630409	1.839	1.21469	0.883361	1.63724	1.03981	1.42969	0.983333	0.649926	0.970773	11.1986
61604121	11.0247	1	5	58.42	0	15.5928	2	0	0	51	84	0	72	50.7	1	36.5	9	29.1667	25	66.6667	0.131812	2	1.60345	1.07298	0.781615	10.013	1.11774	1.24014	0.1763	0.0282868	0.688709	0.790341	8.02855	1.81894	0.723898	1.97818	0.830952	5.79056	1.3456	0.36461	1.23813	0.06048	2.80603	4.46158	2.32512	2.15437	0.702268	3.37087	10.0908
61604122	10.6438	0	1	63.5	0	16.3265	2	0	0	61	106	0	86	55.35	1	16	7	8.69565	8.69565	72.4638	0.29063	3	0.891008	1.21177	0.982425	2.65317	1.48637	0.609955	0.903136	0.258242	0.804622	2.31116	0.493634	2.45345	1.02155	0.53692	0.71683	9.02487	4.30271	0.0953183	2.7279	0.688287	4.59771	4.17759	4.26481	3.57667	1.30457	4.18494	4.32943
61610111	9.52329	1	6	55.88	0	14.6984	2	0	0	67	89	0	78	52.5	1	0	12	29.1667	20.8333	63.8889	0.658873	7	0.604592	1.1165	0.21364	1.78525	3.40133	0.912705	2.83413	2.08271	0.808699	1.1126	4.49236	0.355259	0.448376	2.616	0.378122	3.98609	0.670836	0.247424	0.58404	0.300077	0.358823	0.634201	1.69378	0.439837	2.1043	0.877811	8.55821
61611111	10.537	1	4	73.66	0	21.0279	3	0	1	68	108	0	98	62.8	1	85.5	9	13.0435	13.0435	86.9565	0.173437	2	1.02635	2.67211	1.04051	8.22952	1.51291	1.59095	7.25554	3.99171	2.98795	1.41437	8.64064	0.0135759	1.57019	3.04095	0.253921	5.87169	1.85723	0.148625	3.88808	0.271048	0.761092	1.66322	1.04338	0.976315	1.15871	1.55086	5.79088
61704121	9.74247	1	5	76.2	0	24.8434	4	1	1	74	111	0	85	49.2	1	25	9	0	0	35.8974	0.134328	2	0.815498	1.21804	0.477571	2.3616	1.21397	0.775648	0.254811	0.145964	0.621241	0.791701	4.36491	0.64936	0.554543	1.85203	1.82118	4.71715	1.54825	0.515757	1.46134	0.434735	2.02272	2.10222	2.25438	1.81715	1.25654	3.41936	18.83
61704122	10.3178	0	1	78.74	1	23.7812	4	1	1	79	109	0	83	15.2143	0	0	12	0	0	82.3529	0.147044	2	1.35724	1.31121	0.414138	2.0372	1.32658	1.15212	0.476503	0.303115	1.4532	0.631644	6.4734	1.52561	1.40724	1.88259	1.52492	6.26294	1.74592	1.23496	1.73503	0.399676	1.56627	2.58418	2.84021	1.5762	1.28057	2.57562	9.49069
61710111	8.61644	1	6	60.96	0	15.1506	2	0	0	71	86	0	106	59.2	1	26	9	4.34783	4.34783	63.7681	0.219664	3	5.12566	2.96494	0	0	0.00743113	3.49374	7.17419	7.7894	2.61781	4.67789	4.40372	3.35198	0.0505906	3.91747	0.00866789	6.30017	0.267497	0	0.50494	0.0919321	0.683164	0.119769	0.57886	0.661989	1.06563	0.121708	9.12508
61804121	10.2164	1	5	83.82	1	27.4762	4	1	1	104	179	1	98	12.075	0	17.5	12	0	0	70.8333	0.13077	2	1.40176	2.94742	0.297503	8.99768	1.4244	2.4712	0.131381	0.194356	0.792884	1.14424	3.79532	0.818018	1.41702	1.61923	1.18341	3.78112	1.66019	0.549445	2.31842	0.183049	3.15445	0.861247	3.45521	2.25009	1.41319	6.24436	11.1493
61804122	9.87397	0	1	81.28	1	16.8789	2	0	0	76	121	0	98	17.64	0	35.5	9	0	0	83.3333	0.0988072	1	1.43601	2.74315	0.527148	4.15075	1.24935	1.35401	0.311188	0.300801	1.46876	1.29707	6.81068	1.43328	1.90405	3.45352	1.61903	7.54582	1.47975	1.271	1.93963	0.284558	1.71213	1.53934	1.99846	1.31742	1.31192	3.74308	5.23625
61810111	8.78904	0	6	63.5	0	19.4444	3	0	1	60	99	0	90	18.54	0	18.5	11	19.0476	19.0476	36.5079	0.213318	3	0.765848	0.812787	0.53553	0.738434	0.785102	0.555168	0	0.901679	0.594482	0.754243	4.92753	0.962437	0.702446	4.30285	0.833328	3.11103	1.03209	0.810788	0.612421	0.342115	0.309735	0.66013	2.31955	0.5809	0.634127	1.24493	12.8782
61812111	9.04384	1	2	76.2	1	23.6304	4	1	1	90	123	1	68	15.9	0	30.5	12	9.09091	9.09091	100	0.169523	2	1.14156	0.690713	0.179716	0.632568	0.922136	1.04576	0.420622	0.0760114	0.910216	0.660305	1.82524	1.1502	0.54435	3.00641	1.28068	2.77465	1.62076	1.00414	1.74772	0.343067	0.488569	1.86909	2.74719	1.59375	1.62069	4.67093	18.2365
61902122	9.61644	0	2	50.8	0	12.4371	1	0	0	84	104	0	130	16.48	0	20	7	0	0	90.2778	0.167886	2	1.5662	1.79914	0.157261	1.13942	2.1453	1.68767	0.554124	0.925668	0.608548	1.17331	3.30822	1.35123	0.927407	3.83131	1.52913	6.99587	1.48621	1.37486	2.22056	0.688856	2.19741	3.94605	1.65064	3.30015	2.62859	4.95148	9.41641
61903122	9.39452	0	1	55.88	0	16.3769	2	0	0	66	109	0	99	13.4769	0	0	10	0	0	78.7879	0.172714	2	3.30184	1.9007	0.490212	0.803282	0.77722	1.20894	0.283728	0.23204	1.34774	0.972897	9.13422	1.7285	1.22428	3.11009	1.84568	6.04362	1.24465	1.0629	1.52588	0.457618	1.55999	4.03249	3.89507	1.50987	1.25135	1.62774	10.7984
61904121	9.95342	1	5	50.8	0	16.0698	2	0	0	78	112	0	90	15.2	0	21	9	4.16667	0	70.8333	0.0975921	1	1.23811	0.595328	0.297476	1.79963	0.91352	0.518413	0.273015	0.257089	0.53565	0.395948	9.70197	1.66538	0.676266	0.926933	1.93126	3.04174	1.13288	1.20219	1.07118	0.271147	0.882172	4.6352	6.75684	1.20196	1.24262	2.18516	13.151
61904122	9.65753	0	1	63.5	0	24.1546	4	1	1	76	115	0	89	30.6	1	29.5	9	13.0435	8.69565	91.3043	0.197177	2	0.00392094	0.270311	0.0126953	13.619	0.52856	0	0	0	0	0.456064	0	0	0	0.29461	0	5.16297	0	0	0	0	0.0900049	0.164956	0	0.215612	0	1.40808	36.2319
61910111	9.92603	0	6	93.98	1	35.2095	4	1	1	83	118	0	81	24	1	59	9.75	0	0	77.3333	0.227907	3	0.648474	1.2917	0.185369	4.27432	0.802397	2.16348	1.34136	1.30755	1.3061	0.67088	2.75091	0.517389	1.13316	2.64914	0.909955	4.71528	2.31739	0.455046	1.98287	2.064	0.814089	2.04003	1.19902	0.596444	1.95404	2.64683	11.4566
61912111	9.53425	1	2	86.36	1	29.3036	4	1	1	79	109	0	86	20.55	0	7	9.5	4.34783	4.34783	92.7536	0.155458	2	1.43602	1.84981	0.151534	0.985049	0.670938	1.07054	0.14447	0.264463	0.752721	0.678406	5.25043	1.57078	0.898605	2.67741	1.67291	7.85902	0.57123	0.939283	2.29646	0.279313	1.18622	2.40152	5.65673	1.84073	1.03558	2.50964	12.3083
61912112	9.72877	1	2	63.5	0	18.107	2	0	0	81	112	0	91	22.7538	0	0	11	17.3913	17.3913	88.4058	0.319039	4	1.51668	1.33387	0.267789	1.13392	0.431396	1.0389	0.163043	0.292722	1.46816	0.932055	6.21294	1.67661	0.693929	2.82962	1.33317	2.73953	1.09677	1.30078	2.20001	0.327253	1.26018	5.35658	2.7082	1.38711	0.895692	1.01227	3.13527
62002121	10.4356	1	2	86.36	1	29.1736	4	1	1	100	150	1	68	27.3	1	60.5	9	0	0	69.4444	0.0997659	1	2.09689	0.800979	0.409003	1.1996	1.68514	1.66779	0.899456	0.563816	2.24189	0.55379	6.38601	2.1784	0.827268	1.18765	2.08586	2.14226	1.35612	1.52659	1.68609	0.537967	1.11106	6.72132	3.32551	2.72312	2.9051	7.398	5.01991
62003121	9.41096	0	5	58.42	0	17.3283	2	0	0	81	130	1	106	22.74	0	22.5	9.5	4.34783	0	34.7826	0.116343	2	0.658827	1.40218	0.144079	1.43286	5.19171	0.673958	0.131222	0.283266	0.343481	0.304259	5.3344	0.73256	0.0901454	2.89113	0.824028	6.83442	0.791121	0.601848	0.127328	0.0155569	0.908798	2.01684	1.86146	0.379911	0.669354	0.800899	8.67388
62003122	9.64932	0	1	81.28	1	28.1676	4	1	1	71	116	0	96	85	1	35	12	20.8333	20.8333	75	1.40182	11	0.898013	3.67014	0.175807	0.293716	1.0243	0.75095	0.062272	0.259726	0.684035	0.578745	1.76169	0.697211	0.441664	3.02127	0.964235	6.11273	1.70375	0.357547	0.677967	0.293364	1.42805	0.880632	1.49833	1.37307	0.813107	2.18422	25.6515
62010111	9.39178	0	6	71.12	0	22.167	4	1	1	80	107	0	102	19.26	0	26.5	9	13.0435	0	86.9565	0.17472	2	0.926978	2.46003	0.0795118	8.58383	0.187925	2.50543	0.0158835	6.50235	2.23118	0.299849	12.3997	1.27927	1.53971	0.551594	1.97281	1.61656	2.59199	0.861307	1.81438	0.805565	1.7116	1.82749	6.06826	0.351804	1.55537	2.37786	4.41283
62011111	9.2137	1	4	73.66	0	23.473	4	1	1	65	118	0	83	23.4	1	50.5	9	20.8333	20.8333	100	0.191667	2	1.25331	2.41369	0	9.31704	0	0.98616	1.11759	2.0633	0	1.64162	3.52877	1.1984	0.633497	1.60338	0.941975	2.61164	1.96578	0.86237	2.23035	0	0.893254	2.22749	6.68635	0.00893906	2.53199	0.877604	13.1392
62012111	9.70137	0	2	81.28	1	22.7731	4	1	1	72	108	0	110	31.9	1	66	8	16.6667	12.5	100	0.168167	2	0.59647	1.55574	0.121476	0.519026	0.291193	0.89393	0.144227	0.159436	0.798444	1.51552	3.08575	0.971917	0.8893	6.93933	0.714393	4.77725	0.865478	0.456824	1.72728	0.636896	0.909762	2.83733	1.6208	2.58142	1.07551	1.73144	21.0965
62103121	9.41096	0	5	58.42	0	19.221	3	0	1	68	109	0	87	18	0	4	10	9.09091	0	51.5152	0.22268	3	0.449228	2.74705	0.00608712	0.541636	0.248804	0.861088	0	0.217676	0.0463808	0.954407	0.930428	1.14555	0	3.71429	0.271105	7.50039	0.649821	0.758391	0.130219	0.195907	0.429746	3.70838	0.953104	1.64456	0.366471	4.1616	7.82914
62103122	9.53425	1	1	71.12	0	20.3018	3	0	1	79	125	0	80	17.2909	0	44	9	20.8333	4.16667	87.5	0.0804095	1	0.449578	1.70311	0.0892854	1.10346	0.439467	0.852017	0.128517	0.374719	0.262272	0.492042	3.1782	2.1297	0.470339	4.42972	1.04827	8.89178	0.322679	1.21518	0.430056	0.358768	0.569151	6.8058	2.75291	1.42357	0.389223	2.84665	4.00889
62111111	10.0822	1	4	68.58	0	20.8505	3	0	1	87	112	1	69	6.504	0	2	9.25	15.7895	10.5263	75.4386	0.207969	3	2.02554	1.48824	0.461205	3.60987	0.634144	0.747376	1.87161	0.445753	0.743532	0.775605	5.27132	2.21356	1.34126	3.24945	1.70329	6.7463	0.986116	1.69922	3.01427	0.726901	0.695296	3.05673	5.13013	0.638394	1.39253	1.1718	7.47353
62112111	10.0904	0	2	63.5	0	24.3089	4	1	1	68	124	0	90	32.9	1	0	12	9.09091	4.54545	90.9091	0.140158	2	0.975292	2.49395	0.118241	0.949437	0.877729	1.15515	0.212709	0.443922	0.571284	0.679076	1.73564	1.66361	0.72365	2.27255	1.50403	4.74709	0.892272	1.16391	0.982432	0.542694	0.553512	1.15989	2.42228	1.35614	0.964564	2.71897	25.9273
62203121	9.68767	0	5	50.8	0	16.2418	2	0	0	73	95	0	130	34.8	1	0	9	12.5	8.33333	47.2222	0.397337	4	1.42929	3.04244	0.0309617	0.432265	1.34688	0.596964	0	0.0194745	0.33678	0.671417	3.25818	1.2141	0.729721	7.35463	1.21549	7.21969	1.20117	0.682635	0.523577	0.401636	0.71462	1.7924	1.39379	0.91131	0.398053	2.15654	16.0442
62204121	9.37808	0	5	63.5	0	21.1257	3	0	1	81	122	0	96	46.05	1	14.5	9	7.69231	7.69231	66.6667	0.143416	2	0.971462	1.4101	0.320807	2.65271	1.13443	0.804419	0.610648	0.249232	1.03522	0.7002	5.21443	1.31618	1.31159	2.77869	1.41838	7.43465	1.10204	0.741597	1.15651	0.27306	1.46397	2.00279	1.29119	1.34719	1.38324	2.67991	17.8395
62211111	9.29041	1	4	55.88	0	17.525	2	0	0	68	128	0	90	37.1	1	30	8.5	16.6667	16.6667	94.4444	0.201337	3	1.00542	1.19651	0.312517	4.20407	1.09877	0.71443	2.00244	0.413111	0.635563	0.754359	3.25615	1.31742	0.999773	2.17413	1.01495	6.37887	0.914839	1.08703	1.40416	0.376014	0.522026	1.34304	4.43471	0.7044	1.44954	1.44336	6.70734
62212111	9.46027	1	2	66.04	0	19.7531	3	0	1	79	105	0	91	40.5	1	23.5	8.5	24	24	49.3333	0.132377	2	4.50934	0.184082	0	2.30871	0.986946	0.995528	0.065959	0.149327	0.394338	1.0545	6.24106	0.939154	0.485759	3.46429	0.0062967	3.95017	1.44606	0.564061	1.97954	0.021331	0.0028855	0.0417324	1.80125	1.28704	0.0537426	1.13067	18.6941
62212112	9.10137	0	2	53.34	0	14.3667	2	0	0	78	95	0	76	32.5	1	45.5	10	12.5	4.16667	100	0.170403	2	1.60791	0.43074	0.613381	0.999348	2.02327	1.21387	0.839401	0.239123	1.06871	0.706718	4.03146	1.38674	1.30534	2.94949	1.64907	4.59533	2.69644	0.968011	1.51616	0.295668	0.950928	1.23066	3.30885	1.38774	2.45757	1.91916	17.6233
62304121	10.8658	0	5	63.5	0	19.3878	2	0	0	57	104	0	76	13.4625	0	46	5	0	0	57.971	0.0713005	1	1.87796	1.23437	0.319237	1.35994	0.935062	0.895264	0.586569	0.532983	1.41255	0.686789	9.75703	2.73518	1.46506	2.7257	3.09136	6.4946	1.31044	1.71989	1.3857	1.23954	1.32945	6.10763	4.32518	1.11105	1.44608	2.38988	5.3472
62304122	9.8	0	3	68.58	0	20.5389	3	0	1	78	123	0	88	16.68	0	8	5	4.16667	0	76.3889	0.148954	2	1.37927	2.01553	0.977883	1.24523	0.772173	0.704245	0.342894	0.347375	0.545347	0.493922	4.8481	2.19669	1.5121	4.3257	3.08972	9.08053	0.72447	0.978046	1.97382	0.560026	1.30634	4.77479	3.0281	0.743473	0.47318	1.04123	2.40084
62310111	9.36438	0	6	53.34	0	12.8174	1	0	0	67	98	0	98	15.35	0	0	9	20.8333	12.5	68.0556	0.188898	2	1.97026	0.992827	0.576392	4.57904	0.887953	1.20613	1.19138	2.26249	1.26238	1.07233	7.65006	1.58798	0.845901	2.41989	1.60562	4.16306	1.08581	1.48915	0.976045	1.26189	0.831225	4.15308	4.47041	0.823146	1.54377	1.34199	8.93238
62311111	10.4603	1	4	68.58	0	20.9184	3	0	1	96	122	1	84	13.4571	0	76	9.25	10.5263	10.5263	98.2456	0.193508	2	1.93235	1.00499	0.36972	3.31104	0.742301	0.779918	1.96768	0.578988	0.690325	0.606125	5.85197	2.40808	1.21709	2.42957	1.90458	6.10755	1.34815	2.37553	2.01257	0.297677	0.550821	1.98175	5.91688	0.688942	1.7242	1.25454	11.6406
62404121	9.69041	1	5	50.8	0	16.64	2	0	0	73	89	0	105	31.35	1	0	10	16.6667	8.33333	58.3333	0.182066	2	1.44516	0.676731	0.677448	1.44059	1.63517	0.32116	0.694406	0.197924	1.75723	0.295583	4.93643	1.93008	0.649438	2.82507	1.65958	5.0393	0.818982	1.59146	0.751672	0.595	0.72343	7.56234	2.27688	1.7931	0.643163	3.47273	4.8942
62404122	10.1616	0	3	58.42	0	19.6677	3	0	1	81	111	0	100	17.5385	0	18.5	8.5	3.57143	3.57143	94.0476	0.155354	2	1.16579	0.726948	0.848364	1.87034	2.88208	0.446422	0.529667	0.126162	1.59893	0.471616	6.51495	2.382	0.516643	3.77757	1.47889	8.67227	1.6332	1.50135	0.873878	0.772336	1.03718	4.7516	4.16447	0.801452	0.587971	1.32071	16.1353
62410111	8.81096	0	4	58.42	0	17.4815	2	0	0	69	88	0	75	20.64	0	7.5	10.5	21.7391	21.7391	68.1159	0.181579	2	1.63288	0.88859	0.575077	5.98418	0.918045	0.810209	4.28731	2.14057	1.45126	0.563473	6.61037	1.00881	1.39724	1.65174	1.0651	4.06619	1.6147	0.961566	1.47752	1.49581	1.02415	3.39242	2.76904	0.585604	2.0888	0.895289	9.49444
62411111	9.55068	1	4	55.88	0	18.56	3	0	1	68	97	0	90	13.0696	0	50	6	0	0	100	0.33811	4	2.1496	2.0194	0.0476321	3.78352	0.158372	0.864679	4.16384	0.594638	0.718207	1.57561	3.05524	1.19166	0.591306	4.19567	1.23595	5.47502	1.64133	1.61176	3.91948	0.85539	0.386451	1.71951	3.99698	0.802533	3.437	1.35349	10.0115
62503122	10.0329	0	1	63.5	0	19.7134	3	0	1	41	83	0	91	13.17	0	20	9	0	0	63.7681	0.169193	2	1.85251	2.09241	0.39037	1.5255	1.10709	1.69127	0.195204	0.317192	1.43006	0.917957	5.97356	1.62431	1.03778	3.33974	1.35691	3.86956	1.10752	1.00001	1.28077	0.356813	1.3192	5.93606	1.87753	1.2968	0.942646	2.0596	7.68443
62504121	9.63562	1	5	55.88	0	16.9597	2	0	0	58	81	0	110	38.8	1	39	9	8.69565	4.34783	30.4348	0.137913	2	1.19204	1.7607	0.356968	2.48332	1.89031	0.891696	0.538465	0.139071	0.955248	0.576141	4.4789	1.24872	0.814345	1.54535	1.42909	5.18702	1.50653	1.06235	1.08024	0.543293	1.12289	5.04563	1.64072	1.34119	1.18353	1.60268	16.6433
62504122	9.57808	0	3	50.8	0	17.3283	2	0	0	87	97	1	88	19.8545	0	19.5	9	9.09091	4.54545	86.3636	0.0250248	1	1.60966	1.4291	1.37574	3.8309	2.50392	0.409834	0.695739	0.164694	2.74778	1.11155	7.79106	2.26296	0.905658	3.71177	1.61491	18.3857	1.1843	1.84753	1.53947	1.21037	1.92184	4.65854	2.70478	0.656676	1.23788	1.1407	4.29347
62510111	9.87123	0	4	55.88	0	13.366	1	0	0	51	88	0	85	26.0727	1	17	9	13.6364	4.54545	43.9394	0.107566	2	0.697418	0.697432	0.235478	6.62258	0.947027	1.15158	3.37339	2.86356	0.697284	0.632242	3.63798	0.464308	0.763386	2.15412	0.590857	4.89422	1.73048	0.335058	0.967552	1.95798	0.310577	1.66104	1.70538	0.414915	1.49924	1.60308	17.8574
62512111	9.71507	1	2	58.42	0	11.7971	4	1	1	71	91	0	82	3.69767	0	27	8	27.7778	16.6667	83.3333	0.166559	2	0.916491	0.509457	0.516299	0.889241	0.959364	0.929147	0.414171	0.247295	1.21893	0.479056	11.8198	1.53988	1.05442	1.75521	1.92393	6.54093	1.44792	0.674563	1.49196	0.223694	0.813966	2.17841	4.62116	0.995404	0.979246	1.30351	15.1721
62603121	9.15342	0	5	68.58	0	23.56	4	1	1	64	110	0	80	6	0	35.5	8.5	25	25	87.5	0.162121	2	1.679	2.33964	0.202424	0.471454	0.69614	2.95753	0.0736425	0.253755	1.53855	2.28269	5.34986	2.00843	0.693689	3.14217	1.09794	5.7481	1.63279	1.10219	1.15145	0.538076	2.06557	4.00922	2.46113	1.99261	0.740134	2.03086	14.3542
62603122	11.9288	0	1	86.36	1	18.9745	2	0	0	64	111	0	120	28.05	1	0	9	10.7143	0	65.4762	0.168194	2	2.19801	1.78419	0.652908	0.880824	1.55872	1.23329	0.282143	0.183576	1.39497	1.1214	8.54906	1.39234	0.945589	1.62414	1.68466	4.52332	0.926043	1.0274	0.988658	0.260122	1.55053	3.35134	3.84433	1.27932	0.949206	2.45994	16.2554
62604121	9.26849	0	5	68.58	0	22.4852	4	1	1	49	102	0	82	73.5	1	0	10	8.33333	8.33333	33.3333	0.0398136	1	2.16496	1.5154	0.303972	1.32582	1.61752	0.476734	0.266122	0.188947	1.16252	0.338832	7.03624	2.43633	1.53222	2.76249	3.70311	8.30998	1.4009	2.30295	1.41623	0.528686	1.39623	1.25515	8.65231	1.14697	0.685865	1.48406	9.51375
62604122	9.66301	1	3	83.82	1	27.8303	4	1	1	86	131	1	91	10.7625	0	0	10	0	0	80.5556	0.100873	2	2.41424	1.51532	0.196514	3.8167	1.4919	0.593711	0.0268589	0.0549649	0.878472	1.60414	4.91647	0.942827	0.631526	1.64126	2.16668	7.50975	1.72038	0.31207	0.808374	0.366235	2.00177	1.34244	3.99991	0.971719	0.525454	1.9195	13.1749
62610111	9.5589	0	4	83.82	1	23.6304	4	1	1	78	129	0	100	16.9286	0	7	10.5	16.6667	0	70.8333	0.188343	2	1.05237	1.26299	0.467078	3.83525	0.852426	1.59492	5.45917	2.90638	0.766089	0.764505	3.9161	0.917335	0.949728	1.92446	0.77067	3.79688	2.00404	0.846672	1.01068	2.30511	0.254255	3.057	3.21255	1.1662	1.97862	2.08456	11.1213
62612111	9.14247	0	2	71.12	0	21.9479	4	1	1	97	136	1	97	19.5	0	47	6	13.6364	0	80.303	0.167051	2	0.817355	0.209401	0.344527	0.20095	0.903672	0.415356	0.232183	0.0950543	0.823448	0.221663	10.4343	1.26862	1.46439	2.83924	1.89454	4.33693	1.2163	0.635893	2.32752	0.116263	1.45877	0.924576	5.35878	0.707812	1.26567	0.502142	13.3412
62612112	9.17534	1	2	53.34	0	14.6484	2	0	0	63	79	0	88	21.5455	0	37	5	13.0435	4.34783	100	0.159538	2	1.9497	0.579349	0.185564	0.930225	0.816704	0.579142	0.11878	0.099402	0.67072	0.224872	8.43874	1.27076	0.628901	1.5007	1.67834	5.42526	0.777307	0.783398	1.53514	0.137832	0.671669	1.53023	3.08516	0.934932	0.766431	1.72734	17.3807
62703121	9.21096	1	5	78.74	1	26.255	4	1	1	67	90	0	94	19.68	0	9.5	10	4.34783	0	63.7681	0.0763504	1	1.72623	7.56731	0.0997099	2.02495	0.404036	4.34791	0.0131374	0.545887	0.625099	2.62375	1.62535	2.07149	0.108514	3.87927	0.920768	8.57847	0.622623	0.632258	0.23448	0.109233	0.512862	4.51358	3.11208	1.35275	0.177835	1.72439	4.20808
62703122	9.30959	1	1	58.42	0	15.2026	2	0	0	55	91	0	118	8.20541	0	26.5	6	27.2727	22.7273	100	0.116972	2	1.66982	0.834333	0.0350683	0.123224	0.142479	0.297017	0.00133506	0.00100917	1.14737	0.435288	10.3137	1.0064	0.61396	2.24685	0.610614	10.0336	1.19107	0.0421332	1.16278	0.0125303	2.66344	1.08644	1.02389	0.554446	0.239442	0.746009	13.444
62712111	10.5836	1	2	68.58	0	22.1432	4	1	1	104	155	1	101	26.925	1	0	8.75	0	0	100	0.168116	2	1.23056	1.04899	0.25992	0.879033	0.58234	0.581782	0.115887	0.16992	0.733128	0.635775	6.38748	1.47004	1.01779	2.01591	1.68389	6.50274	0.853394	1.23178	2.62422	0.328252	1.15068	2.30199	3.01682	0.783975	0.727341	1.23206	9.93837
62712112	8.96438	1	2	66.04	0	21.738	4	1	1	71	114	0	98	33.1	1	8.5	12.5	9.09091	0	38.3838	0.265902	3	2.56832	1.43947	0.351714	1.34641	0.383733	1.72759	0.276142	0.625472	1.56109	1.40698	6.40578	3.67623	0.731425	5.40789	3.59118	3.83288	0.972799	2.80337	2.28995	0.811962	0.897085	9.16227	3.61202	2.16527	0.826958	4.06049	2.8915
62802121	9.67123	0	2	78.74	1	23.9796	4	1	1	77	123	0	94	25.4571	1	19.5	4	19.0476	4.7619	88.8889	0.102709	2	2.68564	1.73139	0.854665	0.819612	0.92032	0.0368274	0.230502	0.152969	1.29906	0.24068	12.0912	2.31541	1.35811	1.60712	2.28809	4.34747	1.16086	1.02543	1.23035	0.576073	2.77538	4.21821	4.29767	0.823137	2.60095	0.559843	11.6257
62803121	9.36164	1	5	55.88	0	17.98	2	0	0	63	90	0	90	9.06	0	0	9.5	12.5	12.5	100	0.140165	2	0.624065	0.397469	0.167699	0.681284	1.39729	0.612039	0.363756	0.17609	1.67593	0.396429	6.93869	1.14853	0.880378	1.11435	1.82511	9.03159	1.6438	0.818676	1.13692	0.328222	2.32928	5.42769	3.04663	1.9244	1.25571	3.44037	13.6444
62803122	9.28219	0	1	55.88	0	16.7075	2	0	0	68	114	0	82	25.575	1	21	7.5	4.34783	4.34783	92.7536	0.053602	1	2.59859	1.58705	0.24275	0.474587	0.828251	0.708677	0.11269	0.128134	0.982836	0.410147	6.34196	1.98935	1.37374	3.23063	1.1939	9.4967	2.10498	0.883783	1.32457	0.10631	1.3503	0.995462	3.5045	1.09531	0.658264	1.49569	15.7426
62811111	9.14795	0	4	53.34	0	14.9182	2	0	0	61	100	0	69	14.94	0	83.5	8	34.7826	21.7391	92.7536	0.248464	3	1.29194	1.23578	0.198049	6.81049	0.378188	0.959458	2.29496	0.692289	0.676844	1.20881	4.72544	2.10957	0.520713	2.12345	1.25274	5.47058	0.831129	1.49016	1.61015	0.622157	0.150769	2.42779	5.97364	0.824437	1.71097	2.1123	7.34615
62812111	8.95068	0	2	78.74	1	25.5741	4	1	1	86	132	1	110	36.84	1	23	10	13.6364	13.6364	90.9091	0.125023	2	1.54222	1.6352	0.133547	1.41289	0.869314	1.29554	0.143055	0.448547	0.882112	1.69133	2.92832	1.20219	0.366647	2.71556	1.06515	6.67214	1.27042	1.24037	2.12526	0.601807	1.44802	3.94519	3.8153	2.13809	1.1581	4.02602	10.3887
62812112	9.13425	1	2	55.88	0	21.1514	4	1	1	78	120	0	99	17.5	0	26	11	18.75	12.5	33.3333	0.137942	2	0.523792	0.413336	0.118581	0.575141	0.199822	0.318086	0.111853	0.211867	0.43041	0.220574	2.50295	1.47249	0.214576	1.07611	1.10221	3.6927	0.418171	0.622381	0.500115	0.28337	0.304443	2.08599	3.22703	1.48093	0.384021	2.92653	17.8901
62902121	9.8411	1	2	76.2	0	21.1109	3	0	1	104	139	1	88	8.208	0	55	9	0	0	100	0.133372	2	4.46719	0.349622	0.275563	0.262876	3.54465	0.100393	0.151761	0.0363917	0.820035	0.26284	7.45912	3.5823	0.551736	0.422585	3.87331	1.91816	3.81188	0.636711	1.47529	0.214018	0.552864	0.482537	6.88952	0.184793	0.285933	0.36242	30.5408
62903121	10.0055	1	5	86.36	1	33.0332	4	1	1	84	117	0	85	21.9	0	0	7.5	4.16667	4.16667	83.3333	0.0472462	1	1.30365	0.464587	0.144933	0.500661	0.668227	0.53642	0.0770888	0.0555014	2.68575	0.437782	6.14397	1.13838	0.921147	1.1633	1.17971	5.18841	2.82229	0.287183	1.08353	0.0608701	2.01138	3.78013	5.1763	1.39101	0.559612	2.02227	14.7953
62903122	9.34521	0	1	66.04	0	23.5308	4	1	1	60	98	0	81	35.3	1	53	9	4.34783	4.34783	71.0145	0.172142	2	1.97132	1.27877	0.233493	0.259132	1.0093	1.26574	0.270753	0.150978	0.863009	0.834795	7.40032	2.98724	0.993298	1.80626	1.77553	2.86029	1.02624	1.08756	1.40613	0.18616	1.30126	2.21843	6.07144	1.21097	1.15262	1.81005	14.1777
62904121	9.90685	1	3	86.36	1	30.9156	4	1	1	104	176	1	62	33.1	1	37	7.5	4.16667	4.16667	63.8889	0.0667722	1	1.37262	1.11668	0.487802	0.843247	1.30892	0.378736	0.263515	0.222555	1.55435	0.935451	10.5324	2.12278	1.48047	4.00842	1.6955	4.72257	1.17827	1.22972	1.52041	0.361599	2.31919	1.90459	2.38322	1.07148	0.794803	1.27643	13.2595
62904122	10.063	1	3	55.88	0	14.7959	2	0	0	65	88	0	79	23.3333	1	17.5	11	9.09091	4.54545	100	0.0399978	1	0.918203	1.2378	0.483306	1.17575	1.64057	0.76487	0.622506	0.271396	1.24065	0.631739	6.45893	1.70182	1.17604	2.05624	1.24452	6.62119	1.20541	0.979582	1.46544	0.511675	1.26663	4.39522	3.11509	1.60807	1.18775	2.80556	10.4781
62911111	10.274	0	4	73.66	0	22.1836	3	0	1	81	97	0	80	24.45	1	8.5	9.5	4	4	98.6667	0.153292	2	1.10279	0.72381	0.297373	5.4825	0.47385	0.970972	2.62371	0.335736	1.16526	1.00301	9.03028	0.806929	0.349789	1.88924	0.926397	1.98225	1.49798	0.63809	2.23056	0.714786	0.437788	4.31137	1.21582	0.725224	2.18061	1.50692	8.45755
62912111	9.12603	0	2	53.34	0	15.9763	2	0	0	88	106	1	76	9.2	0	42	8	8.69565	8.69565	100	0.276618	3	0.551368	0.555969	0.178551	0.404947	0.817316	0.551297	0.307558	0.191124	0.586433	0.383742	6.16829	0.624141	0.581376	1.25589	0.938566	2.63564	0.430034	0.489803	0.851982	0.285317	0.42425	1.75967	0.851205	1.65154	0.845004	2.95774	18.2651
63004121	9.44932	1	3	86.36	1	26.6397	4	1	1	104	185	1	78	12.28	0	75.5	10	4	0	60	0.0538416	1	1.04134	0.829425	0.445144	1.69573	1.11003	0.85931	0.508454	0.370999	1.14352	0.742928	4.73415	1.20223	1.05583	1.45815	1.1375	6.03002	1.30979	0.979519	0.945251	0.763754	1.326	3.98788	2.35743	1.1191	0.94021	1.76424	13.8548
63004122	9.94247	0	3	63.5	0	17.8417	2	0	0	66	102	0	84	13.8	0	10	11.5	0	0	83.3333	1.00695	11	1.195	0.925587	0.430771	0.685041	1.15068	0.614997	0.60306	0.179478	1.26131	1.0177	5.3485	2.0564	1.22104	2.48064	2.2518	6.03396	2.03159	1.30363	1.56099	0.523607	2.51877	2.5322	3.14258	2.59559	2.7968	3.34485	5.61263
63010111	8.91507	0	4	63.5	0	16.74	2	0	0	64	87	0	79	11.5714	0	33.5	8.5	25	0	75	0.374509	4	0.299046	0.440481	0.349965	3.40521	0.131444	0.77839	8.55458	1.99006	0.435478	0.497215	7.00618	0.388977	0.448095	4.52246	0.31795	5.21252	1.59382	0.208337	0.591439	3.24392	0.131047	1.32695	1.94477	0.247093	0.93321	0.818265	15.8709
63011111	9.49589	0	4	66.04	0	17.0494	2	0	0	62	102	0	74	55.2	1	13.5	9	20.8333	12.5	90.2778	0.148536	2	1.18533	1.27819	0.202503	3.45519	0.433634	0.96895	2.89422	0.494739	0.97809	1.15385	3.45	1.24097	0.551833	3.40129	1.81026	6.15642	1.92236	0.98647	3.57485	0.502189	0.6317	1.30716	1.70724	1.09468	2.26629	1.9561	13.1826
63110111	9.64658	0	4	66.04	0	15.6791	2	0	0	69	96	0	110	40.4	1	52	9	13.6364	13.6364	100	0.160761	2	1.11503	1.22166	0.241155	2.95352	0.696387	0.91225	4.35235	1.55333	0.728836	0.452221	4.15067	0.921563	0.951121	2.74218	1.08639	5.64064	1.06521	0.843401	1.00969	2.23046	0.444576	2.36062	3.82663	0.532784	1.00764	0.909987	10.8889
70104121	9.54521	1	5	76.2	0	24.864	4	1	1	68	120	0	76	17.6571	0	33.5	9	4.16667	4.16667	86.1111	0.278729	3	0.606053	3.34139	0.140851	1.06896	0.627651	2.04409	0.100134	0.218025	0.578287	1.619	6.02536	2.5702	0.608343	4.581	0.848147	10.6865	1.45916	1.48874	0.911795	0.271808	1.00317	3.69607	1.50378	1.81029	0.395414	2.0208	6.19903
70104122	10.8301	0	1	60.96	0	17.3611	2	0	0	63	99	0	83	41.52	1	29	9	0	0	100	0.16107	2	1.42616	2.51838	0.245473	1.75887	0.413027	1.81633	0.146167	0.110126	0.871712	0.75868	6.38755	1.97697	0.427798	2.88544	0.774164	3.91402	0.613998	1.18471	0.40545	0.474805	0.830071	10.6536	3.07604	1.63976	0.533375	2.01465	5.30173
70105121	9.83288	0	3	60.96	0	18.8776	2	0	0	72	102	0	108	14.82	0	32	12	12.5	0	58.3333	1.45389	11	1.95335	1.8932	1.73561	1.86514	1.8832	2.01336	0.974313	0.571461	2.20989	3.601	4.12616	0.817049	0.268019	2.08531	0.648581	1.91381	0.990265	0.47839	0.439886	0.16539	2.23561	2.18867	2.12804	3.3115	1.95	2.54109	9.58373
70105122	9.91233	0	3	68.58	0	21.1257	3	0	1	90	120	1	120	8.592	0	28	6	0	0	60.6061	0.0570096	1	1.81831	1.51862	0.818833	2.44075	1.64735	1.47196	0.62081	0.570618	1.55546	0.719889	4.16049	1.97892	0.621438	0.739656	1.17381	2.90854	0.948679	0.66038	0.531412	0.216506	1.52348	6.3709	5.94129	1.75316	1.34008	2.28037	8.97001
70111111	9.12329	1	4	50.8	0	16.2591	2	0	0	60	77	0	77	25.6667	1	68	10.75	0	0	72.2222	0.163994	2	2.08738	0.935715	0.390689	3.46946	0.789231	1.1543	3.72676	1.41293	0.994764	0.939713	7.16872	1.5069	1.3038	2.5863	1.60472	6.08215	1.05273	1.41602	1.07779	0.832864	0.532947	1.65334	3.47796	0.481004	1.15085	1.09156	13.7067
70112111	10.2877	0	4	73.66	0	23.9355	4	1	1	87	123	1	109	25.2857	1	97.5	8	0	0	59.7222	0.15333	2	0.795182	1.33021	0.252927	4.34668	0.604634	1.00109	1.79132	0.477271	0.869358	0.898704	6.65656	1.49739	0.869661	1.48427	1.21012	3.93851	1.21232	1.32343	2.44929	0.669595	0.797778	4.35135	2.7647	1.22655	2.27197	2.10108	6.66729
70204121	9.19726	1	5	73.66	0	21.6287	4	1	1	67	109	0	100	26.3333	1	1.5	7	4.16667	4.16667	38.8889	0.30677	4	1.34201	2.05568	0.470512	0.881757	0.6558	2.53068	0.192036	0.161698	1.05499	1.53	5.83508	1.71423	1.2514	3.71712	1.66139	6.06117	0.994634	1.11539	1.60599	0.397682	1.31717	7.20488	3.07684	1.24666	1.10652	1.08276	6.16484
70204122	9.64384	1	1	58.42	0	16.4609	2	0	0	57	90	0	80	27.5	1	0	9	17.3913	8.69565	95.6522	0.19967	2	2.14557	1.33352	0.211893	0.815404	1.39236	1.31356	0.410697	0.155498	0.74603	0.371699	4.78836	2.21103	0.75744	2.45168	1.85134	6.00036	0.978375	1.55914	0.952772	0.677537	0.834093	5.89666	4.83774	1.54316	1.22068	3.09657	8.92553
70205121	9.87945	0	3	73.66	0	22.9592	4	1	1	106	178	1	80	26.0182	1	59.5	9	13.6364	4.54545	74.2424	0.0264588	1	2.20429	0.955437	0.0873843	4.99917	0.85512	0.718227	0.143608	0.143231	0.615187	0.719092	6.91095	1.3573	0.781851	1.94672	1.63943	4.90767	1.27916	0.423752	1.20106	0.111131	0.960746	3.70113	3.24628	2.04353	0.96079	2.81146	15.217
70205122	9.26575	1	3	71.12	0	23.3087	4	1	1	86	116	1	120	32.4	1	19.5	9	26.087	0	100	0.053544	1	1.40959	0.505143	0.317369	0.744936	1.85939	1.00522	0.302142	0.259306	1.36486	1.09435	7.82789	1.43054	0.774812	2.15377	2.32926	5.10425	1.48473	0.963297	1.04633	0.27762	1.05816	2.48461	2.51006	1.83492	1.42367	1.95691	15.2895
70210111	8.86301	0	6	63.5	0	20.1562	3	0	1	92	121	1	137	17.5636	0	26	7	33.3333	33.3333	33.3333	0.202545	3	0.684811	0.840995	0.105083	3.21278	0.335525	0.657035	0.615284	1.48631	0.381868	0.714389	3.72014	1.34244	0.327515	2.03375	0.972864	5.14348	0.774281	1.19654	0.610739	0.394789	0.431213	5.17776	3.16826	0.78929	1.98706	2.20523	10.4591
70211111	9.60822	0	4	58.42	0	16.3944	2	0	0	97	122	1	53	15.3429	0	0	6	14.2857	14.2857	100	0.323722	4	3.47869	0.813123	0.252986	4.26213	0.675661	0.624634	1.94334	0.796658	1.30458	0.524183	6.85956	3.00425	1.3331	2.50582	1.54502	7.57479	1.00172	1.20939	2.06579	0.527802	0.933455	1.65862	2.67283	0.559011	1.0794	1.18677	10.7602
70304121	9.35342	0	5	53.34	0	16.1506	2	0	0	50	94	0	60	13.8	0	29	7	0	0	30.5556	0.223841	3	4.32233	1.23476	0.349065	0	0.630617	2.25102	0.186315	0.00919378	1.22076	0.799696	7.1612	1.67349	0.00102339	0.977183	1.52031	1.33959	0.610474	1.00398	0.184887	1.06104	0.802229	11.2612	5.47792	2.63942	1.13018	3.95277	6.73363
70304122	12.4904	1	1	63.5	0	17.3579	2	0	0	69	112	0	92	31.1657	1	21.5	8.25	0	0	80	0.182189	2	2.15937	1.78196	0.0767873	0.426039	0.65334	2.0894	0.168685	0.00110922	0.981273	0.958691	5.19473	2.58331	1.07859	2.0982	2.34391	3.00578	1.93219	1.64523	1.89016	0.109515	1.4216	3.83695	5.73565	1.31585	1.50541	2.6765	13.9928
70305121	10.0438	1	5	60.96	0	18.107	2	0	0	86	101	1	120	34	1	0	11	12.5	12.5	45.8333	0.0480335	1	2.46945	0.823153	0.230425	3.63075	1.2512	1.17783	0.284059	0.213189	1.24146	0.889425	9.80265	1.69327	0.909821	1.2679	2.17468	5.32835	1.21658	1.34249	1.11816	0.0451324	1.71099	4.0164	4.68207	1.55522	1.23871	2.18775	10.5356
70403121	9.16438	0	5	93.98	1	28.6548	4	1	1	81	100	0	91	13.0714	0	19.5	11.5	16.6667	0	55.5556	0.093566	1	3.28876	1.15417	0.633295	0.596655	4.81019	0.345847	0.594249	0.164432	1.59448	0.275856	4.13154	2.07322	3.20556	2.08673	2.31265	3.47529	1.99135	1.04899	4.05436	0.209616	2.50003	1.11484	5.04258	0.566498	1.4001	1.15417	12.8177
70403122	10.2904	1	1	68.58	0	34.6969	4	1	1	73	108	0	120	20.7	0	31	6	9.09091	0	93.9394	0.13283	2	4.2666	1.14427	0.614224	0.803438	2.00281	0.610512	0.785201	0.282779	0.998912	0.388414	6.50092	1.38522	0.943821	2.1136	2.31591	3.66443	2.56227	1.65134	2.96268	0.421427	2.69887	1.16185	6.57062	1.22834	2.18794	2.0149	9.07622
70404121	9.47945	0	5	73.66	0	26.0049	4	1	1	87	135	1	109	4.93548	0	5	9	4.54545	4.54545	4.54545	0.216254	3	0.783384	1.37455	0.329176	0.318468	0.991051	4.95473	0.24913	0	1.79651	0.403916	5.89078	0.623834	1.36556	1.26466	0.571805	5.57745	1.43575	0.0987945	1.82954	0.000576685	3.15964	0.665562	1.39651	0.705722	0.517133	1.52996	10.366
70412111	8.9726	1	4	63.5	0	16.6437	2	0	0	61	99	0	99	14.5714	0	52.5	11	9.52381	9.52381	95.2381	0.16164	2	2.42276	1.10045	0.251109	3.84088	0.588826	0.903909	3.38285	0.527225	1.70941	1.23268	7.94923	1.63989	0.312654	3.16425	1.65673	2.77355	2.64916	1.69137	2.95858	0.593421	0.393878	2.86425	1.94298	1.10952	2.04114	1.15393	12.9254
70503121	9.35068	0	5	58.42	0	13.6576	2	0	0	67	107	0	105	9.73636	0	18.5	9.5	4.34783	4.34783	75.3623	0.108547	2	2.39776	3.32419	0.699124	1.56935	1.36245	1.61109	0.35412	0.959058	1.25896	1.33488	10.6443	2.14041	1.2023	6.67504	0.965627	5.60221	1.43407	0.925152	2.41848	0.413412	2.83374	2.58219	1.97159	1.1234	1.82918	1.34807	7.48609
70503122	9.76712	0	1	55.88	0	15.5271	2	0	0	54	76	0	99	55.4	1	0	7.5	4.54545	4.54545	83.3333	0.115746	2	1.57919	1.30586	0.542998	0.717545	1.0451	0.725798	0.164382	0.189707	0.96396	1.15229	6.98153	1.97165	0.811244	3.22354	0.994848	5.24449	1.07735	0.701931	1.46159	0.384876	1.5311	3.75609	2.56615	0.811142	0.845274	0.982648	8.01047
70504121	10.8055	0	5	55.88	0	16.5623	2	0	0	59	97	0	72	10.1053	0	19	11	0	0	62.1212	0.0962703	1	0.861317	1.70489	0.0821116	0.293662	0.856901	1.07835	0.0591611	0.000690777	0.578943	1.48005	4.00226	1.35802	0.942683	3.99568	0.720997	6.10837	1.03918	1.11253	1.79198	0.0616254	2.10526	1.91128	2.58366	1.12639	0.564103	2.86707	16.4615
70504122	9.29041	0	1	50.8	0	15.6087	2	0	0	78	123	0	88	23.4	1	19.5	9	30.4348	30.4348	100	0.228539	3	1.37358	1.22476	0.40074	0.863725	0.680485	0.699842	0.239098	0.533696	0.808467	1.15703	3.75051	2.26805	0.662654	3.77794	1.23582	6.67997	0.931708	2.06918	1.89386	0.421232	2.58439	4.13654	5.6743	1.09683	0.721935	2.70708	11.3909
70510111	9.02466	0	6	71.12	0	19.7863	3	0	1	78	112	0	87	9.96667	0	31.5	11	10	10	36.6667	0.209709	3	2.2624	0.679061	0.0730914	2.17729	1.15883	1.31413	0.876187	0.858079	0.764573	0.969562	2.53416	1.92668	0.824996	3.16004	1.21199	5.95758	1.03019	1.48003	0.8692	0.79786	0.752317	2.88061	3.28542	1.05275	1.25771	1.72209	18.1018
70512111	9.0411	1	4	58.42	0	15.6791	2	0	0	87	125	1	99	14.12	0	0	9	28.5714	28.5714	80.9524	0.112657	2	4.42625	2.53834	0.330508	4.85951	0.761077	0.90241	3.74188	0.644665	1.15186	1.10809	2.96292	2.35576	0.708917	4.55697	1.40753	5.04629	1.50508	1.3796	3.0475	0.280294	0.499738	2.11467	2.63858	0.722559	1.98956	0.858129	8.26811
70603121	9.97534	0	5	73.66	0	24.3089	4	1	1	75	92	0	105	32.4	1	0	11.5	4.16667	0	44.4444	0.100296	2	2.30073	1.08271	0.435409	0.908508	1.48563	1.03963	0.318391	0.360542	0.871649	1.29063	4.12467	1.93698	1.02899	3.06848	1.71931	4.11596	1.54598	1.35178	1.96704	0.535489	2.16408	2.23904	3.6628	1.3816	1.77904	2.19898	11.0589
70603122	10.7699	0	1	58.42	0	15.2279	2	0	0	74	94	0	113	11.25	0	1	9	8.33333	8.33333	80.5556	0.135944	2	2.07193	3.34422	0.305675	0.781494	0.936472	1.48883	0.128547	0.294445	0.835509	1.83123	7.11002	1.64252	1.00991	6.9591	1.0003	4.88519	1.10879	0.734215	1.31278	0.765257	1.68987	4.18927	2.17539	1.87685	1.05672	2.02883	4.84024
70605121	9.34795	0	3	53.34	0	15.0368	2	0	0	56	84	0	85	51.24	1	19	9	19.0476	9.52381	68.254	0.0359789	1	1.93951	0.874542	0.306292	2.58528	1.96774	0.753157	0.243104	0.344967	1.16898	0.629311	5.57537	1.46518	0.852051	1.65629	1.32407	4.54362	1.32667	1.14893	0.94291	0.212532	1.20687	1.98383	2.92361	1.30139	1.03515	1.55287	13.8207
70605122	10.4274	0	3	53.34	0	14.7028	2	0	0	85	103	1	95	8.29565	0	24	7	13.0435	0	57.971	0.0756083	1	1.43261	1.31053	0.741756	2.2048	1.31125	0.55472	0.492926	0.323372	1.11167	0.48031	7.22948	2.1572	1.22625	1.70835	1.67804	5.93051	1.78665	1.04962	1.36977	0.370047	1.24431	3.24778	2.67883	1.72642	1.44888	2.05791	10.4969
70610111	8.82192	1	6	58.42	0	14.4873	2	0	0	44	78	0	84	18.6	0	0	9.75	13.0435	0	37.6812	0.202762	3	1.0628	0.211514	0.0345018	5.96965	0.176273	0.163858	0.131232	0.159794	0.129451	0.245688	1.15252	0.504754	0.0950957	0.935085	0.431864	6.95421	0.195954	0.410569	0.0753645	0.113771	0.0756595	0.974372	1.1493	0.192403	0.449678	0.802482	23.3165
70612111	8.90411	1	4	63.5	0	20.8277	4	1	1	67	98	0	82	24.6	1	13.5	8	9.09091	9.09091	100	0.119194	2	0.661732	1.7692	0.100792	4.75318	1.01056	1.56277	1.93841	3.80455	0.459623	1.26575	1.80993	0.824839	0.185549	1.96512	0.6389	6.33297	1.81345	0.699577	1.2765	0.44116	0.262355	2.566	1.78168	1.28625	1.76554	2.08278	13.7989
70703121	9.91781	0	5	60.96	0	16.7604	2	0	0	103	125	1	90	24	1	25	7.5	0	0	81.9444	0.0976297	1	2.67282	1.80399	0.0475214	0.682413	0.676295	1.63694	0.103884	0.820245	0.159249	1.28443	2.73536	1.11374	0.397455	2.95359	0.746294	5.89953	1.61519	0.403016	0.528589	0.874253	0.571822	3.2506	0.901618	1.85904	0.830406	1.84453	14.1054
70703122	9.47945	0	1	58.42	0	16.9597	2	0	0	58	89	0	99	14.9294	0	48	10.25	20.8333	16.6667	77.7778	0.227331	3	2.12343	1.47143	0.226426	0.900325	0.54047	0.886346	0.300311	0.317623	1.3401	1.26465	6.80018	1.64299	0.534802	2.13069	0.945583	4.97195	1.5442	1.14178	0.92416	1.06628	1.16802	5.18959	2.3587	1.04168	0.995319	1.54816	7.02195
70705121	9.23288	0	4	78.74	1	24.7967	4	1	1	73	122	0	96	14.7429	0	34	9	0	0	36.1111	0.0777298	1	1.75886	1.44607	0.492495	3.00301	1.42498	1.50232	0.567861	0.429999	1.21547	0.62116	6.03507	1.68643	1.81565	2.07338	2.15642	5.78426	0.906024	1.39411	1.88172	0.615292	1.78781	4.41804	3.72684	2.43037	1.06657	4.62783	10.6226
70705122	10.8411	0	4	58.42	0	17.2176	2	0	0	67	95	0	80	36	1	42.5	7.5	4.34783	0	56.5217	0.0404147	1	1.48947	1.46544	0.389057	2.16087	0.991705	1.06102	0.394448	0.239151	1.16089	0.524986	6.11927	1.56219	1.95205	2.45453	2.0646	7.77855	1.62039	0.828125	2.27154	0.572676	1.44101	5.70421	2.90221	1.41508	1.16679	1.52325	9.82093
70712111	10.2411	1	4	68.58	0	18.115	2	0	0	87	136	1	109	29.58	1	33.5	11	9.09091	9.09091	93.9394	0.229095	3	2.45845	3.17854	0.184851	1.46705	0.211591	1.84962	0.386374	4.58846	0.221146	3.06852	1.56418	1.17429	0.164222	5.08018	0.578396	6.48052	0.383749	0.473932	0.724363	1.16783	0.0338296	3.82809	1.45542	2.22663	0.474678	4.11263	6.81051
70803121	9.17534	0	5	60.96	0	18.115	2	0	0	69	92	0	90	33.2	1	0	11	13.0435	0	62.3188	0.335844	4	1.44535	1.72055	0.211845	0.962877	0.715532	1.48516	0.209424	0.264154	0.737298	0.823017	3.7152	1.38007	0.540457	2.50087	0.792542	5.38394	1.21499	0.923315	0.979422	0.912413	1.52167	6.27284	3.46637	2.09214	0.780613	2.5739	6.65268
70803122	10.2055	0	1	68.58	0	19.6311	3	0	1	54	108	0	75	35	1	28	8	12	12	77.3333	0.163182	2	3.01444	0.754902	0.176115	0.383671	0.458957	0.461175	0.118334	0.0578308	0.364003	0.254764	3.42971	3.10632	0.555776	1.12766	2.48476	4.52372	1.08852	2.38478	1.23685	0.357368	0.809809	2.31194	6.97379	1.31634	1.33427	3.29449	11.942
70804121	9.6274	1	5	88.9	1	38.9273	4	1	1	104	160	1	100	11.475	0	51.5	11	13.0435	8.69565	66.6667	0.169946	2	1.67048	0.436739	0.199531	0.537729	0.75052	1.44462	0.466058	0.317906	1.42943	0.424557	5.80175	2.6791	0.795552	2.69391	3.52965	2.34817	1.54959	1.99455	1.20078	0.322129	0.773917	1.7944	5.11079	1.97001	1.51258	1.85965	20.5949
70804122	9.69863	0	1	60.96	0	19.5266	3	0	1	59	98	0	74	18.6	0	49	10	12.5	0	59.7222	0.0958131	1	1.48435	0.833528	0.484172	1.1082	0.962516	1.56011	0.383064	0.405613	1.11668	0.373898	5.27326	1.64377	0.993772	2.10145	1.91469	7.96021	1.16353	1.60655	1.20881	0.276285	0.95968	3.7112	5.28607	1.63873	1.1313	4.5501	11.063
70805121	9.48493	1	4	55.88	0	18.3105	3	0	1	71	89	0	82	44.52	1	12	6	39.1304	30.4348	79.7101	0.0448145	1	1.4201	0.793418	0.306928	2.84676	1.65094	1.06586	0.417733	0.125713	1.00605	0.433907	5.53371	1.36676	1.2209	1.66959	1.51038	5.78947	1.93042	0.795298	1.19135	0.112818	0.980196	3.1837	1.94737	1.62527	1.41172	3.27993	19.9117
70812111	9.52055	0	4	55.88	0	14.1777	2	0	0	88	128	1	109	50.04	1	33.5	10	18.1818	18.1818	95.4545	0.1548	2	1.21826	1.14593	0.330327	0.644677	1.23901	0.850627	0.746429	1.36698	1.63829	1.24159	4.17521	0.703594	1.22323	2.32868	0.776239	4.34944	1.70093	0.5173	4.09532	0.386475	0.667077	1.11219	1.3408	1.44336	0.429825	1.58447	10.5133
70904121	9.19726	1	5	83.82	1	30.3193	4	1	1	93	135	1	115	46.65	1	0	10	16.6667	16.6667	76.3889	0.839195	9	3.29585	1.39647	2.54804	1.80868	2.13499	4.05708	0.802865	0.383687	2.13529	1.94761	9.16249	3.67746	0.706434	1.38553	2.55217	4.0338	1.80716	1.19007	0.836977	0.394392	2.05718	3.85333	4.70989	2.18972	1.85301	2.60557	9.60421
70904122	12.5041	0	1	53.34	0	15.4528	2	0	0	58	87	0	90	12.96	0	25	6.5	0	0	78.5714	0.0789897	1	1.56133	1.85786	0.54081	1.02828	1.26375	1.29367	0.358065	0.405346	0.82963	1.14542	4.69233	1.90776	0.917911	2.68713	1.31354	5.99818	1.60867	1.07653	1.09776	0.626992	1.59897	1.12296	1.39675	1.54649	0.981939	1.61899	17.0047
70905121	9.81096	1	4	68.58	0	22.2767	4	1	1	58	98	0	96	35.88	1	51	10.5	0	0	46.9697	0.0453911	1	0.904593	0.767381	0.387654	3.09895	1.46089	1.13195	0.424991	0.134835	1.01479	0.320277	5.77644	1.00522	1.0268	0.923195	1.28968	5.41291	1.39865	0.894619	1.47076	0.611574	1.10829	3.9448	1.44236	2.26071	1.44084	2.78453	9.9858
70905122	10.2521	0	4	60.96	0	16.2781	2	0	0	78	123	0	87	17.0769	0	50.5	10	30.4348	13.0435	79.7101	0.0349901	1	2.59286	0.574434	0.515257	5.70204	1.90729	1.16117	0.729061	0.369244	1.70367	0.849342	6.22692	1.64204	0.495005	1.49757	1.47592	2.89959	1.8705	0.599969	0.597321	0.364352	1.419	5.48874	2.25516	1.80339	1.7665	2.20126	15.9052
71004121	9.27123	1	5	58.42	0	17.8571	2	0	0	83	114	0	85	17.9667	0	31	10	14.2857	0	61.9048	0.0804705	1	1.41153	0.968121	0.486874	1.27626	0.848292	1.19033	0.363563	0.383254	1.10476	1.0803	10.5103	1.68305	1.09095	3.33251	1.92113	2.84766	1.01253	1.32404	1.21391	0.650918	1.41885	5.38196	4.56879	1.461	1.26479	1.7362	7.35046
71004122	9.73151	0	1	63.5	0	21.3992	3	0	1	74	106	0	87	26.8286	1	13.5	7.25	26.087	13.0435	81.1594	0.0715593	1	0.389231	1.86906	0.0546945	1.36795	0.86619	1.42767	0.249392	0.645697	0.647712	1.44774	2.02012	0.925734	0.684837	1.14577	0.706392	7.70043	1.27954	0.583066	0.71518	0.524511	0.909872	2.58569	1.15462	1.3221	2.25409	2.0649	15.2284
71005121	9.65205	0	4	53.34	0	18.6287	2	0	0	42	78	0	100	18.48	0	48	10	0	0	97.2222	0.103124	2	1.40939	1.49695	0.241826	1.97211	0.157192	0.400955	0.0966296	0.168418	0.236626	0.561873	11.0682	1.69026	1.02563	2.64336	2.08186	5.63591	0.964363	1.32537	1.45172	0.312606	1.03658	2.33014	2.59005	0.751963	0.706155	2.26677	17.7542
71005122	10.7397	0	4	60.96	0	17.827	2	0	0	73	95	0	92	19.6	0	35	8.5	0	0	69.0476	0.109012	2	2.35018	1.05569	0.343536	2.28086	0.249712	0.484211	0.190485	0.220507	0.31943	0.335714	4.48471	3.1625	0.695829	2.10495	2.29709	5.17791	1.01315	2.69601	1.91915	0.547846	1.02865	3.49119	5.33045	1.10968	0.539678	0.994389	20.4355
71103121	9.26575	0	5	58.42	0	16.4795	2	0	0	69	86	0	112	25.4182	1	5	9	12.5	0	65.2778	0.0936019	1	1.45536	1.49547	0.563648	0.811078	1.355	0.982432	0.347638	0.324103	1.43313	1.00801	8.31846	1.08029	0.800023	1.85874	0.980571	5.19208	1.71708	0.614622	1.16525	0.728102	2.17785	2.92907	1.54184	1.1982	1.24489	2.56976	8.54552
71103122	9.93973	0	1	86.36	1	27.1355	4	1	1	70	120	0	90	9.02727	0	1	9	21.7391	8.69565	68.1159	0.0890005	1	2.29025	0.68453	0.223432	1.0542	0.763332	0.486726	0.240487	0.151769	1.05064	0.211419	5.68733	3.76501	0.559437	1.92948	2.98617	5.03772	0.984381	2.73144	1.01205	0.221144	0.859411	2.47487	5.34087	1.26546	0.843205	1.4297	8.07843
71104121	9.25753	1	5	63.5	0	24.1427	4	1	1	68	108	0	93	19.1333	0	28	12	20.8333	4.16667	61.1111	0.131722	2	1.26642	1.40904	0.379796	0.832779	0.908252	1.22383	0.270224	0.300406	1.59591	0.519219	5.15276	1.20885	1.29198	2.44026	1.67496	4.88626	0.889379	0.754523	0.935053	0.237088	1.33415	2.62629	2.17858	1.41983	1.02752	2.28957	13.0898
71104122	9.85479	0	1	66.04	0	19.7531	3	0	1	72	110	0	93	17.88	0	6.5	8	16.6667	16.6667	76.3889	0.262115	3	1.40457	1.62686	0.641805	1.05751	1.57211	1.03693	0.651799	0.566086	1.29963	0.540822	4.45022	1.33215	1.09023	2.65132	1.04047	9.48924	1.13127	0.821357	1.50705	0.689805	1.99596	2.42512	2.72297	1.40284	1.02691	1.32618	11.1109
71104123	9.37808	0	5	81.28	1	26.7801	4	1	1	78	118	0	87	14.7692	0	7	8	16.6667	16.6667	80.5556	0.0852986	1	2.55553	3.32394	0.216453	1.61517	3.07548	0.754552	0.916996	0.0702878	1.79436	0.46219	4.00985	0.619678	1.89411	2.06316	0.906973	4.10048	2.16169	0.336365	2.42237	0.137848	3.29794	0.635399	2.37927	1.17954	1.68221	1.57653	16.5857
71112111	9.23014	0	2	60.96	0	17.1018	2	0	0	87	107	1	107	40.6	1	39.5	9.75	5.26316	0	100	0.168282	2	1.62888	1.39173	0.305929	1.22479	0.626111	1.10404	0.633409	0.732877	0.776782	0.473415	7.45315	2.49212	1.21642	2.76804	1.6999	6.45471	1.06683	1.84127	2.99351	0.372427	0.657037	3.63567	6.08464	1.75484	1.54068	1.89466	7.22779
71203121	10.4822	0	5	58.42	0	15.3146	2	0	0	65	83	0	100	33.3333	1	46	8	13.6364	13.6364	100	0.384509	4	0.278055	0	0	0	0	0	0	0	0	0	5.37236	0	0	2.11496	0	8.42153	0	0	0	0	1.69891	0	0	0	0	0	11.555
71204121	10.0247	0	5	73.66	0	24.1546	4	1	1	88	123	1	95	29.3	1	29.5	9.5	0	0	57.1429	0.419612	5	0.544148	1.75751	0.406212	3.72185	1.06609	0.936349	0.819741	0.266952	1.28987	0.779384	4.58423	1.00416	1.49259	1.37381	1.33402	2.09082	1.44408	0.975063	1.88797	0.702592	1.96349	1.88096	5.05549	1.36872	1.30095	1.82661	19.4741
71204122	10.9973	0	1	53.34	0	14.6984	2	0	0	50	81	0	76	20.88	0	34	9.5	4.16667	4.16667	100	0.146377	2	2.81372	2.01972	0.193086	4.09102	0.216569	0.20129	0.0922412	0.0599334	1.01504	0.461462	7.38595	4.74183	1.90173	1.6847	5.61309	4.20411	0.499596	3.44757	2.09506	0.198386	1.77294	2.43283	13.8053	0.54271	0.301697	0.386874	7.31526
71210111	8.58904	1	6	53.34	0	15.6241	2	0	0	67	120	0	108	61.2	1	18	5	26.087	21.7391	47.8261	0.182968	2	1.44385	0.729917	0.420184	2.73671	0.658139	1.11971	1.27512	1.4335	0.624184	0.864859	6.71052	1.25199	0.459081	5.18836	1.22951	5.78451	0.909218	1.19242	1.13208	0.993841	0.47671	2.92412	4.39703	0.483574	2.00483	1.27684	8.78511
71212111	9.26301	0	2	81.28	1	31.0056	4	1	1	84	111	0	94	20.8667	0	14	8.5	4.16667	4.16667	52.7778	0.487444	5	1.62879	1.75195	0.146753	0.657905	0.454234	0.685045	0.117763	0.239082	1.05056	0.858357	8.32036	1.42651	0.755418	6.15909	1.10312	10.4594	1.14169	0.878044	2.18611	0.233249	0.445787	3.50258	1.92429	2.09649	0.382315	2.05421	20.2239
71302121	9.15342	0	2	53.34	0	14.4222	2	0	0	64	89	0	90	12.4286	0	0	10	22.7273	18.1818	100	0.136594	2	0.662523	1.06326	0.123164	1.63205	0.431246	1.44411	0.134031	0.371992	0.577049	0.886611	5.86971	2.38918	0.302435	3.60791	1.41935	6.01633	0.682624	1.46743	0.833799	0.330932	0.657104	2.90633	4.61564	2.68963	0.865603	4.05441	6.47644
71303121	10.0274	0	5	58.42	0	15.829	2	0	0	78	122	0	120	27.5333	1	5	6	4.54545	4.54545	83.3333	0.336224	4	2.21696	1.39086	0.292712	0.572419	0.761753	0.822785	0.0922512	0.185334	1.27919	0.700821	11.6658	1.2852	1.06243	4.14745	1.3104	5.15745	1.15194	0.315143	1.39408	0.110106	2.13913	1.88252	3.04324	1.00221	0.451702	1.51517	6.49482
71303122	9.43562	1	1	71.12	0	22.984	4	1	1	87	127	1	111	28.98	1	40	9.75	4.34783	4.34783	76.8116	0.19565	2	1.76478	1.05672	0.191757	0.28418	0.807451	0.505391	0.189463	0.0951683	1.06542	1.78734	11.2367	1.41591	1.07766	3.90328	0.587263	2.3674	1.68805	0.0246073	0.745405	0.461385	3.76938	2.66018	4.0293	1.25727	0.937288	2.05637	14.0046
71305122	9.37808	0	4	66.04	0	20.545	3	0	1	87	109	1	72	17.22	0	26	7	29.1667	12.5	93.0556	0	1	1.34249	1.05027	0.331876	2.43762	1.04847	0.898875	0.192604	0.308674	1.18003	0.475791	4.67172	1.27457	1.13109	1.80164	1.34683	5.03189	1.71648	0.89279	1.19981	0.552909	0.977648	3.33115	2.32057	1.58786	0.88896	1.95288	13.5793
71310111	8.98082	1	6	55.88	0	15.5	2	0	0	63	82	0	97	30.45	1	0	10	15.625	15.625	47.9167	0.269408	3	1.01594	0.491386	0.270565	2.17576	0.262856	0.828458	0.817129	0.792276	0.968647	0.855267	15.0928	1.31583	0.385232	1.48393	1.31284	2.70839	0.828646	0.670637	0.553208	0.354607	0.400989	1.55635	7.78913	0.548775	0.890557	1.04597	9.79922
71312111	9.41918	0	2	60.96	0	15.1506	2	0	0	73	105	0	80	10.56	0	0	11	0	0	86.1111	0.148688	2	2.07633	0.584276	0.070758	0.573298	0.243321	0.739927	0.0743335	0.181395	0.337003	0.52244	5.39576	0.952019	0.15777	1.78336	0.738818	2.06134	1.53907	0.489562	0.651974	0.227122	0.529627	6.53418	7.06056	5.2434	0.441379	4.56028	18.0631
71402121	9.87945	0	2	53.34	0	18.107	2	0	0	78	103	0	120	16.2923	0	42	7.5	20.8333	20.8333	63.8889	0.144288	2	1.55412	1.98461	0.241131	1.31518	0.463208	1.33322	0.214563	0.344428	0.476442	0.688694	5.27034	2.32737	0.478744	1.92458	1.29472	7.3112	1.3059	1.92731	2.25086	0.532651	1.59961	5.72113	4.24044	1.47218	0.367902	2.85495	8.53164
71403121	10.5151	1	5	53.34	0	16.5623	2	0	0	91	114	1	120	23.2667	1	0	11	5.55556	5.55556	50	0.100642	2	1.22565	2.02061	0.181847	0.810444	1.15329	0.712909	0.260299	0.229782	0.702051	0.554146	5.10262	1.4464	0.689864	3.30322	1.10256	7.65919	0.976363	1.32612	0.997428	0.323257	1.45523	5.40381	3.11354	1.55715	1.13877	3.62967	6.6276
71403122	10.1753	1	1	55.88	0	17.2176	2	0	0	56	85	0	104	32.5	1	39	9.5	8.69565	4.34783	98.5507	0.105472	2	2.75057	1.62858	0.185817	0.470836	0.578367	0.768012	0.0723492	0.416901	0.790435	0.332318	12.8602	3.17631	0.852805	4.26949	1.25072	10.2161	0.86258	0.932601	0.501535	0.183519	1.39194	3.50454	1.69441	0.70339	0.395592	1.44324	12.0443
71405122	9.81644	0	1	86.36	1	29.1736	4	1	1	73	109	0	105	15.96	0	28	9	4.54545	4.54545	66.6667	0.0325684	1	2.74829	1.35372	0.240796	4.24621	1.25027	0.769616	0.295029	0.401101	1.21636	0.791062	6.74723	2.91789	3.33637	3.58307	2.80173	5.93403	2.07281	1.84445	1.90179	0.230089	1.10798	1.57026	3.21894	1.05579	1.32813	1.19758	7.3886
71411111	8.8274	0	4	66.04	0	20.1416	3	0	1	67	130	1	110	33	1	0	8	33.3333	19.0476	69.8413	0.243073	3	1.89253	0.952088	0.25651	3.03211	0.71196	0.623159	1.73327	0.756103	0.946092	0.476883	4.18682	1.3348	0.917308	1.93122	1.1118	3.72091	0.967676	1.16259	1.81166	0.325036	0.726458	1.85322	4.92846	0.615701	1.23129	0.928064	10.9421
71412112	9.47671	1	2	76.2	1	22.984	4	1	1	100	124	1	90	19.1571	0	0	6	17.3913	8.69565	92.7536	0.159495	2	1.85138	1.52205	0.152034	1.35566	0.645128	1.46474	0.190858	0.434811	1.0108	0.993134	5.28612	0.92807	0.42684	2.37988	0.849932	4.83004	2.01107	0.651691	1.48464	0.315199	0.305125	3.44542	1.50876	1.77858	0.715288	2.55111	21.2954
71502121	9.10411	1	2	60.96	0	20.2462	3	0	1	108	123	1	85	37.3	1	0	10	15	15	26.6667	0.0862384	1	2.77085	1.51372	1.43759	1.37703	1.60828	1.29581	0.160965	0.454889	1.24159	0.886616	7.61992	1.83178	0.353381	1.75139	2.65334	2.54561	1.10742	1.72873	0.965971	1.87136	1.48605	2.54007	3.05312	1.52157	1.5624	1.86793	10.0915
71502122	9.23288	1	2	60.96	0	16.3265	2	0	0	68	88	0	96	19.8545	0	2.5	8	15	5	100	0.105902	2	2.08416	2.21626	0.437871	1.73575	0.671268	1.4854	0.257306	0.707149	0.716564	1.42635	5.10346	2.57751	0.458312	2.99442	2.91449	4.72738	0.789101	2.60031	0.913396	1.12523	0.750741	6.7662	2.89834	1.24073	0.790467	2.11288	9.185
71503121	9.07671	1	5	53.34	0	13.4277	1	0	0	90	113	1	60	31.3	1	37	7.5	14.2857	14.2857	52.381	0.0990954	1	1.25519	1.73306	0.354688	0.771867	1.20163	0.835307	0.163469	0.298232	0.989481	0.691681	6.30525	1.24413	1.05229	3.97232	1.04765	3.93186	1.35222	0.971618	1.22602	0.326488	1.5132	3.25347	1.35711	1.05781	0.98889	1.4332	14.9394
71503122	10.3178	0	1	66.04	0	19.025	2	0	0	75	101	0	91	18.24	0	35	7	21.7391	21.7391	94.2029	0.574124	6	8.53659	1.64079	0.459519	0.646521	0.65606	0.764415	0.124548	0.18146	2.18457	2.47586	7.57171	6.58903	1.31412	2.30043	3.66273	2.86937	1.0549	2.13974	0.991682	0.541502	1.82347	1.94306	6.4731	1.32413	0.379851	2.38063	6.1508
71504121	10.7233	1	5	83.82	1	26.2222	4	1	1	72	138	1	93	22.3333	0	0	10	3.84615	3.84615	75.641	0.0995575	1	1.33485	2.0076	0.347521	3.78897	1.4689	0.868635	0.623285	0.300927	1.49393	0.56115	7.41019	1.32455	1.56976	1.78785	1.97092	4.03069	1.33841	1.27761	1.45955	0.53052	1.49883	3.27808	4.48716	1.47558	0.995121	1.83019	11.2079
71504122	9.81644	1	1	63.5	0	19.4637	3	0	1	66	100	0	89	9.31579	0	23	8	4.16667	0	100	0.603269	7	1.03079	1.64952	0.341499	4.71158	1.2399	0.810007	0.61806	0.217796	1.21696	0.169306	10.9488	1.48585	1.25998	1.17212	2.1632	3.68881	1.33168	1.0874	1.69584	0.535697	1.58105	1.94655	7.62653	2.41017	1.19133	3.54571	9.06731
71505121	9.82466	1	5	58.42	0	16.1506	2	0	0	46	83	0	83	78	1	4	7	17.3913	0	76.8116	0.0272962	1	3.22386	1.8383	0.81899	5.20178	1.53165	2.35883	0.871769	0.169766	2.02432	1.62187	4.37207	2.15251	1.7768	1.87478	2.99448	4.14113	1.88138	1.48383	2.18752	0.0760386	1.5855	3.09914	2.95288	1.81947	1.72943	1.68553	7.53157
71511111	10.1945	0	4	83.82	1	25.361	4	1	1	78	124	0	104	20.25	0	77	7.5	0	0	82.6667	0.184106	2	2.06561	1.14192	0.932683	11.0168	1.21077	0.786878	3.09594	1.37246	1.63779	0.744296	6.3143	1.32481	1.4517	2.84541	0.821541	8.03972	1.13967	0.733797	2.79997	0.423378	0.949413	1.46796	2.81897	0.339483	1.50682	0.606193	6.0401
71602121	9.59178	0	2	63.5	0	18.9394	3	0	1	80	112	0	92	42	1	116	8	20	10	93.3333	0.105089	2	2.10797	3.08065	0.282616	1.43609	1.23075	1.72208	0.160866	0.868811	0.751709	0.502612	5.37975	2.53993	1.0778	4.19531	1.92243	6.10513	0.700166	1.72235	0.933771	1.03764	0.747299	3.47462	3.46381	1.63217	0.932879	2.32858	10.6375
71602122	9.32877	0	2	60.96	0	16.225	2	0	0	72	99	0	104	21.675	0	44.5	10	36.3636	36.3636	100	0.0991462	1	2.08196	3.17726	0.646633	1.59532	1.34405	1.0896	0.222901	0.790619	0.751457	0.835601	5.03045	2.33598	0.807572	3.04074	1.6589	5.33134	0.708428	1.73206	0.962739	0.894456	1.20675	5.17039	2.15084	1.41085	0.775681	1.7247	7.4569
71604122	9.50959	0	1	73.66	0	24.3232	4	1	1	76	123	0	77	20.7333	0	29	10	13.6364	9.09091	75.7576	0.159518	2	1.33466	0.873971	0.706634	1.68144	1.84547	0.747391	1.21491	0.632194	1.10108	1.48862	0.84343	2.03709	0.502912	1.04357	1.81759	6.01012	2.61285	2.07966	2.00227	1.06021	2.53775	2.92651	3.58929	2.79348	1.93151	3.3052	7.85912
71611111	8.95616	1	4	53.34	0	17.4684	2	0	0	61	112	0	99	10.8	0	33.5	10.25	16.6667	16.6667	100	0.201844	3	1.60015	1.63244	0.261157	5.27792	1.72539	1.34001	7.16456	2.84501	2.27135	1.10651	6.0276	1.46245	1.16444	3.06782	1.55501	4.66156	2.25445	1.13111	2.32245	0.216528	0.329244	3.7896	2.01704	1.07654	2.34114	2.58471	10.2411
71704121	9.99178	1	5	96.52	1	33.7005	4	1	1	104	166	1	75	12.3333	0	6.5	8.5	4.54545	4.54545	80.303	0.185105	2	1.214	1.356	0.471815	3.80209	1.48288	1.10069	0.430538	0.357785	1.04449	1.06763	5.92305	1.83	0.862141	4.04327	2.15645	3.39395	1.75042	1.05415	1.0823	0.517998	1.99332	4.93248	2.11586	1.58859	1.11178	1.98367	8.46705
71704122	11.0055	0	1	60.96	0	21.4031	3	0	1	79	107	0	97	25.7333	1	20	10	0	0	72.2222	0.134112	2	1.28926	1.06611	0.465681	3.60559	1.21744	0.982086	0.567097	0.248703	1.52091	0.575183	5.1374	1.39345	1.23909	1.52657	1.39789	4.2053	1.43862	0.965171	1.44805	0.432072	1.52933	5.65076	2.08643	1.37859	1.5102	1.78498	8.27553
71710111	8.75616	1	6	63.5	0	17.5583	2	0	0	87	117	1	88	26.9333	1	26	10	13.0435	13.0435	60.8696	0.133156	2	1.01589	2.28272	0.595895	1.14592	0.90097	1.15553	1.70752	1.37465	1.11122	0.845802	5.51797	0.998339	0.981869	3.48451	0.94181	6.55193	1.17268	0.715854	1.47729	1.15686	1.2355	2.56081	2.14593	1.03694	2.28246	1.43655	8.9243
71804121	10.6658	1	5	83.82	1	30.8642	4	1	1	79	119	0	87	39.3429	1	62	9	0	0	76.8116	0.0961836	1	1.56946	2.43069	0.384471	7.13885	1.80763	1.84348	0.208166	0.35373	1.37055	1.32918	5.03717	1.43036	1.50356	1.59647	1.57708	4.13097	1.96211	1.01528	2.07578	0.281187	2.41988	2.38253	2.83871	1.96108	1.56997	4.63376	7.28268
71804122	9.42466	0	1	73.66	0	26.3961	4	1	1	70	104	0	82	16.5273	0	33	6	0	0	80.5556	0.140049	2	1.71234	2.11934	0.62964	3.2139	1.3145	1.43631	0.647482	0.510334	1.30512	1.07638	7.80134	1.61125	1.55251	2.34479	1.91794	5.2891	1.52613	1.41585	1.46644	0.395545	1.2784	2.2033	3.50491	1.42469	1.40721	5.26832	8.0275
71810111	9.57534	0	6	83.82	1	23.9757	4	1	1	86	110	1	108	32.2286	1	42	7	18.1818	18.1818	65.1515	0.242163	3	1.43829	0.952032	0.529322	1.1691	0.630944	0.558603	0.83992	1.03926	0.656131	0.769076	5.99502	2.44606	0.946713	3.04965	1.57453	5.80549	0.670324	1.4998	0.829889	0.576366	0.824856	1.5958	4.49778	0.520699	0.90103	0.912315	11.0522
71812111	9.41644	1	2	88.9	1	29.3036	4	1	1	67	113	0	97	23	1	68.5	10	4	0	62.6667	0.174408	2	1.23908	0.91904	0.176316	0.465736	0.897461	1.07997	0.168655	0.172821	1.27876	0.992276	3.07683	1.02251	0.839831	3.03161	1.24413	3.43136	1.39605	0.661786	2.69867	0.388384	0.606568	1.51937	1.56532	1.57326	0.778444	4.60637	18.4589
71902121	9.81644	0	2	71.12	0	21.9479	3	0	1	79	111	0	105	48	1	3	10	30.4348	30.4348	76.8116	0.0994066	1	1.62693	2.2275	0.611884	1.11965	0.935936	0.790422	0.33926	0.600705	1.156	0.857643	6.21165	1.73301	0.847255	2.12077	1.53878	4.96947	0.798025	1.90002	1.40791	0.727279	1.16916	9.64633	2.67288	1.71635	0.877606	2.37597	6.59683
71902122	9.29315	0	2	53.34	0	13.0024	1	0	0	73	109	0	108	16.0286	0	37	10	22.7273	22.7273	77.2727	0.102292	2	2.61414	1.28679	0.158202	0.873245	2.50894	0.99788	0.343408	0.699462	0.626487	1.04158	5.1269	3.26609	1.03674	3.26725	2.48497	5.01731	1.55518	2.66586	1.67201	0.326469	1.79882	4.30985	3.9342	1.60867	1.5911	1.78938	11.4596
71903122	9.61644	0	1	60.96	0	14.6984	2	0	0	61	99	0	91	9.9	0	34	8.5	9.09091	9.09091	92.4242	0.142945	2	2.54076	1.97071	0.459078	0.795591	1.08989	0.772405	0.196713	0.184879	0.832771	0.654379	5.4006	2.55467	1.26684	3.57793	1.6259	7.77416	1.01923	0.723641	1.69111	0.297188	1.45689	2.05302	2.58654	1.1244	0.897793	1.65058	13.0392
71904121	9.66027	1	5	50.8	0	17.0068	2	0	0	54	79	0	85	21.15	0	0.5	11	5.26316	5.26316	36.8421	0.119778	2	1.85003	0.499237	0.255816	1.34113	0.542935	0.477669	0.244797	0.217229	0.539697	0.327072	9.40163	2.78738	0.633711	0.868169	2.72159	2.71688	1.00928	1.85569	1.00825	0.238232	0.690797	2.75739	10.7873	1.14292	1.28164	2.76802	10.7056
71904122	9.42192	0	1	58.42	0	16.74	2	0	0	78	121	0	88	19.15	0	17	10	12.5	4.16667	72.2222	0.0782251	1	1.92083	0.724276	0.41106	1.71865	1.1016	0.703486	0.212812	0.192132	0.970393	0.438135	8.038	2.42833	0.857304	1.42235	2.6367	4.95687	1.62006	1.69115	0.991233	0.277219	1.07629	4.17124	5.48067	1.32901	0.964755	1.88213	5.4381
71910111	9.58082	0	6	60.96	0	19.5133	3	0	1	82	109	0	84	24.3	1	39	10	4.34783	0	17.3913	0.646234	7	0.896434	1.56362	0.221076	6.50787	0.361261	2.50649	0.0129321	2.49744	0.597317	1.15943	6.06445	0.399517	0.731436	3.23211	0.395905	5.62163	1.78219	0.294224	0.646514	1.57793	0.714956	3.20632	1.63143	0.598693	0.103699	2.18602	8.71047
71912111	9.58356	1	2	60.96	0	19.1806	3	0	1	56	117	0	98	51.12	1	67.5	9.5	20.8333	20.8333	100	0.148346	2	1.68882	1.66003	0.120624	1.36961	0.480986	1.39622	0.130171	0.310246	0.74696	0.770037	4.61702	1.23267	0.794437	2.35848	1.67028	6.50197	0.820639	1.03958	2.02135	0.499124	1.3747	3.34456	3.37504	1.34705	0.840511	1.14002	14.2679
71912112	9.15068	1	2	63.5	0	19.2296	3	0	1	83	107	0	98	31.9714	1	64.5	9	20	20	100	0.224339	3	2.14478	0.733082	0.280578	0.854477	1.08189	1.04154	0.178659	0.13462	1.61457	0.855809	6.06507	1.47156	0.579054	1.4684	1.56388	3.1898	1.72843	1.14286	1.29005	0.284655	0.87343	2.95832	4.26156	2.30629	1.92763	2.64767	13.3173
72002121	10.3753	1	2	66.04	0	18.6557	2	0	0	60	99	0	77	59.2	1	27	6	25	25	95.8333	0.0980391	1	2.58327	1.63757	0.353575	0.989532	1.82489	0.630307	0.361881	0.501817	0.855942	0.466798	6.68755	2.48285	1.1508	1.50224	2.09623	5.06625	1.25894	1.60476	2.41599	0.435328	2.02948	4.49062	2.33597	0.704378	0.938933	1.24829	13.8274
72002122	10.1781	1	2	60.96	0	17.301	2	0	0	79	101	0	87	20.8667	0	0	9.5	25	25	100	0.113504	2	2.81977	1.39807	0.641351	1.72967	1.32564	0.845836	0.717579	0.761373	1.04282	0.940754	5.46296	2.93164	1.74913	2.45475	2.24304	4.1548	1.27404	2.54787	1.73869	0.553282	1.37763	4.4236	3.26009	1.25634	1.07542	2.28941	7.61463
72003121	9.94247	0	5	60.96	0	17.8534	2	0	0	59	85	0	90	17.5895	0	9.5	8.5	17.3913	0	47.8261	0.288653	3	1.39873	1.62793	0.0171185	0.774656	5.98715	0.727102	0	0.229858	0.0453894	0.542066	2.91361	0.33522	0	3.68779	0.306955	4.35821	1.85236	0.253244	0.0126023	0	1.28815	1.0078	3.64496	0.538427	0.3203	1.23411	15.0232
72003122	9.11233	0	1	71.12	0	24.3259	4	1	1	79	114	0	89	35.28	1	40	9	8.33333	8.33333	79.1667	0.125086	2	1.05554	2.27032	0.214508	0.322991	0.948977	0.557495	0.0540274	0.287604	0.692138	0.870719	4.86765	2.04475	0.61731	1.81675	1.95737	5.39767	1.55783	1.22557	0.694701	0.495219	1.46502	2.82666	6.22758	1.27612	0.838802	1.64959	15.9007
72010111	9.05205	0	6	86.36	1	27.0062	4	1	1	99	128	1	102	32.5714	1	33.5	10	0	0	91.6667	0.162837	2	0.59464	3.01459	0.0981131	8.14998	0.343685	2.97784	2.0541	6.33701	2.20856	0.433909	4.57473	0.36905	1.76373	0.974576	1.32333	2.42756	3.33341	0.203867	2.25007	0.845268	1.96638	1.12385	2.15284	0.393918	2.65066	2.58259	7.74551
72011111	9.4	1	4	68.58	0	20.6227	3	0	1	98	143	1	80	38.52	1	47.5	6.5	37.5	37.5	86.1111	0.238683	3	2.21652	3.03013	0	4.12436	0	2.18666	0	3.66124	0	3.92211	4.41196	0	0.0597166	2.27962	0	2.92161	3.42047	2.21007	4.2555	0	0	0.534884	10.4292	0	0	0	12.0797
72012111	8.8137	0	2	76.2	1	22.8269	4	1	1	79	102	0	91	62.4	1	0	9	8.33333	8.33333	77.7778	0.148651	2	0.605495	1.42483	0.121915	0.93405	0.545374	1.2073	0.157706	0.120706	0.764511	0.752181	4.14809	1.77544	1.13123	2.55943	0.935184	6.46606	0.937972	0.943951	2.02648	0.29626	1.05946	3.62315	4.90711	2.28541	1.23575	3.27269	9.53363
72103121	9.74795	0	5	86.36	1	26.1556	4	1	1	59	112	0	84	20.16	0	88.5	9	0	0	92.3077	0.163702	2	0.601702	2.31286	0.0412981	0.666846	0.201777	1.93097	0.0413587	0.301571	0.0769465	1.34256	3.26865	2.60114	0.43094	5.26036	0.922448	5.74258	0.511361	1.77835	0.465831	0.842862	0.724405	7.06143	1.50152	3.2386	0.848869	4.13162	4.22651
72103122	9.80548	1	1	71.12	0	20.6612	3	0	1	65	111	0	84	29.2286	1	23	9	8.33333	8.33333	65.2778	0.0824303	1	0.167952	1.84965	0.0819907	0.95535	0.274424	0.883638	0.0633604	0.446018	0.204168	0.544772	5.09316	0.804712	0.445428	2.57996	0.589131	7.81764	0.333497	0.208609	0.40492	0.554937	0.608831	10.1591	1.18801	1.38639	0.319487	2.67882	0.370188
72111111	10.6822	1	4	58.42	0	16.8367	2	0	0	68	94	0	80	33.4286	1	0	8	27.2727	27.2727	87.8788	0.162233	2	2.55762	1.48056	0.40062	4.07321	1.03253	1.06727	2.99398	0.966029	1.25047	1.43754	4.58994	1.98676	1.1023	2.34227	1.4738	4.78011	1.80217	1.42405	2.53806	0.63638	0.5815	3.64137	3.59225	0.732324	1.60708	1.29704	9.73967
72202121	9.43288	0	2	53.34	0	15.36	2	0	0	53	81	0	90	10.8333	0	0	10.5	4.16667	4.16667	95.8333	0.166436	2	3.55589	2.66191	0.257788	0.929078	1.1515	1.27365	0.308983	0.490875	0.945292	0.677022	6.50046	2.77923	1.41513	2.92745	2.9684	4.17279	1.47723	3.37923	1.19161	0.367687	1.30938	3.97404	5.70073	1.10224	0.749038	1.41993	7.53252
72203121	9.37534	0	5	53.34	0	15.3061	2	0	0	52	79	0	84	36.8	1	4.5	8.5	0	0	25	0.191885	2	1.06038	2.55528	0.0530669	0.320004	0.496617	0.356851	0	0.0259007	0.0216206	0.48524	1.87362	0.745821	0.514689	3.54518	1.34715	12.3028	0.820548	0.374076	0.583849	0.102181	0.895335	0.75651	1.61432	0.684989	0.201029	1.25791	12.0266
72203122	9.73425	0	1	63.5	0	19.8124	3	0	1	78	121	0	99	33	1	0	10	13.0435	13.0435	100	0.0998411	1	1.32654	3.48568	0.0996923	1.53747	1.35105	2.29543	0.31336	0.396613	0.468066	0.828231	2.21576	2.34837	0.818445	4.12179	1.2051	7.91096	0.703715	1.63219	0.596231	0.731186	0.946417	2.15807	1.55638	2.09223	0.967584	3.93502	6.61413
72204121	9.80274	0	5	63.5	0	22.0476	3	0	1	96	120	1	92	19.8	0	30.5	11	17.3913	0	53.6232	2.25756	11	1.28782	1.14074	0.457452	3.91044	0.980182	0.734869	0.433846	0.156814	1.20562	0.792107	4.76746	1.82239	1.27562	4.4205	1.397	8.89929	2.11639	0.542824	0.987519	0.31426	2.06827	1.7234	1.58324	1.47762	0.770898	2.13059	8.32068
72204122	9.61918	0	3	63.5	0	19.7531	3	0	1	87	108	1	93	6	0	16.5	9	8.69565	8.69565	82.6087	0.0830737	1	1.01981	1.37374	0.749176	1.60986	0.995923	0.729057	0.194891	0.159119	0.290342	0.366195	7.73444	2.4581	0.909594	5.65034	3.40584	7.93452	1.48877	0.83113	1.76531	0.250766	2.5435	2.77763	1.34346	1.21822	0.547691	2.1441	6.4984
72211111	8.83014	1	4	53.34	0	16.1247	2	0	0	56	110	0	108	39	1	10.5	10.75	23.8095	19.0476	88.8889	0.295378	3	1.98423	1.42202	0.150694	3.89936	1.58913	1.2061	2.7567	1.25719	0.950886	2.17423	6.67555	1.93699	0.965435	2.83212	1.69486	2.8172	1.68541	1.71434	1.65466	1.22599	0.237068	2.19341	3.66066	1.52247	2.37014	1.67332	8.73661
72212111	9.11781	1	2	63.5	0	18.6469	3	0	1	64	132	1	88	17.9538	0	43.5	9.5	20.8333	16.6667	45.8333	0.230479	3	2.40783	0.784993	0.316859	1.62879	1.16379	1.29324	0.138115	0.273345	1.62433	0.854429	8.86145	1.80252	1.01068	2.68615	1.74492	2.94228	1.34065	1.30353	1.62152	0.192512	1.40838	2.93906	2.69668	1.53441	1.194	1.83086	20.6608
72212112	9.50959	0	2	66.04	0	17.6047	2	0	0	69	135	1	91	20.1333	0	42.5	9	19.0476	19.0476	100	1.43958	11	1.5622	0.112006	0.532753	0.868625	1.94257	0.642149	0.181134	0.0924485	2.8871	1.68436	3.77545	1.38689	1.55108	3.10217	0.842906	3.40745	3.20568	0.0821569	2.31309	0.210639	1.38622	0.519495	2.00932	1.1473	2.26907	0.735173	21.9325
72304121	10.5068	0	5	78.74	1	26.1751	4	1	1	78	104	0	83	11.8857	0	73	8	0	0	74.6667	0.0474427	1	2.80923	0.998956	0.332968	3.26007	1.49085	0.753908	0.62443	0.335622	1.38736	0.611668	7.10193	3.3762	0.909919	1.93486	4.87276	6.28259	2.04007	1.45018	0.816015	0.373088	0.903835	3.92176	4.03665	1.03227	1.79665	4.30066	8.82925
72304122	10.1123	0	3	68.58	0	16.5166	2	0	0	87	120	1	88	12.03	0	27.5	11	0	0		0.125977	2	2.07071	2.20449	2.01076	1.60109	0.871356	1.40107	0.541054	0.519432	0.786653	0.863766	8.2345	2.51864	1.4161	4.44854	4.48794	7.77403	0.978556	1.27826	2.00463	0.591195	1.51652	3.11879	4.75149	1.34313	0.669244	1.66024	2.92391
72310111	9.17534	0	6	63.5	0	15.6791	2	0	0	79	96	0	96	14.7667	0	0	8.25	33.3333	25	91.6667	0.258223	3	1.45095	1.65467	0.589472	2.93877	0.970972	1.00113	1.08317	1.33903	0.983518	1.01214	6.31619	1.15824	1.30694	5.20908	1.42943	8.52696	1.12672	1.19683	1.78526	1.68995	1.09772	3.18814	2.37351	0.74689	1.30156	0.93934	6.71163
72404121	9.76712	1	5	50.8	0	15.8691	2	0	0	68	90	0	92	10.04	0	10	11	16.6667	8.33333	80.5556	0.174356	2	1.99256	0.594801	0.619305	1.0128	1.07258	0.475441	0.631298	0.268455	1.40581	0.319794	4.81324	2.84772	0.650827	2.15421	2.66633	5.12768	0.830844	2.40601	0.678584	0.59183	0.680004	5.99989	5.43336	1.53743	0.686886	2.99086	3.52354
72404122	10.3014	0	3	63.5	0	18.8455	2	0	0	78	113	0	87	13.9579	0	42	9.5	0	0	100	0.19997	2	1.61942	1.89849	1.37702	4.73496	3.99845	0.288088	0.492397	0.0264856	3.32059	0.98922	7.7067	2.10197	0.298272	2.14118	1.43679	7.14682	1.194	0.859589	0.653911	0.452902	1.54504	7.38993	3.0964	0.519906	0.353483	0.446923	6.16584
72410111	8.91507	0	4	55.88	0	16.5246	2	0	0	65	98	0	99	19.02	0	0	11	8.33333	4.16667	31.9444	0.196226	2	1.79147	0.672872	0.675211	7.83837	1.08823	1.06984	5.39843	2.75719	1.08558	0.342193	4.57418	0.926562	1.76083	1.726	1.17518	5.43792	1.69109	1.08704	1.39949	1.57749	0.910986	2.76821	3.45309	0.496753	2.12924	0.958497	7.58307
72411111	9.24932	1	4	68.58	0	22.9101	4	1	1	64	111	0	88	44.1	1	0	6	9.09091	9.09091	100	0.256168	3	1.73841	1.70562	0.100094	3.65638	0.239136	1.18969	3.8868	1.1033	1.08415	1.82225	7.00635	1.6079	0.338035	3.62854	1.24791	2.55847	1.49019	1.76091	2.7959	0.791851	0.315663	2.35415	3.41195	1.12857	2.96516	2.09487	9.94233
72503121	9.40548	0	5	66.04	0	20.8505	3	0	1	77	106	0	80	11.0914	0	36	9.5	0	0	73.3333	0.0888281	1	2.1827	1.86557	0.109462	0.852669	0.52383	1.70206	0.0454408	0.241352	0.341197	0.906877	7.01717	3.73819	0.571606	3.85306	1.08042	5.53017	0.7476	0.736089	0.400813	0.309755	1.41263	7.14615	1.99853	1.72237	0.901369	1.86237	7.20757
72504122	9.7726	0	3	83.82	1	30.727	4	1	1	70	106	0	95	43.44	1	38	8	4.16667	0	76.3889	0.0929112	1	1.45918	1.26787	0.997954	4.90032	5.8374	0.634961	1.1369	0.885789	3.38942	1.26626	3.51467	2.7793	0.532798	3.19059	1.42837	11.002	1.48689	0.89537	1.0313	0.983734	1.31284	3.97443	3.006	1.28976	1.1193	3.13761	11.0743
72510111	10.1452	0	4	86.36	1	29.1955	4	1	1	68	118	0	80	30.0857	1	44	10	0	0	56.4103	0.154172	2	1.91792	0.616888	0.370182	5.0925	1.20991	1.13154	3.21972	1.80695	1.00204	0.597035	5.49165	1.46815	0.859557	2.20543	1.4346	3.84029	1.30169	1.24337	1.28942	1.61632	0.433178	4.03599	6.18775	0.609914	1.87143	1.43161	10.7003
72603121	10.5178	0	5	73.66	0	26.0226	4	1	1	72	110	0	90	15.5455	0	6.5	10	0	0	37.5	0.157912	2	2.02986	2.12737	0.272892	0.828627	0.675266	2.19369	0.277954	0.404481	1.05132	1.04292	4.46294	2.26132	1.04117	3.12704	1.29958	8.05327	1.07267	1.49116	1.27859	0.498969	1.85011	6.54808	3.14895	1.69027	0.73776	1.27926	7.97941
72603122	10.7863	0	1	73.66	0	23.0453	3	0	1	51	86	0	79	22.26	0	55.5	10	8.33333	8.33333	88.8889	1.33286	11	4.66259	1.45048	1.14947	0.171653	1.56343	1.38334	0	0	2.61271	1.55885	5.41707	1.10614	0.850471	3.65697	2.01401	6.0674	2.67069	0.0386843	1.88116	0.119037	3.27542	1.08776	3.07151	0.450477	1.38562	0.61993	12.9893
72604121	9.60274	0	5	58.42	0	20.1562	3	0	1	77	100	0	89	35.7333	1	29	10	4.7619	4.7619	87.3016	0.0188538	1	1.24431	1.64356	0.34488	1.49648	0.512327	0.614466	0.396889	0.185488	1.23523	0.44712	8.22863	1.76341	2.76497	3.71917	2.37766	5.51621	1.15596	1.45516	1.80615	0.84921	1.92835	4.39653	2.8749	1.12671	0.879119	0.894555	5.8504
72604122	9.14795	1	3	68.58	0	26.3374	4	1	1	102	120	1	74	49.56	1	23.5	10	8.69565	8.69565	79.7101	0.0929357	1	1.23405	1.0866	0.184961	5.48629	2.18128	0.459136	0.00383883	0.0183617	0.433133	1.61176	4.41549	0.374229	0.360117	0.896758	1.7234	5.45317	1.01106	0.091756	0.44982	0.280121	1.62621	1.86251	2.61888	0.665458	0.396633	1.67989	25.0277
72610111	9.31781	0	4	73.66	0	19.9538	3	0	1	61	135	1	92	34.1	1	80	9.5	29.1667	16.6667	41.6667	0.187057	2	2.12407	1.34961	0.465352	1.83539	0.604966	0.928954	3.27263	2.29037	0.698817	0.791151	8.01231	1.92089	1.25391	3.48217	1.49012	6.24119	1.57351	1.21744	1.22472	1.96791	0.47578	1.85552	4.87776	0.877053	1.12011	0.830904	10.5636
72612111	8.98904	0	2	68.58	0	20.2462	3	0	1	64	108	0	109	22.92	1	42	10	0	0	86.9565	0.155962	2	0.546297	0.094944	0.258507	0.439427	1.32294	0.37209	0.182649	0.0648449	1.08051	0.155961	4.5993	0.896435	1.04121	2.54177	1.28461	2.25416	1.59993	0.338871	1.75771	0.0978121	1.1886	0.891423	3.56953	0.588753	1.03692	0.673986	25.9109
72612112	9.78082	1	2	50.8	0	14.6484	2	0	0	57	83	0	75	21.55	0	27.5	10	8.69565	4.34783	100	0.186727	2	1.43198	0.491666	0.159796	0.761209	0.875564	0.543268	0.163545	0.0954403	0.642921	0.203117	7.28608	1.17242	0.535839	1.28728	1.46778	3.31366	1.11223	0.719237	1.05659	0.128792	0.553487	2.86151	3.45653	1.26043	1.12916	2.16404	15.422
72703121	9.42192	1	5	63.5	0	19.1806	3	0	1	59	95	0	87	9.42	0	29.5	9	14.2857	0	65.0794	0.082222	1	0.931128	3.25511	0.213426	2.11381	0.831194	2.18061	0.252103	0.568143	0.846078	1.25773	6.03788	1.63556	0.723342	2.34661	0.819058	6.80072	0.72415	0.75373	0.891699	0.361854	0.765232	6.50712	1.39713	1.62003	0.956402	2.36214	3.86462
72703122	10.0055	1	1	81.28	1	25.1496	4	1	1	78	123	0	120	16.75	0	83.5	7.5	0	0	94.8718	0.0748888	1	0.985366	0.762018	0.0767011	0.335573	0.867746	0.358257	0.0279972	0.0371982	0.769496	0.192477	3.01892	0.391835	0.800648	1.66696	0.682381	7.20979	1.09291	0.287715	1.19435	0.0900589	1.60302	1.33068	1.44891	1.06691	0.432182	2.06829	14.5726
72710111	9.67945	0	4	86.36	1	24.3948	4	1	1	89	117	1	97	62.1	1	0	7	26.087	26.087	59.4203	0.170259	2	1.63548	1.78551	0.350381	3.92006	0.657569	1.43961	3.57089	1.7613	1.48173	1.09151	6.97272	1.27162	1.07816	4.41217	0.916298	7.45472	1.50805	1.44497	1.69677	3.117	0.486925	2.30164	1.58076	1.39308	1.25132	1.83175	3.87868
72712111	8.99452	1	2	63.5	0	16.3161	2	0	0	76	124	0	73	14.43	0	33	9	0	0	90.2778	0.169928	2	1.10469	0.815445	0.318238	1.02717	1.02672	0.76916	0.210371	0.196025	0.904218	0.782981	5.01919	1.04893	0.844195	1.42289	1.09837	2.7452	1.25315	0.793714	2.01241	0.220939	1.32714	2.32501	1.63883	1.0236	1.05277	2.13407	17.7323
72712112	9.75616	1	2	63.5	0	20.1726	3	0	1	77	112	0	88	43.2	1	61	10	0	0	85.7143	0.322476	4	0.755179	1.89317	0.138511	0.954897	1.0111	1.30594	0.191505	0.267526	0.930448	1.19046	3.4277	0.891298	0.849399	3.65317	0.946917	6.8576	1.54151	0.894559	2.6927	0.807535	1.43435	2.80894	1.10647	1.71334	0.79455	2.03513	10.3508
72803121	9.17808	1	5	53.34	0	15.5	2	0	0	47	87	0	62	14.3077	0	45.5	12	9.09091	4.54545	33.3333	0.144905	2	0.852016	0.340694	0.155524	0.653323	0.930737	0.582277	0.180341	0.125689	1.26187	0.340869	9.48932	1.55945	0.807221	1.35375	1.99838	5.44122	2.31201	0.850984	0.972029	0.154742	2.04541	5.98822	2.97573	1.43336	0.834833	2.69313	15.3389
72803122	10.0356	0	1	76.2	0	21.6413	3	0	1	59	112	0	79	37.2	1	52	11	0	0	72.2222	0.0666292	1	2.54287	1.2995	0.290289	0.576294	2.03307	0.952915	0.247408	0.175208	1.17123	0.380102	7.45101	2.07424	1.28029	2.30953	1.43089	6.34711	1.91787	1.44809	1.68594	0.177259	1.1983	1.92236	5.42932	1.96179	1.60177	3.0713	10.9865
72811111	9.48767	0	4	58.42	0	16.568	2	0	0	66	81	0	85	19.2545	0	0	9.25	3.84615	0	100	0.184082	2	0.938586	1.27708	0.214153	4.95701	0.276302	0.823462	2.11488	0.647915	0.6899	0.973866	4.63702	2.06261	0.553072	2.5883	1.06689	4.71643	0.849086	1.25915	1.64642	1.07077	0.276158	3.49992	2.86268	0.566914	1.42556	1.01914	10.3008
72812111	9.63014	0	2	63.5	0	21.3117	3	0	1	92	119	1	102	8.475	0	0	9	4.16667	0	77.7778	0.143438	2	1.79796	1.0442	0.175606	4.79491	1.13593	0.926085	0.282799	0.322736	0.530598	1.12958	3.87232	1.55813	0.313422	2.17727	1.26326	5.07946	1.04242	1.46727	1.41878	0.393672	0.958266	2.75474	6.06656	1.41719	1.37975	2.65277	14.1285
72812112	9.36986	1	2	63.5	0	18.3105	3	0	1	78	98	0	99	26.25	1	0	11	18.1818	9.09091	69.697	0.138712	2	0.444306	0.317868	0.114399	0.536461	0.158935	0.365914	0.0991116	0.17035	0.422613	0.192183	4.52383	1.96756	0.19489	0.774024	1.08847	4.68265	0.211302	0.37811	0.698814	0.239562	0.432194	1.46777	5.10841	3.16875	0.463915	1.81776	12.3325
72903121	9.30685	1	5	63.5	0	18.115	3	0	1	59	132	1	102	10.872	0	0	5	4.54545	4.54545	65.1515	0.0689494	1	0.893622	0.333532	0.107328	0.322349	0.385317	0.525417	0.143795	0.109792	2.79081	0.45846	14.8811	1.48398	1.33423	1.2171	1.23873	5.85471	2.81685	0.508466	1.36387	0.15123	1.83832	3.79163	3.48426	1.42988	0.59093	1.79522	8.14924
72903122	10.0247	0	1	66.04	0	18.2615	2	0	0	68	110	0	78	22.2545	0	43	6	8.33333	8.33333	91.6667	0.165576	2	2.72076	1.85028	0.298171	0.711919	0.661794	0.935917	0.257094	0.39338	1.03429	0.761385	9.63841	4.56049	1.31835	2.1534	2.70825	5.47975	0.874051	1.31655	1.5672	0.325413	1.54722	2.30036	4.77963	1.0607	1.19018	1.34653	4.43589
72904121	9.90685	1	3	81.28	1	27.6646	4	1	1	81	111	0	78	32.3143	1	3	10.5	13.6364	4.54545	40.9091	0.0623628	1	0.839988	0.665848	0.378322	1.42214	1.71903	0.667865	0.209843	0.232734	1.31979	0.837077	7.98575	1.51442	0.720192	1.31791	1.34034	5.15895	1.34411	0.889704	0.68986	0.296785	1.41285	9.44042	2.94275	2.23706	0.850737	3.28544	12.9255
72904122	9.27945	1	3	58.42	0	18.6287	3	0	1	78	90	0	98	21.075	0	19.5	9	18.1818	18.1818	74.2424	0.0459072	1	0.973896	1.29637	0.368604	1.73708	1.67889	0.60605	0.478328	0.214196	1.21526	1.59418	6.07168	1.48559	0.969807	2.56663	1.50151	8.07731	1.97747	1.32871	1.34794	0.868379	2.13819	2.24151	2.63455	1.83655	0.942289	1.8039	11.7969
72911111	10.126	0	4	76.2	0	23.9257	4	1	1	75	97	0	83	10.95	0	5.5	7	0	0	100	0.159152	2	0.913669	0.773278	0.248032	4.58119	0.751734	0.72184	2.15759	0.295968	0.850693	0.63715	3.68409	0.944181	0.49592	2.30861	0.935012	2.61548	1.68943	0.900853	1.74992	0.408779	0.547519	2.97882	1.24659	0.756438	1.94797	1.33675	11.2014
72912111	8.89315	0	2	66.04	0	24.2604	4	1	1	90	113	1	106	33.675	1	50.5	8	20.8333	16.6667	36.1111	0.178875	2	2.42168	1.75769	0.340222	6.62181	0.19415	1.2256	0.155088	0.832884	0.457961	0.855449	2.8048	7.67319	0.318028	1.75742	3.95109	3.67367	1.23785	4.54129	0.61448	0.62757	0.524023	10.3102	8.84805	1.72828	0.399923	1.51485	3.55954
73004121	9.32329	1	3	60.96	0	21.08	4	1	1	57	96	0	70	25.8857	1	0	7	20.8333	12.5	63.8889	0.395414	4	1.36491	1.47025	0.491303	1.43307	1.44923	0.65965	0.421994	0.316809	1.37619	1.02996	2.22366	1.4957	1.52955	2.27981	1.60477	11.0652	1.79934	1.35933	1.59733	1.11097	2.06041	1.31794	2.06511	1.41934	1.10539	1.73874	9.28857
73010111	8.9726	0	4	76.2	1	21.9727	4	1	1	88	112	1	90	11.4	0	37.5	8.75	13.6364	13.6364	83.3333	0.269233	3	0.449908	0.798945	0.199117	3.73821	0.29789	1.25379	14.061	2.4803	0.384723	0.508266	7.64102	0.184518	0.530192	2.03208	0.209125	2.5303	1.24036	0.153665	0.664355	2.6542	0.131046	1.60124	1.57532	0.440978	1.07001	1.10774	29.3182
73110111	13.6493	0	4	93.98	1	29.6427	4	1	1	98	134	1	76	43.95	1	0	9	11.1111	7.40741	100	0.156736	2	1.39592	1.28386	0.341924	3.12407	0.622061	0.945467	4.17705	1.76475	0.755225	0.463164	6.16469	1.4816	1.47799	3.21736	1.24607	6.65218	1.20524	0.91636	1.19536	2.11047	0.55474	2.60743	3.00752	0.535813	1.15268	0.759102	5.63415
80104121	9.23836	1	5	68.58	0	22.2342	4	1	1	77	131	1	115	8.04706	0	6		19.0476	19.0476	74.6032	0.251183	3	0.391691	4.48811	0.0842738	1.10537	0.486033	3.6277	0.0232124	0.0270746	0.197974	2.45884	3.60539	1.85592	0.140037	4.66086	0.443746	13.1361	0.567667	0.623955	0.385131	0.166151	0.743247	5.57767	0.630164	1.92036	0.14455	2.07349	7.29902
80104122	10.8356	0	1	76.2	0	21.7865	3	0	1	72	117	0	113	12.15	0	32	9	13.0435	8.69565	79.7101	0.189323	2	1.49909	4.34313	0.407358	0.651173	0.675903	5.07159	0.0234955	8.23991e-05	0.683983	1.47718	2.75318	1.02333	0.191098	4.35977	0.322748	6.13393	0.355191	0.548572	0.348118	0.045262	1.33039	3.1036	1.44791	1.40335	0.166619	2.91852	18.046
80105121	9.40274	0	3	55.88	0	17.4268	2	0	0	93	109	1	98	12	0	30.5	10	12.5	8.33333		0.0828913	1	1.46999	0.84335	0.579833	1.18038	1.71877	1.55793	1.38844	0.801695	1.33919	0.95499	3.02984	1.01544	0.382699	1.07546	1.04385	2.49883	1.64478	1.19198	0.638306	0.278766	1.11698	2.878	4.0222	2.82977	3.28666	5.7866	10.4782
80111111	9.25753	1	4	63.5	0	17.8417	2	0	0	63	96	0	93	19.6435	0	0	8.5	34.7826	34.7826	100	0.170471	2	3.25404	1.33378	0.197892	5.6081	0.115001	2.45356	8.01915	3.85652	1.07857	2.09875	6.56322	1.64609	1.3818	4.37711	1.29024	5.83443	1.3656	0.75902	1.91394	0.848399	0.348666	2.34599	3.97853	0.314627	0.852542	0.669053	8.01276
80112111	9.89041	0	4	66.04	0	18.8776	2	0	0	64	108	0	83	14.9455	0	12.5	10	4.16667	4.16667	76.3889	0.164826	2	0.944424	1.01003	0.168913	2.21952	0.602208	0.972198	1.47139	0.495691	0.776849	0.769653	5.54244	2.73461	0.943489	1.77588	2.03236	9.58491	1.15253	2.17548	2.7124	0.591148	0.849815	3.06552	6.52119	1.29251	1.86557	1.74766	4.77927
80204121	10.0137	1	5	60.96	0	18.0278	2	0	0	65	99	0	96	26.85	1	17	12	0	0	62.1212	0.467906	5	2.187	1.28094	0.41883	0.937506	1.05988	1.68406	0.234045	0.13161	1.00155	0.778703	4.75674	1.48281	0.835754	1.80663	1.37466	3.8016	1.16827	1.1999	1.06285	0.347151	1.15967	6.91997	4.48386	1.62366	1.0598	1.88429	11.1976
80204122	9.65479	1	1	76.2	0	21.2204	4	1	1	78	124	0	109	20.5333	0	15	6.5	0	0	87.5	0.204206	3	2.60769	1.42342	0.398762	0.433562	1.51191	1.2968	0.198735	0.1086	1.39472	0.658722	6.69365	1.92187	0.948128	2.43712	2.17325	6.50116	1.33036	1.35144	1.16604	0.1745	1.61941	2.08069	4.26191	1.48998	1.02576	3.36768	11.0837
80205121	10.0274	0	3	55.88	0	17.301	2	0	0	66	99	0	100	44.16	1	22.5	6.5	8.33333	8.33333	19.4444	0.075792	1	2.51079	1.22022	0.460117	3.3757	1.40945	1.15874	0.511301	0.278461	1.51654	1.00681	10.1484	2.54459	0.949049	1.55164	2.6476	4.06088	1.34105	1.65312	1.11843	0.465026	0.707006	4.6688	6.37949	1.75436	1.83112	1.8794	11.0298
80205122	9.68767	1	3	83.82	1	25.7888	4	1	1	65	118	0	81	35.1	1	50	8.5	21.7391	4.34783	71.0145	0.0454362	1	1.8345	0.513521	0.376449	1.51267	1.60074	1.33169	0.452387	0.214191	1.70804	0.513752	6.97849	1.59503	0.772912	1.25556	1.90199	4.86434	1.43512	1.07122	0.874972	0.170427	0.940769	5.61789	2.99279	1.89041	1.49666	1.83446	14.056
80210111	9.29863	0	6	66.04	0	18.8776	3	0	1	45	81	0	80	38.4	1	0	7	21.7391	4.34783	20.2899	0.196851	2	0.607185	0.906104	0.0948137	2.32279	0.367682	0.670478	0.444741	1.59906	0.335668	0.675628	2.7002	0.767996	0.372355	2.77753	0.812608	6.94001	0.94964	0.842101	0.555053	0.351907	0.575831	1.19762	2.58658	0.79513	1.99039	1.69559	12.4277
80211111	9.36438	0	4	76.2	1	20.6227	3	0	1	76	120	0	84	37.1143	1	0	8	0	0	80.303	0.139768	2	2.74898	0.859327	0.433	4.31713	0.767564	0.89992	2.86114	1.63671	1.58134	0.757818	6.35535	1.77485	0.932394	2.10341	1.74459	3.35623	1.10302	1.45151	2.17717	0.579037	0.722586	1.63138	5.5587	0.82146	1.26301	1.97029	9.64249
80304121	9.79726	0	5	66.04	0	20.8505	3	0	1	75	119	0	80	23.58	1	9	7	0	0	66.6667	0.151188	2	1.81984	0.87027	0.23318	0.507085	1.01603	0.982501	0.313522	0.26218	0.939625	0.546134	4.92815	1.20536	0.493782	1.93356	1.04104	1.6933	1.76705	0.786792	0.633461	0.128324	0.621659	1.70855	2.2727	1.42251	1.08906	2.73043	26.7663
80304122	9.87397	1	1	63.5	0	17.2176	2	0	0	78	124	0	88	16.9636	0	43.5	6	8.33333	8.33333	90.2778	0.202265	3	1.44401	1.66825	0.0846528	0.562226	0.92771	1.21036	0.193213	0.0698365	0.909857	0.625433	6.19031	2.1358	1.34228	2.40409	2.50053	4.68142	1.26114	1.12717	1.82137	0.139481	1.68214	3.02524	3.96342	0.926035	1.23426	1.445	14.1372
80305121	9.67397	1	5	86.36	1	27.2763	4	1	1	75	118	0	76	27	1	54	10.25	0	0	41.6667	0.0512939	1	2.0377	0.774844	0.224674	4.94687	0.792643	2.18297	0.139508	0.293704	0.338714	1.07348	7.9515	0.326484	0.532212	0.796547	1.22176	4.21358	0.364033	0.0510063	0.867903	0	2.15866	12.966	3.00889	2.14092	0.57492	2.23738	21.0588
80305122	10.7945	0	1	88.9	1	31.2175	4	1	1	109	138	1	78	10.2	0	50	11	0	0	85.7143	0.0443435	1	2.04178	1.41824	0.500527	2.85986	1.195	1.03747	0.6202	0.450882	1.41914	0.916022	8.28907	1.92661	1.59458	1.94089	2.22002	7.23924	1.13484	1.16314	1.87693	0.271287	1.27448	2.73791	4.49207	1.59272	0.981115	1.08949	7.99572
80403121	9.26027	0	5			21.9292	2	0	0	75	112	0	90	21.7091	0	0	8.5	0	0	47.2222	0.0988136	1	4.37996	0.760746	0.871181	0.634991	5.78436	0.379104	0.365486	0.139986	2.12402	0.492569	5.6822	1.71207	1.71543	1.05025	1.54061	2.00104	1.8622	1.56286	4.07174	0.539633	1.98119	1.22833	6.33336	0.593719	1.29469	1.37555	13.7587
80403122	10.7315	1	1	76.2	0	19.7035	3	0	1	70	107	0	70	18.3	0	0	9.5	8.33333	8.33333	98.6111	0.125047	2	4.20304	0.737946	0.764876	0.926565	1.07921	0.281378	0.507363	0.296775	1.37322	0.426745	11.2319	1.37526	0.574935	1.70068	1.8917	1.84508	1.49971	1.54161	1.72548	0.534406	1.76212	3.16297	3.86723	0.458436	1.76985	0.628761	13.7882
80404121	10.0411	0	5	81.28	1	30.6667	4	1	1	72	116	0	88	21.2667	0	10.5	9	3.84615	0	41.0256	0.205772	3	1.07737	1.39385	0.469184	0.354506	0.552722	1.81851	0.264102	0.0509853	1.7183	0.475188	8.35245	1.17382	1.74515	1.95435	1.08995	5.73267	0.984611	0.517659	1.77704	0.0786098	2.16851	1.2537	1.77127	0.500314	0.699302	0.898046	17.4738
80404122	9.13973	0	1	53.34	0	15.1172	2	0	0	70	98	0	120	18.45	0	0	11	0	0	82.5397	0.0813447	1	3.06143	1.94266	0.678739	0.735763	1.02747	2.70378	0.397589	0	1.62807	1.05944	6.71934	1.95212	1.39971	1.93032	1.62149	4.53902	1.40563	1.3774	1.64929	0.0518175	2.11825	1.67199	4.31957	0.995741	1.30723	1.37639	10.8113
80503121	9.55342	0	5	58.42	0	15.6791	2	0	0	72	100	0	87	9.36	0	41	10	12	0	41.3333	0.354687	4	3.13901	4.10871	0.445521	1.48931	1.43684	1.48391	0.254655	0.559819	0.979519	1.42259	3.26174	2.14504	0.844746	6.44832	1.20226	9.12035	1.48745	1.20528	2.6046	0.39876	2.83229	1.83245	3.77378	1.20498	1.7441	1.56847	14.8284
80503122	9.86849	0	1	55.88	0	14.4222	2	0	0	92	93	1	98	15.05	0	31	6	4.34783	4.34783	100	0.113906	2	1.33714	1.17301	0.327169	0.600874	1.39994	0.709477	0.208957	0.168395	0.78797	0.932328	5.00187	1.03005	0.744995	2.11838	0.804961	4.55204	0.932574	0.468711	1.24426	0.436407	1.22425	1.97059	1.75675	0.947543	0.973131	1.6551	18.8681
80504121	10.8164	0	5	86.36	1	31.8668	4	1	1	87	133	1	90	13.8632	0	38.5	9	0	0	40.4762	0.0800151	1	0.936452	1.02048	0.108521	0.293831	0.798411	1.39064	0.0757595	0	0.553972	1.26206	6.22455	1.84119	0.680266	2.54766	0.869516	5.42762	1.12757	1.49097	1.36853	0.0468873	2.12919	6.51766	5.43979	1.19768	0.603857	2.96315	8.54478
80504122	9.94247	0	1	60.96	0	18.3673	2	0	0	78	123	0	88	39.36	1	38.5	11	4.16667	4.16667	88.8889	0.172553	2	1.39193	1.48967	0.455243	0.876408	0.989169	1.00724	0.221823	0.560099	1.05031	1.41472	4.98473	2.17764	0.786929	3.66236	1.18508	9.02353	0.927946	1.74935	1.97045	0.376351	3.27697	3.16412	4.15198	1.01458	0.863773	2.13591	7.46756
80510111	9.08493	0	6	91.44	1	32.5562	4	1	1	65	82	0	80	35.4857	1	80.5	10	9.09091	4.54545	77.2727	0.188598	2	3.05038	0.534638	0.142014	3.38202	0.781376	1.09049	1.20031	0.467561	0.528472	0.636999	3.39359	2.55748	0.580186	2.67064	1.49136	6.02568	1.04745	1.83702	0.612004	0.968497	0.461005	4.03104	3.1301	1.04819	1.6858	2.81173	14.1096
80512111	8.87945	1	4	81.28	1	26.6649	4	1	1	72	114	0	96	56.25	1	15	8.25	25	25	100	0.850795	9	1.32206	0.871234	0.221968	3.71373	0.47627	0.698349	5.06165	0.565935	2.67609	1.40614	4.11271	1.02837	0.634207	4.11344	1.72364	3.22784	3.11262	0.736621	1.44209	0.542736	0.361501	1.27332	0.656348	1.29817	2.58819	2.21532	17.1259
80603121	9.4274	0	5	66.04	0	19.8124	3	0	1	77	108	0	106	12.3391	0	4	11	10.5263	10.5263	73.6842	0.112722	2	1.46935	1.23016	0.247738	0.563027	1.15992	0.97693	0.273962	0.202047	0.750973	1.13817	2.54453	0.996326	0.84606	3.78674	1.0312	6.3439	1.54818	0.659353	1.85602	0.469423	2.13333	1.64586	2.11409	1.206	1.49547	2.042	16.4161
80603122	10.4055	0	1	76.2	0	16.4354	2	0	0	76	115	0	100	20.8667	0	31.5	8	22.7273	22.7273	78.7879	0.169173	2	1.33474	1.3466	0.145701	0.606354	0.671578	0.575655	0.0947627	0.137334	0.450336	0.605056	4.68035	1.16169	0.53809	3.22051	0.853232	6.06524	0.657713	0.752876	0.728035	0.287459	0.826026	4.09324	4.19347	1.23123	0.695206	2.91632	16.6402
80605121	9.16164	0	3	76.2	1	25.2926	4	1	1	77	115	0	108	17.82	0	20	8	20.8333	4.16667	63.8889	0.0399887	1	2.7904	0.844314	0.474859	3.70463	1.58871	0.869728	0.450631	0.360351	1.34627	0.687092	8.42484	2.01182	0.851463	1.49374	1.67762	4.86081	1.44522	1.43045	0.88233	0.213185	1.29774	2.75424	2.91052	1.35643	1.25486	1.54583	11.1824
80605122	10.326	0	3	68.58	0	18.9036	2	0	0	58	99	0	94	16.9	0	14.5	7	18.1818	9.09091	45.4545	0.0662459	1	1.69123	1.13013	0.174401	2.61119	0.982036	0.457226	0.142266	0.268466	1.3198	0.589231	6.43138	2.0162	1.37887	1.61833	1.84656	6.43676	1.31068	1.31781	1.61186	0.305882	1.49477	1.7389	3.52651	2.0969	1.00785	2.15255	12.4935
80610111	9.18904	1	6	63.5	0	17.525	2	0	0	70	106	0	75	34.4	1	0	9.5	15	15	20	0.443294	5	0.896923	0.288621	0.0186708	0.739281	0.0868198	0.0955457	0.04231	0.114396	0.141195	0.24576	1.521	0.684846	0.196264	10.2493	0.515578	11.5087	0.179961	0.445184	0.152208	0.101015	0.126946	0.197943	0.785345	0.0847761	0.351188	0.447334	34.4583
80703121	9.35068	0	5	58.42	0	16.3944	2	0	0	66	96	0	80	20.5	0	0	8	20.8333	20.8333	44.4444	0.0959965	1	2.07988	1.1507	0.147208	0.833315	0.295999	1.09495	0.111492	0.5866	0.565642	0.862086	9.45287	1.87111	0.735788	5.01596	1.522	4.69586	1.26345	1.14683	0.869489	0.533959	0.93866	4.54227	2.09282	1.1315	0.581693	1.10469	5.36239
80705121	11.8712	0	4	76.2	0	25.4291	4	1	1	76	100	0	93	22.08	0	31.5	10	0	0	70.2381	0.076277	1	1.39084	1.06644	0.333276	2.76894	1.59042	0.746864	0.222323	0.282316	1.07934	0.451381	5.70622	1.45111	1.91586	2.55216	1.92576	8.02983	1.0227	1.04917	1.67864	0.301444	1.53935	2.03994	2.21508	1.25105	0.466636	1.71046	15.9077
80705122	10.8932	0	4	58.42	0	17.0494	2	0	0	67	97	0	101	37.0667	1	6.5	9	0	0	81.9444	0.191603	2	2.85091	1.33475	0.125357	4.04136	0.838393	0.459316	0.0129137	0	0.847944	0.20364	5.34153	0.954871	2.22587	3.06555	2.06732	17.2692	1.06559	0	1.95641	0.0368527	2.17606	1.6493	1.30037	1.68393	0.0679702	0.294254	19.4394
80803121	9.52055	0	5	83.82	1	28.3554	4	1	1	70	115	0	80	17.52	0	52	9	4.16667	4.16667	75	0.212124	3	1.20474	1.74848	0.169018	0.585382	0.644505	0.550098	0.20572	0.257582	0.55455	0.749188	3.8875	1.19867	0.497622	2.93747	0.847713	4.0043	1.04574	0.754504	0.914197	0.732578	1.62159	3.21332	1.90027	1.10686	1.16569	1.41065	19.3584
80803122	10.3836	0	1	60.96	0	20.2462	3	0	1	78	108	0	91	43.5	1	58	8.5	11.1111	7.40741	91.358	0.178404	2	3.49431	0.830249	0.216697	0.384365	0.573466	0.475281	0.082531	0.0925281	0.552015	0.279677	4.76535	3.31165	0.705469	1.30002	2.41948	5.27974	0.972847	2.306	1.27491	0.355262	0.928061	1.68779	6.2771	0.901981	0.862664	2.87404	15.1606
80804121	9.11507	1	5	50.8	0	14.6484	2	0	0	64	109	0	130	16.8462	0	0	8	13.6364	13.6364	59.0909	0.0871467	1	1.14475	0.531005	0.103511	0.389306	0.460361	1.48742	0.132744	0.00470877	1.08607	0.625545	5.1407	1.60968	0.817341	1.49505	1.98924	5.69407	0.83818	1.10829	0.947591	0.0714658	0.833209	1.80026	3.67558	1.2759	0.472384	1.09398	24.7497
80804122	9.4411	0	1	60.96	0	17.525	2	0	0	58	98	0	97	11	0	36	9	13.0435	8.69565	91.3043	0.0924303	1	1.10008	0.846376	0.422298	1.12496	1.5305	1.40627	0.377174	0.424654	1.19627	0.346713	5.5355	1.71891	0.963902	1.75512	1.79945	7.89762	1.41102	1.49689	1.09377	0.31347	1.21856	3.49328	4.16519	1.24076	1.09276	3.25397	13.9149
80805121	9.85753	1	4	58.42	0	18.6287	3	0	1	58	77	0	81	12.3231	0	24	12	25	25	94.4444	0.0531725	1	1.75286	1.12081	0.372579	2.90749	3.12536	1.24195	0.383597	0.329431	1.21106	0.545872	3.73971	1.26448	1.58031	2.21594	1.66197	7.71049	1.66402	0.856368	1.38849	0.369563	1.1872	3.2248	2.84304	1.92748	1.31154	2.07196	19.8582
80805122	9.40822	0	4	68.58	0	24.8	4	1	1	68	91	0	83	16.5273	0	51	9	27.2727	22.7273	68.1818	0.107437	2	1.11894	1.09153	0.155722	2.83071	1.51186	1.33633	0.439156	0.216432	0.900181	0.843819	5.48399	1.69323	1.38951	1.39399	1.57343	5.25539	2.22982	0.841536	1.27125	0.828415	1.2914	3.87151	2.41252	2.5844	1.19807	3.72118	8.17292
80812111	9.49041	0	4	60.96	0	14.2012	2	0	0	68	101	0	88	39.72	1	42.5	9.5	17.3913	17.3913	79.7101	0.152119	2	1.05432	0.479902	0.34267	1.06846	1.46457	1.3542	0.953175	1.35556	1.62089	0.958809	9.04651	0.946443	0.41191	1.03176	0.649975	0.858188	1.35038	0.487724	1.76934	0.408971	0.335441	2.52832	1.74272	1.60768	1.22652	2.30372	24.0225
80904121	9.32877	1	5	53.34	0	17.6367	2	0	0	56	105	0	90	21.8	0	3.5	7.5	30.4348	17.3913	94.2029	0.0853341	1	2.81574	2.14451	1.28268	1.67252	1.95695	3.52538	0.801075	0.53059	2.31077	1.76604	10.1466	3.11197	1.18694	2.18007	3.09453	4.43984	1.79659	1.91672	1.48952	0.48924	2.32214	2.00043	4.10821	1.92822	1.53908	2.21175	7.3887
80904122	10.6466	0	1	68.58	0	20.5389	3	0	1	64	118	0	89	25.4	1	22	9.5	30.4348	17.3913	88.4058	0.0664641	1	1.67261	1.97871	0.884297	1.53098	1.37992	1.95852	0.701428	0.608806	1.21708	1.73735	5.80415	2.0373	1.10189	1.82494	1.62135	5.21512	1.28867	1.56999	1.14886	0.696409	1.73148	4.92536	3.48937	2.32583	1.38261	3.66984	6.44541
80905121	9.50959	1	4	63.5	0	20.8117	3	0	1	71	107	0	91	16.2	0	32	10	8.69565	8.69565	85.5072	0.0454847	1	1.16573	0.699573	0.427767	2.43772	1.55301	1.22571	0.253968	0.142955	0.86731	0.275651	3.63771	1.25542	0.738457	1.36906	1.30793	3.83379	1.79252	1.10919	1.54841	0.316118	0.938587	4.15322	2.60542	1.96259	1.49073	3.41853	12.4178
80905122	10.7808	0	4	78.74	1	23.1385	3	0	1	76	107	0	94	6.35	0	4.5	8	4.16667	0	55.5556	0.0465467	1	1.5518	4.28517	0.0875256	2.43213	0.904744	1.4628	0.0610651	0.843326	0.455442	1.22341	5.44399	0.860325	3.20647	1.34431	1.89229	6.39497	2.40039	0.917884	0.928047	1.05845	1.2339	3.34985	1.21515	1.30449	0.901803	1.8789	8.19421
80910111	9.26027	1	6	71.12	0	22.6129	4	1	1	97	124	1	129	33.1	1	18	9	15	10	33.3333	0.601061	7	0.130708	0.313886	0.068727	0.62862	0.0546067	0.138268	0.0654724	0.257626	0.108022	0.190482	0.993236	0.11398	0.139392	0.318886	0.162509	24.4431	0.190482	0.129864	0.0886926	0.0721715	0.0865639	1.41417	0.258354	0.0571173	0.337205	0.261029	0.975275
81004121	9.39452	1	5	53.34	0	17.8213	2	0	0	59	108	0	72	53	1	21	12	20.8333	8.33333	68.0556	1.30455	11	1.95006	0.712969	0.192925	0.993374	0.832032	1.33249	0.124938	0.127699	0.772559	1.83092	4.33389	1.94525	0.969895	1.75443	1.87408	5.09612	1.49823	1.43358	1.34277	0.353481	1.88747	1.95582	3.76458	2.02468	1.03516	2.07858	19.8333
81004122	10.0247	0	1	81.28	1	35.7072	4	1	1	78	100	0	91	22.1333	0	27	11	11.5385	11.5385	92.3077	0.0804585	1	0.712488	1.84917	0.0801997	1.10845	0.543769	1.09925	0.128454	0.442024	0.526079	0.892641	3.05874	1.26822	0.709294	1.60193	0.844245	8.84713	0.836804	0.718936	0.863313	0.433344	0.779208	3.1193	2.13502	1.40296	1.03272	2.3193	11.8426
81005121	10.0767	0	4	58.42	0	18.6478	2	0	0	74	97	0	94	4.01	0	10	8	16.6667	16.6667	80.5556	0.0542704	1	1.61235	1.56686	0.373229	2.25859	0.318634	0.651258	0.275732	0.388803	0.342377	0.647114	8.40331	2.58923	1.50354	1.80299	3.09948	5.47011	1.28553	1.30205	2.09142	0.813844	1.22712	3.49746	3.61554	1.085	1.51045	2.49413	12.1859
81005122	10.8767	0	4	58.42	0	18.115	2	0	0	80	100	0	93	3.35294	0	31	9	0	0	71.6049	0.044095	1	6.00274	1.72733	0.259823	4.80153	0.340343	0.533649	0.071102	0	0.265061	2.09786	8.32089	0.819631	0.711236	4.61314	1.66577	15.5467	1.56117	0	1.99944	0	0.555879	4.75399	0.829311	1.54503	0.262523	0.991222	2.17428
81010111	8.91507	0	6	93.98	1	27.9707	4	1	1	77	121	0	88	27.2571	1	0	10.5	0	0	50	0.270723	3	1.83535	1.59346	0.963322	2.43713	0.533371	0.756728	1.24328	0.911272	1.15183	1.30657	6.49539	1.03015	0.772712	3.23376	2.14349	7.35461	1.98806	0.487426	1.14849	0.344018	0.577804	2.27427	2.05723	0.454037	3.3037	2.3947	7.57107
81103121	9.74521	0	5	81.28	1	25.8786	4	1	1	78	90	0	102	22.7333	0	0	8	18.1818	18.1818	53.0303	0.121936	2	1.52648	1.42817	0.35514	0.598875	1.28573	0.909147	0.338561	0.280464	1.2496	0.729181	6.29552	1.35113	0.98571	3.64382	1.10692	7.8522	1.57752	0.665409	1.36751	0.447853	1.91106	1.37982	1.09955	1.23688	0.929054	2.59686	16.6942
81103122	10.1233	0	1	58.42	0	16.1506	2	0	0	67	111	0	88	21.9333	0	25.5	7	13.0435	13.0435	69.5652	0.0854131	1	2.05397	0.967369	0.186767	0.95286	0.881809	0.413378	0.042361	0.0965905	0.256512	0.298721	7.92551	2.78546	0.565304	1.28223	2.17638	7.89675	1.99286	3.13971	0.645494	0.066999	1.32983	1.9125	5.81693	1.12792	0.450904	1.61205	12.3459
81104121	9.33151	1	5	53.34	0	17.0799	2	0	0	105	193	1	71	21.0545	0	7	8	20.8333	4.16667	75	0.169733	2	2.21183	1.55409	0.302139	0.762944	1.35052	0.884988	0.261767	0.320842	1.38485	0.474196	4.50961	1.77295	0.863391	1.66622	2.1078	5.29084	0.818738	1.24967	1.05045	0.250459	1.6671	1.74613	4.37053	1.05475	0.833462	1.17142	14.6587
81104123	9.87671	0	5	68.58	0	18.3673	2	0	0	80	128	0	97	16.5692	0	0	10.5	19.0476	9.52381	95.2381	0.0918854	1	2.85519	2.6726	0.660405	2.39355	1.72961	0.96409	0.771235	0.168582	1.45832	0.62273	8.46514	1.00283	1.44364	1.9275	1.15521	3.70549	1.43164	0.852371	1.6916	0.221202	1.96887	2.53607	3.18846	1.12727	1.08251	1.59793	10.4268
81110111	8.79178	0	6	63.5	0	15.829	2	0	0	67	110	0	88	16.75	0	0	9.5	26.087	0	43.4783	0.198253	2	1.28505	0.362734	0.172966	1.43884	0.669164	0.821649	1.62462	0.873957	0.40547	0.402887	5.80137	1.186	0.385286	2.37194	1.11388	3.44029	1.49274	1.08751	0.867775	0.544813	0.3659	2.919	3.3369	0.674329	3.53805	2.00571	10.5419
81112111	8.7863	0	2	73.66	1	23.9474	4	1	1	79	100	0	96	19.04	0	0	9	8.33333	4.16667	80.5556	0.210792	3	1.39297	1.11103	0.239377	0.966297	1.17253	1.19394	0.694672	1.50873	1.37297	0.514535	6.32849	0.6866	0.674878	2.43436	0.871272	5.33745	1.34679	0.557426	2.00976	0.315555	0.444497	3.29301	1.66217	1.53312	0.832713	1.44011	21.783
81203121	9.40274	0	5	50.8	0	14.3637	2	0	0	59	84	0	96	21.65	0	27.5	9	16.6667	11.1111	55.5556	0.16558	2	1.16981	0.0103862	0	0	0	0	0	0	0	0	2.45737	2.3903	0	2.23772	0	2.58637	0	0	0	0	0.98325	2.39433	2.99361	0.0336904	0	2.43906	26.6797
81203122	10.8877	0	1	66.04	0	23.4224	3	0	1	79	108	0	90	21	0	51	11	0	0	100	0.154192	2	1.50699	1.26913	0.549725	0.815293	1.16106	0.800315	0.303179	0.228995	1.31281	0.653293	5.04138	0.0928074	0.76851	2.4174	2.26471	4.64801	1.73298	1.4801	1.26153	0.283487	1.82186	2.78784	2.43359	1.34591	0.725757	0.810831	22.8321
81204121	9.48219	0	5	55.88	0	16.5166	2	0	0	85	108	1	120	19.8	0	45	11	13.0435	0	69.5652	0.091802	1	0.833922	1.81202	0.436414	2.14259	1.21788	0.756868	0.639493	0.191518	1.14777	0.634059	5.85547	1.65271	1.23872	1.25476	1.63955	2.66794	1.28493	1.02514	1.73131	0.247793	1.85717	1.04023	6.42525	1.42594	0.929555	1.80545	22.483
81204122	10.4027	0	1	68.58	0	21.9479	3	0	1	64	100	0	104	19.65	0	17.5	6.5	9.52381	9.52381	82.5397	0.0829496	1	0.982527	0.941318	0.241104	4.58614	0.604924	0.297389	0.0414324	0.0368895	0.483768	0.587505	3.48926	2.02377	1.2335	1.65736	0.825892	8.12332	0.472003	0.522328	1.34135	0.112958	2.73847	0.567635	6.19281	0.809305	0.177559	0.979121	26.7454
81210111	9.21644	1	6	88.9	1	27.4313	4	1	1	80	105	0	110	5.49231	0	34	8.5	12	8	62.6667	0.183521	2	0.63868	1.35861	0.358396	1.7541	0.269124	0.741098	1.33624	1.60191	0.52989	0.728895	9.57091	0.626022	0.552417	9.66662	0.59907	4.64394	1.43885	0.416312	2.26358	0.633103	0.650242	2.98008	0.94694	0.425463	2.09173	1.43407	13.8995
81302121	9.57534	0	2	66.04	0	19.7863	3	0	1	75	118	0	84	13.9125	0	0	7	4.34783	0	98.5507	0.134638	2	0.989837	1.11026	0.1022	2.15354	0.297648	1.20522	0.088978	0.331883	0.291753	1.30559	5.28625	2.51126	0.218083	3.44819	1.17591	4.59286	0.661703	1.40333	0.776756	0.436698	0.704481	3.16582	2.92948	2.21877	0.684905	2.56062	14.4619
81303121	10.0521	0	5	86.36	1	29.1545	4	1	1	62	125	0	94	29.7	1	82.5	6	0	0	40.2778	0.167528	2	1.89727	1.12792	0.330795	0.385776	1.47927	0.996693	0.059205	0.108194	0.744869	0.90659	4.18214	0.316641	0.588937	1.64874	0.272829	2.56085	1.66217	0	0.715672	0.0827105	1.81668	0.344249	1.3607	0.840761	0.529851	2.4147	36.3098
81303122	9.94795	1	1	68.58	0	18.6107	3	0	1	76	123	0	98	31.3714	1	24	10	25	15	96.6667	0.16511	2	0.898817	0.743803	0.238803	0.655173	0.94554	0.478098	0.155777	0.122375	0.708039	0.609149	11.7478	1.15047	0.821686	1.76391	0.76832	4.18072	0.891346	0.542775	0.641833	0.0913934	1.32529	3.96418	2.25572	0.934905	0.835058	2.12473	14.3888
81305121	9.54521	1	3	73.66	0	23.9796	4	1	1	72	110	0	102	23.325	1	7.5	8.5	8.69565	0	50.7246	0.0418384	1	10.2159	2.21906	1.00205	3.629	0.7195	1.05642	0.471386	0.421534	1.40307	1.77758	10.4313	3.17896	1.21078	3.14158	3.26047	5.58772	2.25847	1.73345	0.875456	0.0832976	2.52173	4.1561	4.7525	1.71006	0.634705	2.29495	2.43691
81305122	9.49589	0	4	68.58	0	24.1437	4	1	1	76	121	0	105	7.59	0	34	9.5	8.69565	8.69565	75.3623	0	1	3.25151	1.41894	0.650549	6.26132	1.3878	0.829069	0.129414	0.178304	1.2552	2.69647	6.95523	0.014092	1.44425	1.23747	1.28402	4.32612	3.38884	0.00204765	2.15807	0.32378	3.3237	0.56679	1.70224	1.51605	0.877721	1.15573	14.3722
81310111	9.00548	1	6	58.42	0	14.9219	2	0	0	55	90	0	84	39.1	1	19	10	12.5	8.33333	65.2778	0.200495	3	0.706181	0.779453	0.203164	2.4964	0.439738	0.579083	1.09875	0.393635	0.664287	0.428077	6.35433	1.00829	0.661849	1.43466	1.21348	7.45202	0.806597	0.826415	0.812731	0.266738	0.458673	1.4707	3.58203	0.308502	1.69623	1.13397	10.6401
81311111	10.4986	0	4	73.66	0	22.8129	3	0	1	74	128	0	98	14.55	0	0	10.5	16.6667	12.5	100	0.195102	2	0.948668	1.15186	0.178443	3.47087	1.14282	0.803199	2.47198	0.969599	1.01145	0.535823	3.30857	1.02965	1.03752	2.22646	1.2087	5.50445	1.1389	0.975966	2.91946	0.733313	0.928382	1.81324	1.85562	0.77113	1.80703	2.31927	11.8789
81312111	8.76712	0	2	53.34	0	14.72	2	0	0	58	101	0	91	33.1	1	59.5	7.25	8.33333	4.16667	100	0.13293	2	1.47033	2.2043	0.0561753	1.02763	0.358693	0.731602	0.0122805	0.221401	0.867788	1.44847	2.83536	0.402087	0.189184	2.0929	0.152762	2.96317	0.786272	0.0533969	1.25807	0.418893	0.0312479	4.31707	0.971118	7.41147	0.211711	0.862882	16.3112
81403121	10.0795	1	5	101.6	1	32.4354	4	1	1	75	136	1	91	20.1	0	0	11	4.54545	4.54545	63.6364	0.107511	2	0.815656	2.0438	0.15604	1.29299	1.9419	0.905801	0.144199	0.200419	0.800873	0.699241	2.79314	1.04017	0.784396	3.98877	0.790614	6.54555	1.47336	0.838328	0.955869	0.429439	1.66508	3.76705	1.05207	1.31118	0.912059	2.49881	13.519
81403122	10.8219	1	1	55.88	0	16.1506	2	0	0	66	96	0	80	24.54	1	7	9.5	4.54545	0	69.697	0.101608	2	2.884	2.99191	0.313155	0.320653	0.662784	1.08044	0.0412454	0.228247	0.528005	0.371343	21.1377	1.64728	0.837473	6.07568	1.28432	6.13358	0.72784	0.888948	0.730655	0.145478	1.15246	4.14052	2.11029	1.31376	0.30928	1.75001	7.09039
81405121	10.5315	1	3	96.52	1	32.7932	4	1	1	105	130	1	120	35.3077	1	38	10	7.69231	7.69231	79.4872	0	1	4.5188	1.83238	0.174751	9.79307	0.774086	0.48853	0.00465945	0.0723481	0.639926	2.11096	10.9923	0.807023	1.22057	2.35067	0.441332	9.02361	0.890349	0	0.933053	0	1.80647	0.844422	2.06811	2.23086	1.12278	0.836938	16.2823
81405122	9.5863	0	1	53.34	0	15.4959	2	0	0	65	111	0	105	19.1333	0	37	10.5	0	0	100	0.00893559	1	1.30501	0.848683	0.135873	8.24704	1.96453	0.406567	0.0748408	0.171406	0.921933	0.509276	3.30951	1.15194	2.74854	1.62814	1.87828	5.43137	2.64689	0.931983	1.24669	0.0851962	0.863859	2.49139	2.52515	0.482227	0.835983	1.32462	16.1633
81411111	9.21644	0	4	68.58	0	25.5102	4	1	1	73	111	0	106	1.3	0	32	10.5	10	10	100	0.719728	8	1.62189	1.5186	0.268087	3.17733	0.875682	0.851963	1.776	0.910088	1.27021	0.731299	4.15012	1.2852	1.45082	3.79848	1.14033	5.47781	1.03483	1.13617	3.42844	0.476112	1.15804	1.25981	3.98451	0.823789	1.34706	1.12914	8.76193
81412111	9.48219	1	2	78.74	1	24.4898	4	1	1	100	126	1	77	12.45	0	15	5.75	4.7619	4.7619	58.7302	0.163279	2	1.83918	0.817083	0.126177	0.659798	0.913641	0.686671	0.210427	0.181608	1.44751	0.589493	8.12863	0.788415	0.728553	2.4263	0.745028	4.9973	1.30238	0.57816	2.64291	0.18822	0.327187	1.31651	1.74002	1.48779	0.665979	1.2168	13.3821
81412112	10.6027	1	2	58.42	0	14.9219	2	0	0	78	111	0	90	19.2	0	16.5	8	9.52381	4.7619	88.8889	0.147942	2	2.48014	2.01942	0.161088	1.35818	0.628542	1.31457	0.164191	0.601958	1.41996	1.56868	5.02265	1.34175	0.709709	5.05405	1.1548	5.39545	1.39952	0.824866	2.80271	0.368327	0.381915	2.03685	2.14118	1.34043	0.522848	1.56723	19.0571
81502121	9.64384	1	2	58.42	0	16.5623	2	0	0	57	98	0	74	32.5	1	37	11	4.34783	0	76.8116	0.0956236	1	2.06686	2.06035	1.25236	1.21167	1.11899	0.885564	0.499594	0.519681	1.11836	0.831033	7.00283	2.72451	0.992639	3.84771	1.98623	5.73533	0.970742	2.5803	1.24199	0.687621	1.14662	5.65434	5.26494	0.958342	1.04653	3.70872	7.79971
81502122	9.72877	1	2	68.58	0	18.8964	3	0	1	66	107	0	97	14.0143	0	30.5	9.5	12	8	65.3333	0.110915	2	1.59932	2.30158	0.308036	1.11397	0.663294	1.07109	0.184148	0.539152	0.680353	1.11424	8.61816	2.78199	0.553106	5.06296	3.02922	7.0169	0.669198	2.22817	1.2142	0.640958	0.794654	5.66973	3.10414	0.790471	0.686155	1.23288	8.82829
81503121	9.5726	1	5	76.2	0	22.1317	4	1	1	67	131	1	99	33.8	1	23	10	25	25	33.3333	0.0888936	1	1.46587	1.56178	0.330806	0.661371	1.25307	0.90481	0.158324	0.335372	0.941141	0.781279	4.60455	1.29429	1.01805	5.16932	1.25682	4.86187	1.32678	1.13525	1.02434	0.380367	1.36548	1.48197	2.86473	1.13877	0.824958	1.62146	18.7569
81504121	10.0877	1	5	71.12	0	22.9101	4	1	1	71	112	0	105	22.2	0	60	9	29.1667	0	65.2778	0.0721214	1	1.56748	2.69497	0.399677	4.77584	1.64512	0.807017	0.458786	0.18745	1.41773	0.636601	5.33463	1.48872	1.70445	1.68881	1.76796	5.23253	1.34464	1.44171	1.79004	0.238802	1.99879	1.61866	6.88125	1.40799	0.873516	1.90078	12.7234
81504122	10.0055	1	1	58.42	0	19.7531	3	0	1	80	134	1	115	15	0	20	9	8.33333	0	100	0.086573	1	1.14814	1.89717	0.432255	4.85363	0.901128	0.324529	0.527184	0.19077	1.29063	0.336462	11.4533	1.37608	1.4318	2.21127	2.13315	3.41445	1.24472	1.1394	2.0116	0.225641	1.97398	2.38727	4.27504	0.952018	1.07925	0.962532	10.5226
81505121	10.0959	1	5	73.66	0	24.1047	4	1	1	104	124	1	83	56	1	9.5	10	16.6667	8.33333	68.0556	0.0566716	1	1.60339	1.45465	1.47238	2.82868	0.450528	1.84098	0.0797863	0.06968	1.91777	2.01339	5.13994	1.44865	1.49444	2.09903	2.49473	3.41877	1.74516	0.630834	1.77665	0.117848	1.46032	2.97464	1.91936	2.08329	1.41226	1.95136	15.2151
81511111	9.85753	0	4	73.66	0	20.7101	3	0	1	72	125	0	116	19.3091	0	49.5	6.5	18.1818	13.6364	100	0.304867	4	2.08761	1.54844	1.14224	8.94694	1.1528	0.926829	3.11068	1.67977	1.8031	0.884558	6.59647	1.22125	1.63796	5.9905	0.872199	8.46365	1.54462	0.794081	3.14194	0.314386	0.907249	1.08702	2.46202	0.336792	1.31317	0.790189	7.86904
81512111	9.24658	1	2	73.66	0	18.8776	3	0	1	79	107	0	84	46.44	1	14.5	8	27.2727	27.2727	98.4848	0.208852	3	3.35368	2.01776	0.112033	0.842795	0.526153	0.667654	0.105338	0.233518	0.606412	0.832691	3.7571	2.17258	0.562271	3.15567	1.17709	7.7213	0.784988	0.803593	1.35922	0.287687	0.638989	1.83853	2.05253	1.8255	0.428958	2.10842	15.5561
81602122	10.3205	0	2	73.66	0	21.4286	3	0	1	78	100	0	77	26.175	1	32.5	7.5	12.5	0	47.2222	0.104963	2	2.23604	3.48812	0.550528	1.60557	1.58285	1.66586	0.269258	0.903372	0.918216	1.11818	4.92127	1.60371	0.545997	2.78346	1.5611	4.71007	0.766168	1.79993	0.885292	0.887776	0.893022	7.17831	2.46839	1.947	0.919143	2.8002	7.36737
81604122	9.84384	0	1	50.8	0	15.7333	2	0	0	52	90	0	78	55.35	1	31.5	9	13.0435	13.0435	75.3623	0.507452	6	1.93536	0.899019	0.819031	1.39752	1.06865	0.932504	1.17623	0.595224	1.25084	1.30546	1.36681	2.86041	0.633042	0.879431	2.11575	13.0782	2.51866	1.88015	1.84907	1.48842	2.26368	3.50237	4.07086	2.39306	1.54233	2.80429	5.2352
81610111	8.9726	1	6	55.88	0	15.2026	2	0	0	61	83	0	75	37.2	1	10.5	9	33.3333	4.7619	66.6667	0.128143	2	2.17809	1.39207	0.29481	2.45738	2.28179	1.1511	3.34737	1.88987	0.873285	1.07709	8.71735	1.65059	0.776298	3.44516	0.955226	5.62335	0.946071	0.761398	0.912149	0.471203	0.448529	1.36493	4.32494	0.708305	2.7631	2.6687	6.60475
81611111	9.54795	1	4	53.34	0	14.4222	2	0	0	87	129	1	88	43.44	1	0	11.5	22.7273	9.09091	100	0.167564	2	1.12346	1.22454	0.121484	2.61407	0.584183	0.75419	4.28821	1.3163	2.24678	0.881966	6.189	1.18328	1.00677	2.40622	1.30275	5.7607	0.993394	0.853445	1.87724	0.423089	0.577491	3.26381	3.31309	0.717543	2.49681	2.04338	12.1009
81704121	10.0658	1	5	68.58	0	24.064	4	1	1	70	122	0	85	56.28	1	30	9.5	0	0	61.1111	0.120246	2	1.27889	0.990385	0.605945	5.28095	1.69219	0.879437	0.363525	0.229134	1.99696	1.17303	6.25936	1.45702	0.463458	1.85308	2.17968	2.95164	1.61005	0.677419	0.822155	0.327578	1.58644	5.44466	3.04301	2.31866	1.18667	3.46133	8.89143
81704122	10.9863	0	1	81.28	1	27.2096	4	1	1	70	123	0	98	43.44	1	42	6.75	4	4	100	0.136177	2	1.1329	1.33668	0.462866	2.47567	1.14518	0.930587	0.468855	0.251376	1.19096	0.853216	5.17053	1.20786	1.22802	1.5843	1.28241	4.74272	1.41118	0.947054	1.40261	0.393952	1.29054	4.17404	2.06886	1.25998	1.25412	2.10811	10.8092
81710111	8.68493	1	6	78.74	1	23.594	4	1	1	98	133	1	108	23.5714	1	26.5	9.5	25	16.6667	77.7778	0.212108	3	1.18048	1.84039	0.402922	1.32173	1.29947	1.63057	1.35398	2.4234	1.15796	1.22247	3.21082	1.14866	1.14339	1.89106	1.07928	2.8794	1.72583	1.07485	1.27265	1.11384	1.22372	1.30466	1.78871	1.218	1.72506	1.85055	16.7711
81711111	10.0712	1	4	53.34	0	15.1172	2	0	0	78	135	1	98	30.4	1	73	8	20.8333	20.8333	100	0.171509	2	1.30476	1.30699	0.226561	3.8411	1.01166	0.981523	2.96923	1.45759	1.44856	0.749244	8.03151	1.28407	0.851946	3.39214	1.04253	6.24772	1.73519	1.13918	3.08614	0.320198	0.887253	3.18801	2.18702	0.612873	2.06352	1.71978	7.8557
81804122	9.54247	0	1	58.42	0	18.6478	2	0	0	76	100	0	89	19.05	0	14.5	8	43.4783	43.4783	100	0.122419	2	1.47806	1.61581	0.542159	2.85231	1.04578	0.914846	0.447001	0.454622	1.31076	0.754476	7.45021	1.66884	1.4589	2.54302	1.92504	5.26391	1.24949	1.37114	1.46483	0.32079	1.03003	3.5697	4.13482	0.937552	1.20896	6.37702	8.59003
81810111	8.7863	0	6	55.88	0	17.5323	2	0	0	51	98	0	145	31	1	59.5	6	25	20.8333	55.5556	0.449353	5	1.75012	1.45199	1.01877	1.46987	1.25616	1.35662	1.00883	2.49862	1.21277	1.64429	6.5113	2.36333	1.11468	3.17814	1.37823	3.40083	1.1231	1.37825	1.06205	0.395184	0.465434	1.09685	1.98919	0.994381	1.34382	1.36114	9.82969
81812111	9.66301	1	2	60.96	0	16.568	2	0	0	81	99	0	43	7.11111	0	4	12.5				0.167039	2	1.46277	0.973631	0.188582	0.380075	0.60707	0.736533	0.16445	0.116827	0.636051	0.595275	2.88787	1.49535	1.01577	3.64044	1.23668	5.02584	1.4083	0.905522	2.88863	0.290563	0.676335	1.75109	1.97534	0.985902	0.716699	2.02988	11.7753
81902121	9.13151	0	2	71.12	0	22.3829	4	1	1	65	112	0	114	21.1091	0	6.5	10	5.26316	0	75.4386	0.109949	2	2.45652	2.08573	0.696821	1.11473	0.901437	0.717847	0.285246	0.667007	1.0585	1.12998	10.0725	2.35791	1.00237	3.14267	1.71436	4.11404	0.761542	1.98749	1.40533	0.863168	1.34739	7.38843	3.43087	0.889537	1.03118	0.836735	2.6071
81902122	10.5836	0	2	66.04	0	17.1225	2	0	0	69	109	0	75	24.0857	1	37.5	7	4.7619	0	82.5397	0.096112	1	2.5789	1.49193	0.239976	0.669386	1.80834	0.840338	0.182208	0.592691	0.588425	0.864646	4.98678	3.43564	1.09996	3.06171	2.79418	6.37622	0.893652	2.64846	2.01238	0.36027	2.13263	4.44017	3.57439	0.982108	0.97691	1.09038	10.3279
81903122	10.4466	0	1	71.12	0	21.3117	3	0	1	75	107	0	108	61.2	1	6	10	4.54545	4.54545	100	0.139773	2	2.90693	2.3125	0.65475	0.822348	1.46833	1.22006	0.294137	0.330675	1.53269	1.67801	8.34476	1.56553	1.2853	2.24134	1.39604	5.1673	1.48031	0.912345	1.87614	1.34729	2.20895	2.79921	3.25788	1.51216	1.40273	1.6547	10.2402
81904122	9.93699	0	1	53.34	0	15.1506	2	0	0	72	99	0	75	24.7333	1	43	9.5	13.0435	4.34783	85.5072	0.0759289	1	0.610821	0.982542	0.274455	2.31809	0.897199	1.26434	0.266229	0.483628	0.68015	0.99164	14.2403	1.30033	1.16747	1.20303	1.86723	1.95486	1.03611	0.717396	1.51053	0.259748	1.36616	2.00553	4.51318	1.07036	0.851668	1.82534	5.774
81910111	9.31781	0	6	76.2	1	26.0355	4	1	1	69	97	0	86	6.12973	0	41	11	8.33333	8.33333	76.3889	0.263859	3	0.764277	1.09301	0.361387	4.63141	1.26284	1.86358	2.319	1.32575	1.61594	0.941867	3.44983	0.713078	0.670367	2.36196	0.906459	3.8328	1.81521	0.595146	0.933374	1.66926	0.650674	3.27931	1.52204	0.993173	2.6822	2.64984	10.0738
81912111	9.14247	1	2	63.5	0	21.3018	4	1	1	80	120	0	102	43.05	1	81	8	28.5714	4.7619	66.6667	0.879493	9	1.45265	1.10152	0.107104	1.22379	0.711353	0.991131	0.147543	0.289998	0.650131	0.599423	4.43313	1.89806	0.858093	3.19149	1.7694	6.89685	0.920736	1.21204	1.65272	0.345511	1.14763	2.15496	2.34839	1.5518	1.23268	1.54289	16.5409
82002121	11.1589	1	2	91.44	1	27.3852	4	1	1	49	94	0	80	23.82	1	27	6	7.69231	7.69231	88.4615	0.107241	2	1.96237	1.45226	0.278435	0.664312	2.12728	0.604051	0.242112	0.325006	0.849964	0.442961	5.02863	2.08182	1.5494	2.31319	1.63224	6.02586	1.11014	1.51094	2.95527	0.430169	2.02333	2.89366	1.77672	0.570646	0.827099	1.16068	17.7133
82002122	10.1671	1	2	66.04	0	19.5609	3	0	1	73	116	0	89	47.52	1	41	10.5	0	0	90.2778	0.108013	2	1.75976	1.28739	0.649759	1.53327	1.07229	1.55109	0.811906	0.85221	1.37814	1.13813	6.3759	2.42408	1.28051	2.49602	1.759	3.55038	1.19939	2.50681	1.98185	0.802734	1.29257	6.24064	3.33381	1.41048	0.975313	3.49374	6.9061
82003121	9.28493	0	5	63.5	0	18.9036	3	0	1	67	103	0	90	15.0214	0	4	9.5	0	0	29.1667	0.310079	4	0.885597	1.59661	0.0456677	0.772875	3.4576	0.458463	0	0.156135	0.0021113	0.624708	10.7018	0.506785	0.00101022	3.98152	0.401437	4.26715	1.53143	0.187037	0.105708	0	1.99426	2.3638	2.02769	0.44714	0.309043	0.662584	7.11507
82003122	9.45479	0	1	55.88	0	14.4798	2	0	0	61	97	0	105	12.5571	0	48	8	27.7778	22.2222	88.8889	0.139082	2	0.93933	1.17564	0.143954	0.604717	1.96362	0.461881	0.0698329	0.170814	0.355925	0.389812	5.11583	3.5408	0.753526	1.78176	1.76156	5.01216	1.26202	1.17878	0.803297	0.224196	0.872849	3.81987	3.09163	1.43999	0.689018	2.14341	19.6432
82010111	9.54247	0	6	63.5	0	17.0898	2	0	0	64	99	0	94	16.5692	0	16.5	6	20.8333	0	59.7222	0.402175	5	1.05997	2.38644	0.115615	4.74076	0.286746	1.74099	0.685418	3.26588	1.40694	0.324809	11.3184	1.388	1.70466	1.91393	2.13406	2.59433	1.52208	1.02493	1.96964	1.05798	1.74834	1.18942	6.25815	0.51528	0.811398	1.72475	7.56633
[truncated: 6,941 more rows]
[truncated: 21 more columns]

## Sheet: Variables
Variable	Description
RECORDNO	Subject
AGE	Age in years
SEX	1=male, 0=female
[truncated: 67 more rows]
